# Supplementary material for: Proteomic Changes Induced by the Immunosuppressant Everolimus in Human Podocytes
Source: Int J Mol Sci. 2024 Jul 4;25(13):7336. doi: 10.3390/ijms25137336 (PMC11242170; doi:10.3390/ijms25137336)
Supplement: Supplementary file 1 [file ijms-25-07336-s001.zip]

Archive with 11 entries (11 files):
- Bruschi et al_Supplementary Figures.pdf
- Bruschi et al_Supplementary Methods.pdf
- Bruschi et al_Supplementary Results.pdf
- Supplementary Table S1.xlsx
- Supplementary Table S2.xlsx
- Supplementary Table S3.xlsx
- Supplementary Table S4.xlsx
- Supplementary Table S5.xlsx
- Supplementary Table S6.xlsx
- Supplementary Table S7.xlsx
- Supplementary Table S8.xlsx
