# Supplementary material for: Proteomic Changes Induced by the Immunosuppressant Everolimus in Human Podocytes
Source: Int J Mol Sci. 2024 Jul 4;25(13):7336. doi: 10.3390/ijms25137336 (PMC11242170; doi:10.3390/ijms25137336)
Supplement: Supplementary file 1 [file ijms-25-07336-s001.zip › Supplementary Table S1.xlsx]

## Sheet: Table S1
Supplementary Table S1. List of the proteins identified in cells and supernatants by mass spectrometry-based proteomics
Uniprot Ids	Gene Name	Protein name	Identified in Cells	Identified in Supernatants
			7786	4494
A0A024QZ33;Q9H0G5	NSRP1	Nuclear speckle splicing regulatory protein 1	+
A0A024QZ42;O75340;O75340-2	PDCD6	HCG1985580, isoform CRA_c;Programmed cell death protein 6;Isoform 2 of Programmed cell death protein 6	+	+
A0A024QZW4;Q9H1N7	SLC35B3	Adenosine 3'-phospho 5'-phosphosulfate transporter 2	+
A0A024QZX5;A0A087X1N8;A0A2R8YD12;P35237	SERPINB6	Serpin B6	+	+
A0A024R0Y4;A0A087WTV5;A0A087WWR4;O75478;O75478-2	TADA2A	Transcriptional adapter;Transcriptional adapter 2-alpha (Fragment);Transcriptional adapter 2-alpha;Transcriptional adapter 2-alpha;Isoform 2 of Transcriptional adapter 2-alpha	+
A0A024R1R8;Q9Y2S6	hCG_2014768	Translation machinery-associated protein 7	+	+
A0A024R4E5;Q00341	HDLBP	High density lipoprotein binding protein (Vigilin), isoform CRA_a;Vigilin	+	+
A0A024R4K9;A0A087WZA9;A0A087X266;Q9BXJ8;Q9BXJ8-2	TMEM120A	Ion channel TACAN;Ion channel TACAN (Fragment);Ion channel TACAN;Ion channel TACAN;Isoform 2 of Ion channel TACAN	+
A0A024R571;Q9H4M9	EHD1	EH domain-containing protein 1	+	+
A0A024R6I7;P01009	SERPINA1	Alpha-1-antitrypsin	+	+
A0A024R7E8;K7EMV4;K7EN05;K7EPC8;K7EQ44;P60002	ELOF1	Transcription elongation factor 1 homolog	+
A0A024R7W5;A0A087WY31;A0A087X0Q1;Q7Z739	YTHDF3	YTH domain family, member 3, isoform CRA_a;YTH domain-containing family protein 3;YTH domain-containing family protein 3;YTH domain-containing family protein 3	+
A0A024RA52;P25787	PSMA2	Proteasome subunit alpha type;Proteasome subunit alpha type-2	+	+
A0A024RA87;E7EPK1;E7ES33;G3V1Q4;Q16181;Q16181-2	SEPTIN7	Septin;Septin;Septin;Septin;Septin-7;Isoform 2 of Septin-7	+	+
A0A024RBG1;Q9NZJ9-2;Q9NZJ9-3	NUDT4B	Diphosphoinositol polyphosphate phosphohydrolase NUDT4B;Isoform 2 of Diphosphoinositol polyphosphate phosphohydrolase 2;Isoform 3 of Diphosphoinositol polyphosphate phosphohydrolase 2	+	+
A0A024RCN4;A0A087X2F1;B4DMT1;Q16670;Q16670-2;Q3MJ62	ZSCAN26	Zinc finger and SCAN domain-containing protein 26;Zinc finger and SCAN domain-containing protein 26;Zinc finger and SCAN domain-containing protein 26;Zinc finger and SCAN domain-containing protein 26;Isoform 2 of Zinc finger and SCAN domain-containing protein 26;Zinc finger and SCAN domain-containing protein 23	+
A0A024RCQ8;A0A0G2JH76;A0A0G2JHB6;A0A0G2JID8;A0A0G2JIU6;A0A0G2JK02;A0A0G2JK07;A0A0G2JKR3;A0A0G2JLA3;A0A0G2JLL3;A0A140T8X7;A0A140T9Y1;A2ABN7;G8JLL2;Q9UMR5;Q9UMR5-2;Q9UMR5-3	PPT2	HCG1999928, isoform CRA_a;Lysosomal thioesterase PPT2;Lysosomal thioesterase PPT2 (Fragment);Lysosomal thioesterase PPT2 (Fragment);Lysosomal thioesterase PPT2 (Fragment);Lysosomal thioesterase PPT2 (Fragment);Lysosomal thioesterase PPT2 (Fragment);Lysosomal thioesterase PPT2 (Fragment);Lysosomal thioesterase PPT2;Lysosomal thioesterase PPT2;Lysosomal thioesterase PPT2;Lysosomal thioesterase PPT2…	+	+
A0A024RCR6;A0A0G2JK23;A0A7I2V508;A0A7P0MQS5;P46379;P46379-2;P46379-3	BAG6	Large proline-rich protein BAG6;Large proline-rich protein BAG6;Large proline-rich protein BAG6;Large proline-rich protein BAG6;Large proline-rich protein BAG6;Isoform 2 of Large proline-rich protein BAG6;Isoform 3 of Large proline-rich protein BAG6	+	+
A0A067XG54;A0A804HIW2;Q8NB49;Q8NB49-2;Q8NB49-3;Q8NB49-4	ATP11C	Phospholipid-transporting ATPase;Phospholipid-transporting ATPase;Phospholipid-transporting ATPase IG;Isoform 2 of Phospholipid-transporting ATPase IG;Isoform 3 of Phospholipid-transporting ATPase IG;Isoform 4 of Phospholipid-transporting ATPase IG	+
A0A075B6E4;A0A0A6YYI5;G5E9M7;G5E9M9;Q14135;Q14135-2;Q14135-4	VGLL4	Transcription cofactor vestigial-like protein 4;Transcription cofactor vestigial-like protein 4;Transcription cofactor vestigial-like protein 4;Transcription cofactor vestigial-like protein 4;Transcription cofactor vestigial-like protein 4;Isoform 2 of Transcription cofactor vestigial-like protein 4;Isoform 4 of Transcription cofactor vestigial-like protein 4	+
A0A075B6F3;H0Y7V4;Q96JB1;Q96JB1-2	DNAH8	Dynein axonemal heavy chain 8;Dynein axonemal heavy chain 8;Dynein axonemal heavy chain 8;Isoform 2 of Dynein axonemal heavy chain 8	+	+
A0A075B6F9;Q9Y314	NOSIP	Nitric oxide synthase-interacting protein	+	+
A0A075B6G3;A0A087WV90;A0A5H1ZRP8;P11532;P11532-11;P11532-2;P11532-3;P11532-4	DMD	Dystrophin;Dystrophin;Dystrophin;Dystrophin;Isoform 3 of Dystrophin;Isoform 4 of Dystrophin;Isoform 5 of Dystrophin;Isoform 2 of Dystrophin	+	+
A0A075B6H3;Q5TGY1;Q5TGY1-2	TMCO4	Transmembrane and coiled-coil domain-containing protein 4;Transmembrane and coiled-coil domain-containing protein 4;Isoform 2 of Transmembrane and coiled-coil domain-containing protein 4	+
A0A075B6H7;A0A0C4DH55;A0A0C4DH90;P01624	IGKV3-7	Probable non-functional immunoglobulin kappa variable 3-7;Immunoglobulin kappa variable 3D-7;Immunoglobulin kappa variable 3/OR2-268 (non-functional) (Fragment);Immunoglobulin kappa variable 3-15	+	+
A0A075B6R9;A0A0C4DH68	IGKV2D-24	Probable non-functional immunoglobulin kappa variable 2D-24;Immunoglobulin kappa variable 2-24
A0A075B6T4;Q9NVX7;Q9NVX7-2	KBTBD4	Kelch repeat and BTB domain-containing protein 4;Kelch repeat and BTB domain-containing protein 4;Isoform 2 of Kelch repeat and BTB domain-containing protein 4	+
A0A075B716;H0YN88;H3BNC9;P08708	RPS17	40S ribosomal protein S17	+	+
A0A075B727;A0A075B728;A0A075B737;P16284;P16284-2;P16284-3;P16284-4;P16284-5;P16284-6	PECAM1	Platelet endothelial cell adhesion molecule (Fragment);Platelet endothelial cell adhesion molecule (Fragment);Platelet endothelial cell adhesion molecule (Fragment);Platelet endothelial cell adhesion molecule;Isoform Delta12 of Platelet endothelial cell adhesion molecule;Isoform Delta13 of Platelet endothelial cell adhesion molecule;Isoform Delta14 of Platelet endothelial cell adhesion molecule;I…	+
A0A075B730;P58107	EPPK1	Epiplakin	+	+
A0A075B749;A0A087WX83;A0A8Q3SI21;A0A8Q3SI83;A0A8Q3WM32;E9PQG4;Q5VU43;Q5VU43-13;Q5VU43-2;Q5VU43-3;Q5VU43-4;Q5VU43-6;Q5VU43-7	PDE4DIP	Myomegalin;Myomegalin;Myomegalin;Myomegalin;Myomegalin;Myomegalin;Myomegalin;Isoform 13 of Myomegalin;Isoform 2 of Myomegalin;Isoform 3 of Myomegalin;Isoform 4 of Myomegalin;Isoform 6 of Myomegalin;Isoform 7 of Myomegalin	+	+
A0A075B752;A0A087WTN9;A0A087WUP0;B4DTF2;P13928;P13928-3;Q5VT79	ANXA8L1	Annexin;Annexin;Annexin;Annexin;Annexin A8;Isoform 3 of Annexin A8;Annexin A8-like protein 1	+
A0A075B7C0;A0A0C4DGQ5;P04632	CAPNS1	Calpain small subunit 1 (Fragment);Calpain small subunit 1;Calpain small subunit 1	+	+
A0A075B7D0	IGHV1OR15-1	Immunoglobulin heavy variable 1/OR15-1 (non-functional) (Fragment)		+
A0A075B7D2;C9J2G0;F8W733;Q9NXR7;Q9NXR7-1;Q9NXR7-3;Q9NXR7-4	BABAM2	BRISC and BRCA1-A complex member 2 (Fragment);BRISC and BRCA1-A complex member 2 (Fragment);BRISC and BRCA1-A complex member 2 (Fragment);BRISC and BRCA1-A complex member 2;Isoform 1 of BRISC and BRCA1-A complex member 2;Isoform 3 of BRISC and BRCA1-A complex member 2;Isoform 4 of BRISC and BRCA1-A complex member 2	+	+
A0A075B7G3;A0A075B7G4;Q8IYB9	ZNF595	Zinc finger protein 595	+
A0A087WSY5;A0A6Q8PG06;A0A6Q8PHS9;Q96IY4;Q96IY4-2	CPB2	Carboxypeptidase B2;Carboxypeptidase B2;Carboxypeptidase B2;Carboxypeptidase B2;Isoform 2 of Carboxypeptidase B2		+
A0A087WT09;A0A096LNM5;M0QX68;M0R0B3;M0R2A2;Q00888;Q00889;Q00889-2;Q13046;Q16557	PSG7	Putative pregnancy-specific beta-1-glycoprotein 7;Putative pregnancy-specific beta-1-glycoprotein 7;Pregnancy-specific beta-1-glycoprotein 3;Pregnancy-specific beta-1-glycoprotein 4 (Fragment);Pregnancy-specific beta-1-glycoprotein 4 (Fragment);Pregnancy-specific beta-1-glycoprotein 4;Pregnancy-specific beta-1-glycoprotein 6;Isoform 2 of Pregnancy-specific beta-1-glycoprotein 6;Putative pregnancy…		+
A0A087WT20;Q9NV06	DCAF13	DDB1- and CUL4-associated factor 13	+	+
A0A087WT44;P30519;P30519-2	HMOX2	Heme oxygenase (biliverdin-producing);Heme oxygenase 2;Isoform 2 of Heme oxygenase 2	+	+
A0A087WT59;P02766	TTR	Transthyretin	+	+
A0A087WT84;Q9H9V9;Q9H9V9-2	JMJD4	2-oxoglutarate and iron-dependent oxygenase JMJD4;2-oxoglutarate and iron-dependent oxygenase JMJD4;Isoform 2 of 2-oxoglutarate and iron-dependent oxygenase JMJD4	+
A0A087WTB8;P15374;Q5TBK7	UCHL3	Ubiquitin carboxyl-terminal hydrolase;Ubiquitin carboxyl-terminal hydrolase isozyme L3;Ubiquitin carboxyl-terminal hydrolase isozyme L3 (Fragment)	+	+
A0A087WTC6;D6R9E3;D6RCT6;D6RIA0;Q9BWT6	MND1	Meiotic nuclear division protein 1 homolog;Meiotic nuclear division protein 1 homolog;Meiotic nuclear division protein 1 homolog (Fragment);Meiotic nuclear division protein 1 homolog;Meiotic nuclear division protein 1 homolog	+
A0A087WTE4;A0A087WTF6;A0A087WV75;A0A087WWD4;A0A087WX77;H7BYX6;P13591;P13591-1;P13591-3;P13591-4;P13591-5	NCAM1	Neural cell adhesion molecule 1;Neural cell adhesion molecule 1;Neural cell adhesion molecule 1;Neural cell adhesion molecule 1;Neural cell adhesion molecule 1;Neural cell adhesion molecule 1;Neural cell adhesion molecule 1;Isoform 2 of Neural cell adhesion molecule 1;Isoform 3 of Neural cell adhesion molecule 1;Isoform 4 of Neural cell adhesion molecule 1;Isoform 5 of Neural cell adhesion molecu…		+
A0A087WTF0;A2A3K4;A2A3K4-2	PTPDC1	Protein tyrosine phosphatase domain-containing protein 1;Protein tyrosine phosphatase domain-containing protein 1;Isoform 2 of Protein tyrosine phosphatase domain-containing protein 1	+
A0A087WTH8;A0A7P0T868;A0A7P0TAR0;A0A7P0TBI0;A0A7P0Z4P2;Q9NY61	AATF	Protein AATF	+	+
A0A087WTK8;O75781	PALM	Paralemmin-1	+
A0A087WTT1;A0A7I2YQ88;E7ERJ7;P11940	PABPC1	Polyadenylate-binding protein;Polyadenylate-binding protein;Polyadenylate-binding protein;Polyadenylate-binding protein 1	+	+
A0A087WTT9;A0A087WX43;A0A096LNJ4;A0A096LP10;A0A1B0GVW6;D6RE84;Q9NP73;Q9NP73-2;Q9NP73-3	ALG13	N-acetylglucosaminyldiphosphodolichol N-acetylglucosaminyltransferase;N-acetylglucosaminyldiphosphodolichol N-acetylglucosaminyltransferase;N-acetylglucosaminyldiphosphodolichol N-acetylglucosaminyltransferase;N-acetylglucosaminyldiphosphodolichol N-acetylglucosaminyltransferase (Fragment);Putative bifunctional UDP-N-acetylglucosamine transferase and deubiquitinase ALG13;N-acetylglucosaminyldipho…	+
A0A087WTU3;Q9Y6I9	TEX264	Testis-expressed protein 264	+
A0A087WTU9;A0A087WV20;A0A804HJA5;A0A804HJW3;A0A804HKC0;A0A804HL70;Q8TCU4;Q8TCU4-2;Q8TCU4-3	ALMS1	Centrosome-associated protein ALMS1;Centrosome-associated protein ALMS1;Centrosome-associated protein ALMS1 (Fragment);Centrosome-associated protein ALMS1 (Fragment);Centrosome-associated protein ALMS1 (Fragment);Centrosome-associated protein ALMS1 (Fragment);Centrosome-associated protein ALMS1;Isoform 2 of Centrosome-associated protein ALMS1;Isoform 3 of Centrosome-associated protein ALMS1	+	+
A0A087WTW0;A0A087WVR3;Q96T88;Q96T88-2	UHRF1	RING-type E3 ubiquitin transferase;RING-type E3 ubiquitin transferase;E3 ubiquitin-protein ligase UHRF1;Isoform 2 of E3 ubiquitin-protein ligase UHRF1	+
A0A087WTW5;Q9UKL3	CASP8AP2	CASP8-associated protein 2 (Fragment);CASP8-associated protein 2	+
A0A087WU31;E9PE15;P51790;P51790-2;P51790-4;P51790-5	CLCN3	Chloride channel protein;Chloride channel protein (Fragment);H(+)/Cl(-) exchange transporter 3;Isoform 2 of H(+)/Cl(-) exchange transporter 3;Isoform 3 of H(+)/Cl(-) exchange transporter 3;Isoform 4 of H(+)/Cl(-) exchange transporter 3	+
A0A087WU33;A0A087X165;Q9C0H9	SRCIN1	SRC kinase-signaling inhibitor 1 (Fragment);SRC kinase-signaling inhibitor 1;SRC kinase signaling inhibitor 1	+
A0A087WU44;H3BTW3;J3KRH9;J3KSW5;Q3L8U1;Q3L8U1-2;Q3L8U1-3	CHD9	Chromodomain-helicase-DNA-binding protein 9;DNA helicase;Chromodomain-helicase-DNA-binding protein 9 (Fragment);Chromodomain-helicase-DNA-binding protein 9 (Fragment);Chromodomain-helicase-DNA-binding protein 9;Isoform 2 of Chromodomain-helicase-DNA-binding protein 9;Isoform 3 of Chromodomain-helicase-DNA-binding protein 9	+	+
A0A087WU53;A0A8I5KY62;Q9H0U3	MAGT1	Magnesium transporter protein 1	+
A0A087WU62;A0A087X2D5;A0A0G2JMS5;Q9BRJ2	MRPL45	39S ribosomal protein L45, mitochondrial;39S ribosomal protein L45, mitochondrial;39S ribosomal protein L45, mitochondrial;39S ribosomal protein L45, mitochondrial	+
A0A087WUB9;Q8WYA6	CTNNBL1	Beta-catenin-like protein 1	+	+
A0A087WUD3;Q9NRP0;Q9NRP0-2	OSTC	Oligosaccharyltransferase complex subunit;Oligosaccharyltransferase complex subunit OSTC;Isoform 2 of Oligosaccharyltransferase complex subunit OSTC	+	+
A0A087WUE4;A0A0G2JNN3;C9JMY0;Q96PV6;Q96PV6-1	LENG8	Leukocyte receptor cluster member 8;Leukocyte receptor cluster member 8 (Fragment);Leukocyte receptor cluster member 8;Leukocyte receptor cluster member 8;Isoform 2 of Leukocyte receptor cluster member 8	+
A0A087WUF3;K7EIU8;Q13485	SMAD4	Mothers against decapentaplegic homolog;Mothers against decapentaplegic homolog;Mothers against decapentaplegic homolog 4	+	+
A0A087WUG3;A0A087WZI5;Q7L266	ASRGL1	Isoaspartyl peptidase/L-asparaginase;Isoaspartyl peptidase/L-asparaginase (Fragment);Isoaspartyl peptidase/L-asparaginase	+	+
A0A087WUH1;Q5VT61;Q7Z4K8;Q7Z4K8-2;Q7Z4K8-3;Q7Z4K8-4;Q7Z4K8-5	TRIM46	Tripartite motif-containing protein 46;Tripartite motif-containing 46, isoform CRA_c;Tripartite motif-containing protein 46;Isoform 2 of Tripartite motif-containing protein 46;Isoform 3 of Tripartite motif-containing protein 46;Isoform 4 of Tripartite motif-containing protein 46;Isoform 5 of Tripartite motif-containing protein 46	+
A0A087WUI6;Q8WXW3	PIBF1	Progesterone-induced-blocking factor 1	+	+
A0A087WUJ3;C9JQ16;G5E9H5;Q9Y5X0	SNX10	Sorting nexin-10;Sorting nexin-10 (Fragment);Sorting nexin 10, isoform CRA_c;Sorting nexin-10	+
A0A087WUK2;O14979	HNRNPDL	Heterogeneous nuclear ribonucleoprotein D-like	+	+
A0A087WUL2;P49720	PSMB3	Proteasome subunit beta type-3 (Fragment);Proteasome subunit beta type-3	+	+
A0A087WUN5;Q96DE5	ANAPC16	Anaphase-promoting complex subunit 16	+
A0A087WUQ1;B3KPU0;C9JS55;E5RGS7;H0YBP7;H7C1D1;Q96JY6;Q96JY6-3;Q96JY6-4;Q96JY6-5	PDLIM2	PDZ and LIM domain protein 2;PDZ and LIM domain protein 2;PDZ and LIM domain protein 2 (Fragment);LIM zinc-binding domain-containing protein;DUF4749 domain-containing protein (Fragment);DUF4657 domain-containing protein (Fragment);PDZ and LIM domain protein 2;Isoform 3 of PDZ and LIM domain protein 2;Isoform 4 of PDZ and LIM domain protein 2;Isoform 5 of PDZ and LIM domain protein 2	+
A0A087WUT6;O60841	EIF5B	Eukaryotic translation initiation factor 5B	+	+
A0A087WUV8;A0A7P0T8A7;A0A7P0TA85;A0A7P0TB04;P35613;P35613-2;P35613-3;P35613-4	BSG	Basigin;Basigin;Basigin;Basigin;Basigin;Isoform 2 of Basigin;Isoform 3 of Basigin;Isoform 4 of Basigin	+	+
A0A087WUW6;A0A087X0G7;A0A087X1B1;A0A8I5KQX1;C9J2V2;D3DWY0;Q9Y6K9;Q9Y6K9-2	IKBKG	NF-kappa-B essential modulator;NF-kappa-B essential modulator;NF-kappa-B essential modulator;NF-kappa-B essential modulator;NF-kappa-B essential modulator;Inhibitor of kappa light polypeptide gene enhancer in B-cells, kinase gamma, isoform CRA_b;NF-kappa-B essential modulator;Isoform 2 of NF-kappa-B essential modulator	+
A0A087WV04;B4DYM4;Q9UBS9;Q9UBS9-2	SUCO	SUN domain-containing ossification factor;SUN domain-containing ossification factor;SUN domain-containing ossification factor;Isoform 2 of SUN domain-containing ossification factor	+
A0A087WV05;Q99417	MYCBP	c-Myc-binding protein	+
A0A087WV25;O95684;O95684-2	CEP43	Centrosomal protein 43;Centrosomal protein 43;Isoform 2 of Centrosomal protein 43	+	+
A0A087WVC4;P22694;P22694-2;P22694-3;P22694-4;P22694-5;P22694-6;P22694-7;P22694-9	PRKACB	cAMP-dependent protein kinase;cAMP-dependent protein kinase catalytic subunit beta;Isoform 2 of cAMP-dependent protein kinase catalytic subunit beta;Isoform 3 of cAMP-dependent protein kinase catalytic subunit beta;Isoform 4 of cAMP-dependent protein kinase catalytic subunit beta;Isoform 5 of cAMP-dependent protein kinase catalytic subunit beta;Isoform 6 of cAMP-dependent protein kinase catalytic…	+	+
A0A087WVD1;Q96B70	LENG9	Leukocyte receptor cluster member 9	+
A0A087WVD9;Q96NT3;Q96NT3-2;Q96NT3-3	GUCD1	Protein GUCD1;Protein GUCD1;Isoform 2 of Protein GUCD1;Isoform 3 of Protein GUCD1		+
A0A087WVF4	CHD1	Chromodomain-helicase-DNA-binding protein 1 (Fragment)	+
A0A087WVI2;A0A087WXE0;Q96EH8	NEURL3	E3 ubiquitin-protein ligase NEURL3		+
A0A087WVP4;A0A087X1R1;P53814;P53814-5;P53814-6	SMTN	Smoothelin;Smoothelin;Smoothelin;Isoform B2 of Smoothelin;Isoform B3 of Smoothelin	+	+
A0A087WVQ6;Q00610;Q00610-2	CLTC	Clathrin heavy chain;Clathrin heavy chain 1;Isoform 2 of Clathrin heavy chain 1	+	+
A0A087WVQ9;A0A7I2V659;P68104	EEF1A1	Elongation factor 1-alpha;Elongation factor 1-alpha;Elongation factor 1-alpha 1	+	+
A0A087WVT6;A0A087X159;D6RAC5;P81877;P81877-2;P81877-3;P81877-4;P81877-5;Q9BWG4;Q9BWG4-2;Q9BWW4;Q9BWW4-2;Q9BWW4-3;U3KQ46	SSBP3	Single-stranded DNA-binding protein 3;Single-stranded DNA-binding protein 2;Single-stranded DNA-binding protein 2 (Fragment);Single-stranded DNA-binding protein 2;Isoform 2 of Single-stranded DNA-binding protein 2;Isoform 3 of Single-stranded DNA-binding protein 2;Isoform 4 of Single-stranded DNA-binding protein 2;Isoform 5 of Single-stranded DNA-binding protein 2;Single-stranded DNA-binding prot…	+
A0A087WW00;P51668	UBE2D1	Ubiquitin-conjugating enzyme E2 D1	+	+
A0A087WW06;Q96AY4	TTC28	Tetratricopeptide repeat protein 28	+	+
A0A087WW40;Q9Y371;Q9Y371-2	SH3GLB1	Endophilin-B1;Endophilin-B1;Isoform 2 of Endophilin-B1	+
A0A087WW43;Q06033;Q06033-2	ITIH3	Inter-alpha-trypsin inhibitor heavy chain H3;Inter-alpha-trypsin inhibitor heavy chain H3;Isoform 2 of Inter-alpha-trypsin inhibitor heavy chain H3	+	+
A0A087WW44;Q00597	FANCC	Fanconi anemia group C protein	+
A0A087WW65;A0A2R8Y473;A0A590UJS8;A0A5F9ZA98;B4DGL8;O75027;O75027-2;O75027-3	ABCB7	Iron-sulfur clusters transporter ABCB7, mitochondrial;Iron-sulfur clusters transporter ABCB7, mitochondrial;Iron-sulfur clusters transporter ABCB7, mitochondrial;Iron-sulfur clusters transporter ABCB7, mitochondrial;Iron-sulfur clusters transporter ABCB7, mitochondrial (Fragment);Iron-sulfur clusters transporter ABCB7, mitochondrial;Isoform 2 of Iron-sulfur clusters transporter ABCB7, mitochondri…	+
A0A087WW66;Q99460;Q99460-2	PSMD1	26S proteasome non-ATPase regulatory subunit 1;26S proteasome non-ATPase regulatory subunit 1;Isoform 2 of 26S proteasome non-ATPase regulatory subunit 1	+	+
A0A087WW88;C9J0A7;Q9UQN3	CHMP2B	Charged multivesicular body protein 2b	+
A0A087WWA0;C9J7M2;C9JYP7;F8WDH6;Q13568;Q13568-2;Q13568-3;Q13568-4;Q13568-5;Q13568-6	IRF5	Interferon regulatory factor 5;Interferon regulatory factor 5 (Fragment);Interferon regulatory factor 5 (Fragment);Interferon regulatory factor 5;Interferon regulatory factor 5;Isoform 2 of Interferon regulatory factor 5;Isoform 3 of Interferon regulatory factor 5;Isoform 4 of Interferon regulatory factor 5;Isoform 5 of Interferon regulatory factor 5;Isoform 6 of Interferon regulatory factor 5	+
A0A087WWA3;A0A8Q3WLB2;A0A8Q3WLB3;O60333;O60333-2;O60333-4;Q4R9M9	KIF1B	Kinesin-like protein KIF1B;Kinesin-like protein KIF1B;Kinesin-like protein KIF1B;Kinesin-like protein KIF1B;Isoform 2 of Kinesin-like protein KIF1B;Isoform 4 of Kinesin-like protein KIF1B;Kinesin family member 1Bbeta isoform II	+	+
A0A087WWA5;A0A140T8Y3;A0A140T902;A0A140T956;A0A140T9C0;A0A140TA33;A0A140TA41;A0A140TA52;A0A3B3ISX9;P22105;P22105-1;P22105-4	TNXB	Tenascin-X;Tenascin-X;Tenascin-X;Tenascin-X (Fragment);Tenascin-X;Tenascin-X;Tenascin-X;Tenascin-X;Tenascin-X;Tenascin-X;Isoform 3 of Tenascin-X;Isoform 5 of Tenascin-X		+
A0A087WWF6;P49005	POLD2	DNA polymerase delta subunit 2	+	+
A0A087WWG3;A0A087X140;A0A0A0MRU4;A0A0A6YYH9;C9J3G2;Q5JTY5;Q5JTY5-2;Q5RIA9;Q5RIA9-3;Q5RIB0;Q8IUF1;Q9BRT8;Q9BRT8-3	ZNG1C	Zn-regulated GTPase metalloprotein activator 1C;Zn-regulated GTPase metalloprotein activator 1A;Zn-regulated GTPase metalloprotein activator 1C;COBW domain-containing protein 5;Zn-regulated GTPase metalloprotein activator 1B;Zinc-regulated GTPase metalloprotein activator 1C;Isoform 2 of Zinc-regulated GTPase metalloprotein activator 1C;Zinc-regulated GTPase metalloprotein activator 1E;Isoform 3 o…	+
A0A087WWH3;Q9NZM4;Q9NZM4-2	BICRA	BRD4-interacting chromatin-remodeling complex-associated protein;BRD4-interacting chromatin-remodeling complex-associated protein;Isoform 2 of BRD4-interacting chromatin-remodeling complex-associated protein	+
A0A087WWI0	LRMDA	Leucine-rich melanocyte differentiation-associated protein	+	+
A0A087WWI6;A0A8I5KRG1;P61962	DCAF7	DDB1- and CUL4-associated factor 7	+	+
A0A087WWJ9;A0A087WZ78;D6REL5;Q6UWZ7;Q6UWZ7-2	ABRAXAS1	BRCA1-A complex subunit Abraxas 1 (Fragment);BRCA1-A complex subunit Abraxas 1 (Fragment);BRCA1-A complex subunit Abraxas 1;BRCA1-A complex subunit Abraxas 1;Isoform 2 of BRCA1-A complex subunit Abraxas 1	+
A0A087WWM0;A0A087WYS5;O43617;O43617-2	TRAPPC3	Trafficking protein particle complex subunit;Trafficking protein particle complex subunit 3;Trafficking protein particle complex subunit 3;Isoform 2 of Trafficking protein particle complex subunit 3	+	+
A0A087WWM6;E7EQL6;O43272;O43272-1;O43272-2	PRODH	Proline dehydrogenase;Proline dehydrogenase;Proline dehydrogenase 1, mitochondrial;Isoform 3 of Proline dehydrogenase 1, mitochondrial;Isoform 2 of Proline dehydrogenase 1, mitochondrial	+
A0A087WWP4;A0A499FJY3;Q96T37;Q96T37-2;Q96T37-3;Q96T37-4	RBM15	RNA-binding protein 15;RNA-binding protein 15;RNA-binding protein 15;Isoform 2 of RNA-binding protein 15;Isoform 3 of RNA-binding protein 15;Isoform 4 of RNA-binding protein 15	+	+
A0A087WWP8;Q5VWQ0	RSBN1	Lysine-specific demethylase 9	+	+
A0A087WWQ2;Q92979;V9GYP5	EMG1	Ribosomal RNA small subunit methyltransferase NEP1 (Fragment);Ribosomal RNA small subunit methyltransferase NEP1;Ribosomal RNA small subunit methyltransferase NEP1 (Fragment)	+	+
A0A087WWT6;A0A0A0MSU1;E5RG85;E5RHJ8;E7ETA8;H3BNH2;O43439;O43439-2;O43439-3;O43439-4;O43439-5;O75081;O75081-2;O75081-4;Q06455;Q06455-2;Q06455-3;Q06455-4;Q06455-5;Q06455-6	RUNX1T1	Protein CBFA2T1;Protein CBFA2T1;Protein CBFA2T1 (Fragment);Protein CBFA2T1;Protein CBFA2T1 (Fragment);Protein CBFA2T3 (Fragment);Protein CBFA2T2;Isoform 2 of Protein CBFA2T2;Isoform 3 of Protein CBFA2T2;Isoform 4 of Protein CBFA2T2;Isoform 5 of Protein CBFA2T2;Protein CBFA2T3;Isoform 2 of Protein CBFA2T3;Isoform 3 of Protein CBFA2T3;Protein CBFA2T1;Isoform MTG8A of Protein CBFA2T1;Isoform 3 of Pr…	+
A0A087WWW8;Q9Y6J0;Q9Y6J0-2	CABIN1	Calcineurin-binding protein cabin-1;Calcineurin-binding protein cabin-1;Isoform 2 of Calcineurin-binding protein cabin-1	+
A0A087WWW9;O95999	BCL10	B-cell lymphoma/leukemia 10	+	+
A0A087WWX5;Q9BXK1	KLF16	Krueppel-like factor 16	+
A0A087WWX7;Q13163;Q13163-2;Q13163-3;Q13163-4	MAP2K5	Dual-specificity mitogen-activated protein kinase kinase 5 (Fragment);Dual specificity mitogen-activated protein kinase kinase 5;Isoform A of Dual specificity mitogen-activated protein kinase kinase 5;Isoform C of Dual specificity mitogen-activated protein kinase kinase 5;Isoform 4 of Dual specificity mitogen-activated protein kinase kinase 5	+	+
A0A087WWY4;O75781-2	PALM	Paralemmin-1;Isoform 2 of Paralemmin-1	+
A0A087WX15;A0A087WYB3;A0A1B0GWJ3;F5H4N6;F5H4P8;F5H4Q7;H0YFK8;Q9C0E4;Q9C0E4-2;Q9Y3R0;Q9Y3R0-2;Q9Y3R0-3	GRIP2	Glutamate receptor-interacting protein 2;Glutamate receptor-interacting protein 2 (Fragment);Glutamate receptor-interacting protein 2;Glutamate receptor-interacting protein 1 (Fragment);Glutamate receptor-interacting protein 1 (Fragment);Glutamate receptor-interacting protein 1 (Fragment);Glutamate receptor-interacting protein 1 (Fragment);Glutamate receptor-interacting protein 2;Isoform 2 of Glu…	+
A0A087WX23;Q86TG7-4	PEG10	Retrotransposon-derived protein PEG10;Isoform 4 of Retrotransposon-derived protein PEG10	+
A0A087WX34;A0A7P0TB06;H3BS47;H3BV03;Q68CZ1;Q68CZ1-2	RPGRIP1L	Protein fantom;Protein fantom;Protein fantom;Protein fantom;Protein fantom;Isoform 2 of Protein fantom	+	+
A0A087WX80;A0A087WYF1;P24043	LAMA2	Laminin subunit alpha-2		+
A0A087WX95;A0A087WYB2;A0A8Q3SIT1;Q9BVN2;Q9BVN2-2;Q9BVN2-3;Q9BVN2-4	RUSC1	AP-4 complex accessory subunit RUSC1 (Fragment);AP-4 complex accessory subunit RUSC1 (Fragment);AP-4 complex accessory subunit RUSC1;AP-4 complex accessory subunit RUSC1;Isoform 2 of AP-4 complex accessory subunit RUSC1;Isoform 3 of AP-4 complex accessory subunit RUSC1;Isoform 4 of AP-4 complex accessory subunit RUSC1	+
A0A087WX97;Q9BXK5	BCL2L13	Bcl-2-like protein 13	+	+
A0A087WX99;P55283;P55283-2	CDH4	Cadherin-4;Cadherin-4;Isoform 2 of Cadherin-4	+	+
A0A087WXB0;O15126;O15126-2	SCAMP1	Secretory carrier-associated membrane protein;Secretory carrier-associated membrane protein 1;Isoform 2 of Secretory carrier-associated membrane protein 1	+
A0A087WXF8;A0A087WXU5;A0A087WYF0;A0A0D9SEW3;Q9NP64;Q9NP64-2;Q9NP64-3	ZCCHC17	Zinc finger CCHC domain-containing protein 17;Zinc finger CCHC domain-containing protein 17;Zinc finger CCHC domain-containing protein 17;Zinc finger CCHC domain-containing protein 17;Zinc finger CCHC domain-containing protein 17;Isoform 2 of Zinc finger CCHC domain-containing protein 17;Isoform 3 of Zinc finger CCHC domain-containing protein 17	+
A0A087WXK8;Q9H4H8	FAM83D	Chromosome 20 open reading frame 129;Protein FAM83D	+	+
A0A087WXL6;B7Z879;Q9H270	VPS11	Vacuolar protein sorting-associated protein 11 homolog	+	+
A0A087WXM6;A0A0A6YYL6;J3KRX5;J3QQT2;P18621;P18621-3	RPL17	60S ribosomal protein L17 (Fragment);60S ribosomal protein L17;60S ribosomal protein L17 (Fragment);60S ribosomal protein L17 (Fragment);60S ribosomal protein L17;Isoform 3 of 60S ribosomal protein L17	+	+
A0A087WXM8;P50895	BCAM	Basal cell adhesion molecule	+	+
A0A087WXU0;A0A2R8Y4J4;A0A804HHW6;A0A804HKF8;A0A804HLE1;Q9NWS8;Q9NWS8-2	RMND1	Required for meiotic nuclear division protein 1 homolog;Required for meiotic nuclear division protein 1 homolog;Required for meiotic nuclear division protein 1 homolog;Required for meiotic nuclear division protein 1 homolog;Required for meiotic nuclear division protein 1 homolog;Required for meiotic nuclear division protein 1 homolog;Isoform 2 of Required for meiotic nuclear division protein 1 ho…	+
A0A087WY55;Q9NP79	VTA1	Chromosome 6 open reading frame 55, isoform CRA_b;Vacuolar protein sorting-associated protein VTA1 homolog	+	+
A0A087WY58;P51956;P51956-2	NEK3	Serine/threonine-protein kinase Nek3;Serine/threonine-protein kinase Nek3;Isoform 2 of Serine/threonine-protein kinase Nek3	+
A0A087WY71;C9JGT8;C9JPV8;C9JTK4;E9PFW3;Q96CW1;Q96CW1-2	AP2M1	AP-2 complex subunit mu;AP-2 complex subunit mu;AP-2 complex subunit mu;AP-2 complex subunit mu;AP-2 complex subunit mu;AP-2 complex subunit mu;Isoform 2 of AP-2 complex subunit mu	+	+
A0A087WY82;Q9Y624	F11R	Junctional adhesion molecule A	+	+
A0A087WY96;A0A087WYN0;P31641	SLC6A6	Transporter;Transporter;Sodium- and chloride-dependent taurine transporter	+
A0A087WYB4;Q9UJZ1	STOML2	Stomatin-like protein 2, mitochondrial;Stomatin-like protein 2, mitochondrial	+
A0A087WYD6;A0A0G2JLV0;A0A140T9S0;E7ENX8;Q03519;Q03519-2;X5CMH5	TAP2	Antigen peptide transporter 2;Antigen peptide transporter 2;Antigen peptide transporter 2;TAP2 (Fragment);Antigen peptide transporter 2;Isoform 2 of Antigen peptide transporter 2;Antigen peptide transporter 2	+
A0A087WYF6;E7ESD2;Q641Q2;Q641Q2-2	WASHC2A	WASH complex subunit 2A;WASH complex subunit 2A;WASH complex subunit 2A;Isoform 2 of WASH complex subunit 2A	+	+
A0A087WYJ3;F5GWT2;F5H4V9;J3QK82;Q16342;Q16342-2;Q16342-3;Q16342-4;Q16342-5	PDCD2	Programmed cell death protein 2;Programmed cell death protein 2;Programmed cell death protein 2;Programmed cell death 2, isoform CRA_a;Programmed cell death protein 2;Isoform 2 of Programmed cell death protein 2;Isoform 3 of Programmed cell death protein 2;Isoform 4 of Programmed cell death protein 2;Isoform 5 of Programmed cell death protein 2	+
A0A087WYJ6;G3V164;H0YDL4;P42261;P42261-3;P42261-4;P42261-5;P42262;P42262-3;P42263	GRIA3	Glutamate receptor;Glutamate receptor;Glutamate receptor 4 (Fragment);Glutamate receptor 1;Isoform 3 of Glutamate receptor 1;Isoform 4 of Glutamate receptor 1;Isoform 5 of Glutamate receptor 1;Glutamate receptor 2;Isoform 3 of Glutamate receptor 2;Glutamate receptor 3		+
A0A087WYL5;Q6UXD5-3;Q6UXD5-5;Q6UXD5-6	SEZ6L2	Seizure 6-like protein 2;Isoform 3 of Seizure 6-like protein 2;Isoform 5 of Seizure 6-like protein 2;Isoform 6 of Seizure 6-like protein 2	+	+
A0A087WYL7;G3V4A5;O75586;O75586-2	MED6	Mediator of RNA polymerase II transcription subunit 6;Mediator of RNA polymerase II transcription subunit 6;Mediator of RNA polymerase II transcription subunit 6;Isoform 2 of Mediator of RNA polymerase II transcription subunit 6	+
A0A087WYQ1;O15020;O15020-2	SPTBN2	Spectrin beta chain;Spectrin beta chain, non-erythrocytic 2;Isoform 2 of Spectrin beta chain, non-erythrocytic 2	+	+
A0A087WYR0;P09132	SRP19	Signal recognition particle 19 kDa protein	+
A0A087WYS1;A0A7I2YQ74;E7EUC7;Q16851;Q16851-2	UGP2	UTP--glucose-1-phosphate uridylyltransferase;UTP--glucose-1-phosphate uridylyltransferase;UTP--glucose-1-phosphate uridylyltransferase;UTP--glucose-1-phosphate uridylyltransferase;Isoform 2 of UTP--glucose-1-phosphate uridylyltransferase	+	+
A0A087WYS3;H7C4X9;Q9ULU4;Q9ULU4-10;Q9ULU4-11;Q9ULU4-12;Q9ULU4-13;Q9ULU4-14;Q9ULU4-16;Q9ULU4-17;Q9ULU4-19;Q9ULU4-20;Q9ULU4-21;Q9ULU4-23;Q9ULU4-3;Q9ULU4-5;Q9ULU4-6;Q9ULU4-7;Q9ULU4-8;Q9ULU4-9	ZMYND8	Protein kinase C-binding protein 1;Protein kinase C-binding protein 1 (Fragment);Protein kinase C-binding protein 1;Isoform 10 of Protein kinase C-binding protein 1;Isoform 11 of Protein kinase C-binding protein 1;Isoform 12 of Protein kinase C-binding protein 1;Isoform 13 of Protein kinase C-binding protein 1;Isoform 14 of Protein kinase C-binding protein 1;Isoform 16 of Protein kinase C-binding…	+	+
A0A087WYT3;Q15185;Q15185-4	PTGES3	Prostaglandin E synthase 3;Prostaglandin E synthase 3;Isoform 4 of Prostaglandin E synthase 3	+	+
A0A087WYU2;H3BNB2;H3BQ55;H3BRT2;H3BS73;Q96S19;Q96S19-2;Q96S19-3;Q96S19-4;Q96S19-5;Q96S19-6	METTL26	Methyltransferase-like 26;Methyltransferase-like 26 (Fragment);Methyltransferase-like 26 (Fragment);Methyltransferase-like 26 (Fragment);Methyltransferase-like 26;Methyltransferase-like 26;Isoform 2 of Methyltransferase-like 26;Isoform 3 of Methyltransferase-like 26;Isoform 4 of Methyltransferase-like 26;Isoform 5 of Methyltransferase-like 26;Isoform 6 of Methyltransferase-like 26	+
A0A087WYV9;A0A087X1F5	SYNJ2BP-COX16	Cytochrome c oxidase assembly protein COX16 homolog, mitochondrial;Cytochrome c oxidase assembly protein COX16 homolog, mitochondrial (Fragment)	+
A0A087WZ13;Q8IY67-2	RAVER1	Ribonucleoprotein PTB-binding 1;Isoform 2 of Ribonucleoprotein PTB-binding 1	+	+
A0A087WZ32;A8K727;Q9HB19	PLEKHA2	Pleckstrin homology domain-containing family A member 2	+
A0A087WZ50;A0A087WZ93;Q8TCT7;Q8TCT7-2;Q8TCT7-4	SPPL2B	Signal peptide peptidase-like 2B;Signal peptide peptidase-like 2B;Signal peptide peptidase-like 2B;Isoform 2 of Signal peptide peptidase-like 2B;Isoform 4 of Signal peptide peptidase-like 2B	+
A0A087WZ62;H0YCW6;Q9H6U8;Q9H6U8-2;Q9H6U8-3;Q9H6U8-4	ALG9	Mannosyltransferase;Mannosyltransferase (Fragment);Alpha-1,2-mannosyltransferase ALG9;Isoform 2 of Alpha-1,2-mannosyltransferase ALG9;Isoform 3 of Alpha-1,2-mannosyltransferase ALG9;Isoform 4 of Alpha-1,2-mannosyltransferase ALG9	+
A0A087WZ85;A0A0A0MSX4;Q9Y6N7;Q9Y6N7-2;Q9Y6N7-3;Q9Y6N7-4;Q9Y6N7-5;Q9Y6N7-6	ROBO1	Roundabout homolog 1;Roundabout homolog 1;Roundabout homolog 1;Isoform 2 of Roundabout homolog 1;Isoform 3 of Roundabout homolog 1;Isoform 4 of Roundabout homolog 1;Isoform 5 of Roundabout homolog 1;Isoform 6 of Roundabout homolog 1	+	+
A0A087WZ88;A0A5F9ZHH6;P19793;P19793-2;P48443	RXRG	Retinoic acid receptor RXR-gamma;Retinoic acid receptor RXR;Retinoic acid receptor RXR-alpha;Isoform 2 of Retinoic acid receptor RXR-alpha;Retinoic acid receptor RXR-gamma	+
A0A087WZ97;A0A087WZK6;A0A087X2C2;Q5T7M9	DIPK1A	Divergent protein kinase domain 1A	+	+
A0A087WZB5;Q9HBI1;Q9HBI1-2;Q9HBI1-3	PARVB	Beta-parvin;Beta-parvin;Isoform 2 of Beta-parvin;Isoform 3 of Beta-parvin	+	+
A0A087WZC2;A0A0C4DGS8;E0YMJ8;P35680;P35680-2;P35680-3;P35680-4	HNF1B	Hepatocyte nuclear factor 1-beta;Hepatocyte nuclear factor 1-beta;HNF1 beta A splice variant 3;Hepatocyte nuclear factor 1-beta;Isoform B of Hepatocyte nuclear factor 1-beta;Isoform C of Hepatocyte nuclear factor 1-beta;Isoform 4 of Hepatocyte nuclear factor 1-beta	+	+
A0A087WZD4;K7ENL9;Q96DM3	RMC1	Regulator of MON1-CCZ1 complex	+
A0A087WZE9	HMGN3	High mobility group nucleosome-binding domain-containing protein 3	+	+
A0A087WZG4;A0A3B3IPE9;A0A590UK10;A0A804CAZ4;Q6ZSZ5;Q6ZSZ5-1;Q6ZSZ5-2;Q6ZSZ5-5;Q6ZSZ5-6	ARHGEF18	Rho guanine nucleotide exchange factor 18;Rho guanine nucleotide exchange factor 18;Rho guanine nucleotide exchange factor 18 (Fragment);Rho guanine nucleotide exchange factor 18;Rho guanine nucleotide exchange factor 18;Isoform 5 of Rho guanine nucleotide exchange factor 18;Isoform 4 of Rho guanine nucleotide exchange factor 18;Isoform 2 of Rho guanine nucleotide exchange factor 18;Isoform 3 of …	+
A0A087WZJ0;E9PPH6;F5GXG5;Q8NEV8;Q8NEV8-2	EXPH5	Exophilin-5 (Fragment);Exophilin-5 (Fragment);Exophilin-5 (Fragment);Exophilin-5;Isoform 2 of Exophilin-5	+	+
A0A087WZJ6;A0A2R8Y6Y1;A0A2R8Y761;A0A2R8Y7R8;A0A2R8Y883;A0A2R8YCJ4;A0A2R8YCP1;A0A2R8YCX2;A0A2R8YGP2;Q5TBB1;Q5TBB1-2	RNASEH2B	Ribonuclease H2 subunit B;Ribonuclease H2 subunit B (Fragment);Ribonuclease H2 subunit B;Ribonuclease H2 subunit B;Ribonuclease H2 subunit B;Ribonuclease H2 subunit B;Ribonuclease H2 subunit B;Ribonuclease H2 subunit B;Ribonuclease H2 subunit B;Ribonuclease H2 subunit B;Isoform 2 of Ribonuclease H2 subunit B	+	+
A0A087WZN1;O43837	IDH3B	Isocitrate dehydrogenase [NAD] subunit, mitochondrial;Isocitrate dehydrogenase [NAD] subunit beta, mitochondrial	+	+
A0A087WZQ7;Q9H115	NAPB	Beta-soluble NSF attachment protein	+
A0A087WZV0;O43314;O43314-2	PPIP5K2	Inositol hexakisphosphate and diphosphoinositol-pentakisphosphate kinase;Inositol hexakisphosphate and diphosphoinositol-pentakisphosphate kinase 2;Isoform 2 of Inositol hexakisphosphate and diphosphoinositol-pentakisphosphate kinase 2	+
A0A087WZX0;Q86UU0;Q86UU0-2;Q86UU0-4	BCL9L	B-cell CLL/lymphoma 9-like protein;B-cell CLL/lymphoma 9-like protein;Isoform 2 of B-cell CLL/lymphoma 9-like protein;Isoform 4 of B-cell CLL/lymphoma 9-like protein	+	+
A0A087WZX2;O95139	NDUFB6	NADH dehydrogenase [ubiquinone] 1 beta subcomplex subunit 6	+
A0A087X011;E9PES4;J3KPF9;Q9Y496	KIF3A	Kinesin-like protein;Kinesin-like protein;Kinesin-like protein;Kinesin-like protein KIF3A	+	+
A0A087X054;A0A494C039;A0A8Q3SHG4;K7EQK2;Q9Y4L1	HYOU1	Hypoxia up-regulated protein 1	+	+
A0A087X090;P14324;P14324-2	FDPS	Farnesyl diphosphate synthase (Farnesyl pyrophosphate synthetase, dimethylallyltranstransferase, geranyltranstransferase), isoform CRA_a;Farnesyl pyrophosphate synthase;Isoform 2 of Farnesyl pyrophosphate synthase	+	+
A0A087X091;Q9H1Z4;Q9H1Z4-2	WDR13	WD repeat-containing protein 13 (Fragment);WD repeat-containing protein 13;Isoform 2 of WD repeat-containing protein 13	+
A0A087X0B7;A0A087X2J6;A0A7P0T899;A0A7P0T8U4;A0A7P0T9T2;A0A7P0Z4P6;H0Y627;H7C3C7;Q5SQN1;Q5SQN1-2;Q5SQN1-3;Q5SQN1-4;U3KPT7	SNAP47	Synaptosomal-associated protein 47;Synaptosomal-associated protein 47;Synaptosomal-associated protein 47;Synaptosomal-associated protein 47;Synaptosomal-associated protein 47;Synaptosomal-associated protein 47;Synaptosomal-associated protein 47 (Fragment);Synaptosomal-associated protein 47;Synaptosomal-associated protein 47;Isoform 2 of Synaptosomal-associated protein 47;Isoform 3 of Synaptosomal…	+
A0A087X0H7;A0A669KB51;A0A669KB64;A0A6E1W401;Q8NEL9;Q8NEL9-2;Q8NEL9-3;Q8NEL9-4	DDHD1	Phospholipase DDHD1;Phospholipase DDHD1 (Fragment);Phospholipase DDHD1 (Fragment);Phospholipase DDHD1 (Fragment);Phospholipase DDHD1;Isoform 2 of Phospholipase DDHD1;Isoform 3 of Phospholipase DDHD1;Isoform 4 of Phospholipase DDHD1	+
A0A087X0H8;Q15714;Q15714-2;Q15714-3	TSC22D1	TSC22 domain family protein 1;TSC22 domain family protein 1;Isoform 2 of TSC22 domain family protein 1;Isoform 3 of TSC22 domain family protein 1	+
A0A087X0H9;Q5T8P6;Q5T8P6-2;Q5T8P6-3	RBM26	RNA-binding protein 26;RNA-binding protein 26;Isoform 2 of RNA-binding protein 26;Isoform 3 of RNA-binding protein 26	+	+
A0A087X0I6;A0A7I2YQC1;B4DIB3;Q9P0L2	MARK1	Non-specific serine/threonine protein kinase;Non-specific serine/threonine protein kinase;Non-specific serine/threonine protein kinase;Serine/threonine-protein kinase MARK1	+
A0A087X0K9;G3V1L9;Q07157	TJP1	Tight junction protein 1 (Zona occludens 1), isoform CRA_a;Tight junction protein ZO-1;Tight junction protein ZO-1	+	+
A0A087X0L7;E7EVY0;J3KNA0;Q15070;Q15070-2	OXA1L	Mitochondrial inner membrane protein OXA1L;Mitochondrial inner membrane protein OXA1L;Mitochondrial inner membrane protein OXA1L;Mitochondrial inner membrane protein OXA1L;Isoform 2 of Mitochondrial inner membrane protein OXA1L	+
A0A087X0M4;A0A8Q3WKX9;A0A8Q3WLG9;Q9BWU0	SLC4A1AP	Kanadaptin	+	+
A0A087X0N0;A0A0D9SFL5;A0A0D9SGH2;A0A5F9ZH95;A0A5F9ZI06;C9JC32;Q9UPV9;Q9UPV9-2;Q9UPV9-3	TRAK1	Trafficking kinesin-binding protein 1;Trafficking kinesin-binding protein 1;Trafficking kinesin-binding protein 1;Trafficking kinesin-binding protein 1;Trafficking kinesin-binding protein 1;Trafficking kinesin-binding protein 1;Trafficking kinesin-binding protein 1;Isoform 2 of Trafficking kinesin-binding protein 1;Isoform 3 of Trafficking kinesin-binding protein 1	+
A0A087X0P9;I3L4S1;Q96CW6	SLC7A6OS	Probable RNA polymerase II nuclear localization protein SLC7A6OS (Fragment);Probable RNA polymerase II nuclear localization protein SLC7A6OS (Fragment);Probable RNA polymerase II nuclear localization protein SLC7A6OS	+	+
A0A087X0R0;A0A6Q8PG32;A0A6Q8PHB6;F5H6S1;F8W8R6;H0Y6I7;O15550	KDM6A	Lysine-specific demethylase 6A;Lysine-specific demethylase 6A;Lysine-specific demethylase 6A;Lysine-specific demethylase 6A;Lysine-specific demethylase 6A;Lysine-specific demethylase 6A (Fragment);Lysine-specific demethylase 6A	+	+
A0A087X0R6;Q9UMY4;Q9UMY4-1	SNX12	Sorting nexin-12;Sorting nexin-12;Isoform 1 of Sorting nexin-12	+	+
A0A087X0T8;A0A087X1W8;A0A0A0MTJ8;Q9BY67;Q9BY67-2;Q9BY67-3;Q9BY67-4;Q9BY67-5;X5DQS5	CADM1	Cell adhesion molecule 1;Cell adhesion molecule 1;Cell adhesion molecule 1 (Fragment);Cell adhesion molecule 1;Isoform 2 of Cell adhesion molecule 1;Isoform 3 of Cell adhesion molecule 1;Isoform 4 of Cell adhesion molecule 1;Isoform 5 of Cell adhesion molecule 1;Cell adhesion molecule 1 (Fragment)	+	+
A0A087X0V4;A0A8C8MQ05;A8K0B5;D3DPQ2;Q8IWT0	ZBTB8OS	Protein archease	+	+
A0A087X0W9;Q8N6M0	OTUD6B	Ubiquitinyl hydrolase 1;Deubiquitinase OTUD6B	+
A0A087X0X3;P52272;P52272-2	HNRNPM	Heterogeneous nuclear ribonucleoprotein M;Heterogeneous nuclear ribonucleoprotein M;Isoform 2 of Heterogeneous nuclear ribonucleoprotein M	+	+
A0A087X102;A0A7P0MUT5;H0Y820;O96017;O96017-13;O96017-4;O96017-9	CHEK2	Serine/threonine-protein kinase Chk2;Serine/threonine-protein kinase Chk2;Serine/threonine-protein kinase Chk2 (Fragment);Serine/threonine-protein kinase Chk2;Isoform 13 of Serine/threonine-protein kinase Chk2;Isoform 4 of Serine/threonine-protein kinase Chk2;Isoform 9 of Serine/threonine-protein kinase Chk2	+
A0A087X169;Q5T6S3	PHF19	PHD finger protein 19	+
A0A087X1B7;Q9Y3Y2;Q9Y3Y2-3;Q9Y3Y2-4;X6R700	CHTOP	Chromatin target of PRMT1 protein;Chromatin target of PRMT1 protein;Isoform 2 of Chromatin target of PRMT1 protein;Isoform 3 of Chromatin target of PRMT1 protein;Chromatin target of PRMT1 protein	+
A0A087X1E4;P53365;P53365-2;P53365-3	ARFIP2	Arfaptin-2;Arfaptin-2;Isoform 2 of Arfaptin-2;Isoform 3 of Arfaptin-2	+
A0A087X1G1;A0A7I2V2W4;A0A7I2V3L8;C9IZN5;F8WAS3;H7BYD0;Q16718;Q16718-2	NDUFA5	NADH dehydrogenase [ubiquinone] 1 alpha subcomplex subunit 5;NADH dehydrogenase [ubiquinone] 1 alpha subcomplex subunit 5;NADH dehydrogenase [ubiquinone] 1 alpha subcomplex subunit 5;NADH dehydrogenase [ubiquinone] 1 alpha subcomplex subunit 5;NADH dehydrogenase [ubiquinone] 1 alpha subcomplex subunit 5;NADH dehydrogenase [ubiquinone] 1 alpha subcomplex subunit 5;NADH dehydrogenase [ubiquinone] 1…	+
A0A087X1N3;F8WC38;O75818;O75818-2	RPP40	Ribonuclease P 40kDa subunit, isoform CRA_c;Ribonuclease P protein subunit p40;Ribonuclease P protein subunit p40;Isoform 2 of Ribonuclease P protein subunit p40	+	+
A0A087X1P5;Q9H9Q2	COPS7B	COP9 signalosome complex subunit 7b	+	+
A0A087X1U1;E7EUN2;F5GXM9;Q9UPQ3;Q9UPQ3-2	AGAP1	Arf-GAP with GTPase, ANK repeat and PH domain-containing protein 1;Arf-GAP with GTPase, ANK repeat and PH domain-containing protein 1;Arf-GAP with GTPase, ANK repeat and PH domain-containing protein 1;Arf-GAP with GTPase, ANK repeat and PH domain-containing protein 1;Isoform 2 of Arf-GAP with GTPase, ANK repeat and PH domain-containing protein 1	+	+
A0A087X1Z1;A0A0G2JPW5;A0A0G2JQX1;A0A0G2JSA7;Q96RT8;Q96RT8-2	TUBGCP5	Gamma-tubulin complex component;Gamma-tubulin complex component;Gamma-tubulin complex component;Gamma-tubulin complex component;Gamma-tubulin complex component 5;Isoform 2 of Gamma-tubulin complex component 5	+
A0A087X1Z3;Q9UL46	PSME2	Proteasome activator complex subunit 2	+	+
A0A087X256;Q2M389	WASHC4	WASH complex subunit 4	+	+
A0A087X283;A0A1B0GX65;B7Z306;C9J180;C9J2P0;H7C061;P51965;P51965-2;P51965-3;Q969T4;Q96LR5;R4GN77;R4GND1	UBE2E2	Ubiquitin-conjugating enzyme E2 E2;Ubiquitin-conjugating enzyme E2 E3 (Fragment);Ubiquitin-conjugating enzyme E2 E1;Ubiquitin-conjugating enzyme E2 E2 (Fragment);Ubiquitin-conjugating enzyme E2 E1 (Fragment);Ubiquitin-conjugating enzyme E2 E1 (Fragment);Ubiquitin-conjugating enzyme E2 E1;Isoform 2 of Ubiquitin-conjugating enzyme E2 E1;Isoform 3 of Ubiquitin-conjugating enzyme E2 E1;Ubiquitin-conj…	+	+
A0A087X295;Q9NNW5	WDR6	WD repeat-containing protein 6	+	+
A0A087X296;A0A2R8YDM0;P23219;P23219-2;P23219-3;P23219-4;P23219-5;P23219-6	PTGS1	Prostaglandin G/H synthase 1;Prostaglandin-endoperoxide synthase (Fragment);Prostaglandin G/H synthase 1;Isoform 2 of Prostaglandin G/H synthase 1;Isoform 3 of Prostaglandin G/H synthase 1;Isoform 4 of Prostaglandin G/H synthase 1;Isoform 5 of Prostaglandin G/H synthase 1;Isoform 6 of Prostaglandin G/H synthase 1	+
A0A087X2B1;A0A0G2JRA5;A0A0G2JRD1;A0A0G2JSB3;A0A286YEU2;A0A6Q8PFM4;A0A6Q8PGE0;A0A6Q8PH77;A0A6Q8PHA3;A0A804HJM2;A0A804HKG7;A0A8Q3SI19;A0A8Q3SI58;A0A8Q3SI75;A0A8Q3WKT3;B0QYV1;B0QYY4;B0QYY7;B7Z1U7;F8VR27;F8VZG9;F8VZY7;I3L1D4;J3KNW3;O43251;O43251-10;O43251-2;O43251-4;O43251-5;O43251-6;O43251-7;O43251-8;O43251-9;Q9NWB1;Q9NWB1-2;Q9NWB1-3;Q9NWB1-4;Q9NWB1-5;S4R3K7;S4R469	RBFOX1	RNA binding fox-1 homolog 1	+	+
A0A087X2G3	FOXP1	Forkhead box protein P1 (Fragment)	+
A0A087X2H1;A0A8I5QJU2;Q9ULT8	HECTD1	E3 ubiquitin-protein ligase;E3 ubiquitin-protein ligase;E3 ubiquitin-protein ligase HECTD1	+	+
A0A087X2I1;P62333	PSMC6	26S proteasome regulatory subunit 10B	+	+
A0A087X2I5	LSM7	U6 snRNA-associated Sm-like protein LSm7	+
A0A088AWN2;Q8TBZ3;Q8TBZ3-2;Q8TBZ3-4;Q8TBZ3-5;Q8TBZ3-6;Q8TBZ3-7	WDR20	WD repeat-containing protein 20;WD repeat-containing protein 20;Isoform 2 of WD repeat-containing protein 20;Isoform 4 of WD repeat-containing protein 20;Isoform 5 of WD repeat-containing protein 20;Isoform 6 of WD repeat-containing protein 20;Isoform 7 of WD repeat-containing protein 20	+
A0A088AWN3;A0A804HIE8;Q9BZ29;Q9BZ29-3;Q9BZ29-4;Q9BZ29-5	DOCK9	Dedicator of cytokinesis protein 9;Dedicator of cytokinesis protein 9;Dedicator of cytokinesis protein 9;Isoform 3 of Dedicator of cytokinesis protein 9;Isoform 4 of Dedicator of cytokinesis protein 9;Isoform 2 of Dedicator of cytokinesis protein 9	+	+
A0A090HNM7;A0A1W2PS85;P28715;R4GMW8	ERCC5	DNA excision repair protein ERCC-5;BIVM-ERCC5 readthrough;DNA excision repair protein ERCC-5;BIVM-ERCC5 readthrough	+
A0A096LNR9;A0A1B0GTX4;A0A1B0GUM4;A0A669KBC2;O76039;O76039-1	CDKL5	Cyclin-dependent kinase-like 5 (Fragment);Cyclin-dependent kinase-like 5 (Fragment);Cyclin-dependent kinase-like 5;Cyclin-dependent kinase-like 5;Cyclin-dependent kinase-like 5;Isoform 2 of Cyclin-dependent kinase-like 5	+
A0A096LNW4;A0A0G2JN56;A0A0G2JP20;A0A1B0GU46;A3QJZ7;A6NGN4;H0Y7S4;O60813;P0DUQ1;P0DUQ2;Q5TYX0;Q5VXH4	PRAMEF9	PRAME family member 9;PRAME family member 25;PRAMEF12;PRAME family member 9;PRAME family member 27;PRAME family member 25;Putative PRAME family member 26;PRAME family member 11;PRAME family member 15;PRAME family member 9;PRAME family member 5;PRAME family member 6	+
A0A096LNY5;A0A096LNY6;A0A0A6YY92;A0A1B0GTJ7;A0A1B0GWJ0;A0A7P0T8E4;A0A7P0T9A7;A0A7P0Z472;P30566	ADSL	Adenylosuccinate lyase	+	+
A0A096LP22;A0A096LP34;C9J7Z1;Q86Y79	PTRH1	Probable peptidyl-tRNA hydrolase (Fragment);Probable peptidyl-tRNA hydrolase (Fragment);Probable peptidyl-tRNA hydrolase;Probable peptidyl-tRNA hydrolase	+
A0A096LP25	AAK1	AP2-associated protein kinase 1	+	+
A0A096LPC5;J3KP36;Q9Y4E1;Q9Y4E1-1;Q9Y4E1-2;Q9Y4E1-3;Q9Y4E1-5;Q9Y4E1-6	WASHC2C	WASH complex subunit 2C;WASH complex subunit 2C;WASH complex subunit 2C;Isoform 4 of WASH complex subunit 2C;Isoform 2 of WASH complex subunit 2C;Isoform 3 of WASH complex subunit 2C;Isoform 5 of WASH complex subunit 2C;Isoform 6 of WASH complex subunit 2C	+
A0A096LPE2;P35542	SAA2-SAA4	SAA2-SAA4 readthrough;Serum amyloid A-4 protein		+
A0A096LPI6		Utp12 domain-containing protein (Fragment)	+	+
A0A096LPJ4;P05161	ISG15	Ubiquitin-like protein ISG15	+	+
A0A0A0MQR2;Q9BY42	RTF2	Replication termination factor 2	+	+
A0A0A0MQS0;A0A0D9SG14;A8MUE8;A8MW92;A8MW92-2;A8MW92-4;A8MXR8;E5RK91;E9PM57;F8W9L8	PHF20L1	PHD finger protein 20-like protein 1;PHD finger protein 20-like protein 1;PHD finger protein 20-like protein 1;PHD finger protein 20-like protein 1;Isoform 2 of PHD finger protein 20-like protein 1;Isoform 4 of PHD finger protein 20-like protein 1;PHD finger protein 20-like protein 1;PHD finger protein 20-like protein 1 (Fragment);PHD finger protein 20-like protein 1;PHD finger protein 20-like pr…	+
A0A0A0MQS1;Q53H96;Q53H96-2	PYCR3	Pyrroline-5-carboxylate reductase;Pyrroline-5-carboxylate reductase 3;Isoform 2 of Pyrroline-5-carboxylate reductase 3	+	+
A0A0A0MQS2;F5H0Q6;Q8N2M8;Q8N2M8-3	CLASRP	CLK4-associating serine/arginine-rich protein;CLK4-associating serine/arginine-rich protein;CLK4-associating serine/arginine rich protein;Isoform 2 of CLK4-associating serine/arginine rich protein	+
A0A0A0MQS3;K7ESE5;Q9UNZ5	C19orf53	Leydig cell tumor 10 kDa protein homolog (Fragment);Leydig cell tumor 10 kDa protein homolog;Leydig cell tumor 10 kDa protein homolog	+
A0A0A0MQT4;Q5QP82;Q5QP82-2	DCAF10	DDB1- and CUL4-associated factor 10;DDB1- and CUL4-associated factor 10;Isoform 2 of DDB1- and CUL4-associated factor 10	+
A0A0A0MQU0;Q9BV38;U3KQC1	WDR18	WD repeat-containing protein 18 (Fragment);WD repeat-containing protein 18;WD repeat-containing protein 18 (Fragment)	+	+
A0A0A0MQU4;H7C277;H7C3V9;Q96I15	SCLY	Selenocysteine lyase;Selenocysteine lyase (Fragment);Selenocysteine lyase (Fragment);Selenocysteine lyase	+	+
A0A0A0MQV6;P09038;P09038-1;P09038-2;P09038-3	FGF2	Fibroblast growth factor;Fibroblast growth factor 2;Isoform 2 of Fibroblast growth factor 2;Isoform 3 of Fibroblast growth factor 2;Isoform 4 of Fibroblast growth factor 2	+
A0A0A0MQW1;A0A2R8Y4X0;A0A2R8Y5H9;A8MY87;Q8IVT5;Q8IVT5-2;Q8IVT5-3;Q8IVT5-4	KSR1	Non-specific serine/threonine protein kinase;Non-specific serine/threonine protein kinase;Non-specific serine/threonine protein kinase;Non-specific serine/threonine protein kinase (Fragment);Kinase suppressor of Ras 1;Isoform 2 of Kinase suppressor of Ras 1;Isoform 3 of Kinase suppressor of Ras 1;Isoform 4 of Kinase suppressor of Ras 1	+
A0A0A0MQX1;D6RGD1;Q9HD67	MYO10	Unconventional myosin-X;Unconventional myosin-X (Fragment);Unconventional myosin-X	+
A0A0A0MQX7;Q08629	SPOCK1	Testican-1	+	+
A0A0A0MR02;P45880	VDAC2	Voltage-dependent anion-selective channel protein 2 (Fragment);Voltage-dependent anion-selective channel protein 2	+	+
A0A0A0MR05;H3BM50;H3BN58;H3BPT1;H3BPU5;H3BR25;H3BSZ4;Q9BVC4;Q9BVC4-3;Q9BVC4-4;Q9BVC4-5	MLST8	G protein beta subunit-like;G protein beta subunit-like;G protein beta subunit-like (Fragment);G protein beta subunit-like;G protein beta subunit-like;G protein beta subunit-like (Fragment);G protein beta subunit-like (Fragment);Target of rapamycin complex subunit LST8;Isoform 2 of Target of rapamycin complex subunit LST8;Isoform 3 of Target of rapamycin complex subunit LST8;Isoform 4 of Target o…	+
A0A0A0MR08;A0A8I5KT08;A0A8I5KXK1;O94966-5;O94966-6	USP19	Ubiquitin carboxyl-terminal hydrolase 19;Ubiquitin carboxyl-terminal hydrolase 19;Ubiquitin carboxyl-terminal hydrolase 19;Isoform 5 of Ubiquitin carboxyl-terminal hydrolase 19;Isoform 6 of Ubiquitin carboxyl-terminal hydrolase 19	+	+
A0A0A0MR11;Q06730-2	ZNF33A	Zinc finger protein 33A;Isoform 2 of Zinc finger protein 33A	+	+
A0A0A0MR27;C9JSI8;J3QT39;Q49A88;Q49A88-2;Q49A88-3;Q49A88-4;Q49A88-6	CCDC14	Coiled-coil domain-containing protein 14;Coiled-coil domain-containing protein 14 (Fragment);Coiled-coil domain containing 14, isoform CRA_c;Coiled-coil domain-containing protein 14;Isoform 2 of Coiled-coil domain-containing protein 14;Isoform 3 of Coiled-coil domain-containing protein 14;Isoform 4 of Coiled-coil domain-containing protein 14;Isoform 6 of Coiled-coil domain-containing protein 14	+
A0A0A0MR31;Q86X27;Q86X27-2;Q86X27-3	RALGPS2	Ras-specific guanine nucleotide-releasing factor RalGPS2 (Fragment);Ras-specific guanine nucleotide-releasing factor RalGPS2;Isoform 2 of Ras-specific guanine nucleotide-releasing factor RalGPS2;Isoform 3 of Ras-specific guanine nucleotide-releasing factor RalGPS2	+
A0A0A0MR33;A0A0C4DFM0;G3V267;G3V3B9;G3V4T6;G3V5T0;O43708;O43708-2;O43708-3	GSTZ1	Maleylacetoacetate isomerase;Maleylacetoacetate isomerase;Maleylacetoacetate isomerase;Maleylacetoacetate isomerase;Maleylacetoacetate isomerase;Maleylacetoacetate isomerase;Maleylacetoacetate isomerase;Isoform 2 of Maleylacetoacetate isomerase;Isoform 3 of Maleylacetoacetate isomerase	+
A0A0A0MR36;Q9ULV0-2	MYO5B	Unconventional myosin-Vb (Fragment);Isoform 2 of Unconventional myosin-Vb	+	+
A0A0A0MR39;Q9P2K5	MYEF2	Myelin expression factor 2	+	+
A0A0A0MR47;Q96GC6;Q96GC6-2;Q96GC6-3;Q96GC6-4	ZNF274	Neurotrophin receptor-interacting factor homolog;Neurotrophin receptor-interacting factor homolog;Isoform 2 of Neurotrophin receptor-interacting factor homolog;Isoform 3 of Neurotrophin receptor-interacting factor homolog;Isoform 4 of Neurotrophin receptor-interacting factor homolog	+
A0A0A0MR51;O60427	FADS1	Acyl-CoA (8-3)-desaturase	+
A0A0A0MR74;O75907	DGAT1	Diacylglycerol O-acyltransferase 1	+
A0A0A0MR79;A0A8I5KUR0;A0A8I5KW86;A0A8I5QJW8;Q93074;Q93074-2;Q93074-3	MED12	Mediator of RNA polymerase II transcription subunit 12;Mediator of RNA polymerase II transcription subunit 12;Mediator of RNA polymerase II transcription subunit 12;Mediator of RNA polymerase II transcription subunit 12;Mediator of RNA polymerase II transcription subunit 12;Isoform 2 of Mediator of RNA polymerase II transcription subunit 12;Isoform 3 of Mediator of RNA polymerase II transcription…	+
A0A0A0MR87;E9PSF2;Q15468;Q15468-2;Q5T0C7	STIL	SCL-interrupting locus protein;SCL-interrupting locus protein;SCL-interrupting locus protein;Isoform 2 of SCL-interrupting locus protein;SCL-interrupting locus protein	+
A0A0A0MR89;A0A0C4DGK4;A0A0U1RQC5;A0A0U1RRJ0;A0A7I2V2B1;A0A7I2YQT0;Q9HDB5;Q9HDB5-2;Q9HDB5-3;Q9HDB5-4;Q9Y4C0;Q9Y4C0-3;Q9Y4C0-4	NRXN3	Neurexin-3-beta;Neurexin-3-beta;Neurexin-3-beta;Neurexin-3-beta (Fragment);Neurexin-3-beta;Neurexin-3-beta;Neurexin-3-beta;Isoform 2b of Neurexin-3-beta;Isoform 3b of Neurexin-3-beta;Isoform 4b of Neurexin-3-beta;Neurexin-3;Isoform 3a of Neurexin-3;Isoform 4a of Neurexin-3		+
A0A0A0MR93;A0A0C4DH11;K7ELZ7;Q53F39;Q53F39-2;Q53F39-3	MPPE1	Metallophosphoesterase 1;Metallophosphoesterase 1;Metallophosphoesterase 1 (Fragment);Metallophosphoesterase 1;Isoform 2 of Metallophosphoesterase 1;Isoform 3 of Metallophosphoesterase 1	+
A0A0A0MR98;O95544;O95544-2;O95544-3	NADK	NAD(+) kinase;NAD kinase;Isoform 2 of NAD kinase;Isoform 3 of NAD kinase	+
A0A0A0MRA5;B7Z4B8;M0R3F1;Q9BUJ2;Q9BUJ2-2;Q9BUJ2-4	HNRNPUL1	Heterogeneous nuclear ribonucleoprotein U-like protein 1;Heterogeneous nuclear ribonucleoprotein U-like protein 1;Heterogeneous nuclear ribonucleoprotein U-like protein 1 (Fragment);Heterogeneous nuclear ribonucleoprotein U-like protein 1;Isoform 2 of Heterogeneous nuclear ribonucleoprotein U-like protein 1;Isoform 4 of Heterogeneous nuclear ribonucleoprotein U-like protein 1	+	+
A0A0A0MRB5;Q8WXG6;Q8WXG6-2;Q8WXG6-3;Q8WXG6-4;Q8WXG6-5;Q8WXG6-6;Q8WXG6-7;Q8WXG6-8	MADD	MAP kinase-activating death domain protein;MAP kinase-activating death domain protein;Isoform 2 of MAP kinase-activating death domain protein;Isoform 3 of MAP kinase-activating death domain protein;Isoform 4 of MAP kinase-activating death domain protein;Isoform 5 of MAP kinase-activating death domain protein;Isoform 6 of MAP kinase-activating death domain protein;Isoform 7 of MAP kinase-activatin…	+	+
A0A0A0MRB7;K7ENH8;P15923;P15923-2;P15923-3;X6REB3	TCF3	Transcription factor E2-alpha;Transcription factor E2-alpha (Fragment);Transcription factor E2-alpha;Isoform E47 of Transcription factor E2-alpha;Isoform 3 of Transcription factor E2-alpha;Transcription factor E2-alpha	+
A0A0A0MRC3;A0A0A0MSE6;A0A1W2PNG1;A0A1W2PPS2;Q12791-4;Q12791-7	KCNMA1	Calcium-activated potassium channel subunit alpha-1;Calcium-activated potassium channel subunit alpha-1 (Fragment);Calcium-activated potassium channel subunit alpha-1 (Fragment);Calcium-activated potassium channel subunit alpha-1 (Fragment);Isoform 4 of Calcium-activated potassium channel subunit alpha-1;Isoform 7 of Calcium-activated potassium channel subunit alpha-1	+	+
A0A0A0MRC4;A0A0A0MSK4;Q86YR5;Q86YR5-4	GPSM1	G-protein-signaling modulator 1;G-protein-signaling modulator 1;G-protein-signaling modulator 1;Isoform 4 of G-protein-signaling modulator 1	+	+
A0A0A0MRE5;H0YBF7;Q9ULH1;Q9ULH1-2	ASAP1	Arf-GAP with SH3 domain, ANK repeat and PH domain-containing protein 1;Arf-GAP with SH3 domain, ANK repeat and PH domain-containing protein 1 (Fragment);Arf-GAP with SH3 domain, ANK repeat and PH domain-containing protein 1;Isoform 1 of Arf-GAP with SH3 domain, ANK repeat and PH domain-containing protein 1	+	+
A0A0A0MRF5;E7EWX6;Q8IXJ6;Q8IXJ6-2;Q8IXJ6-3;Q8IXJ6-4;Q8IXJ6-5	SIRT2	NAD-dependent protein deacetylase sirtuin-2;NAD-dependent protein deacetylase sirtuin-2 (Fragment);NAD-dependent protein deacetylase sirtuin-2;Isoform 2 of NAD-dependent protein deacetylase sirtuin-2;Isoform 3 of NAD-dependent protein deacetylase sirtuin-2;Isoform 4 of NAD-dependent protein deacetylase sirtuin-2;Isoform 5 of NAD-dependent protein deacetylase sirtuin-2	+
A0A0A0MRF6;A0A7P0T928;A0A7P0T9A9;A0A7P0TAD6;A0A7P0TBH8;A0A7P0TBI4;A0A7P0Z4N5;A0A7P0Z4Q5;Q99996;Q99996-1;Q99996-3;Q99996-5;Q99996-6	AKAP9	A-kinase anchor protein 9;A-kinase anchor protein 9;A-kinase anchor protein 9;A-kinase anchor protein 9;A-kinase anchor protein 9;A-kinase anchor protein 9;A-kinase anchor protein 9;A-kinase anchor protein 9;A-kinase anchor protein 9;Isoform 1 of A-kinase anchor protein 9;Isoform 3 of A-kinase anchor protein 9;Isoform 5 of A-kinase anchor protein 9;Isoform 6 of A-kinase anchor protein 9	+	+
A0A0A0MRG9;A0A8I5KTP5;A0A8I5KXG0;A0A8I5QKL1;Q96SN8;Q96SN8-2;Q96SN8-3	CDK5RAP2	CDK5 regulatory subunit-associated protein 2;CDK5 regulatory subunit-associated protein 2;CDK5 regulatory subunit-associated protein 2;CDK5 regulatory subunit-associated protein 2;CDK5 regulatory subunit-associated protein 2;Isoform 2 of CDK5 regulatory subunit-associated protein 2;Isoform 3 of CDK5 regulatory subunit-associated protein 2	+
A0A0A0MRH0;K7EN33;Q9NVX2;Q9NVX2-2	NLE1	Notchless protein homolog 1;Notchless protein homolog 1 (Fragment);Notchless protein homolog 1;Isoform 2 of Notchless protein homolog 1	+
A0A0A0MRI1;Q8IXQ4	GPALPP1	GPALPP motifs-containing protein 1	+
A0A0A0MRI2;Q9UNH7	SNX6	Sorting nexin;Sorting nexin-6	+	+
A0A0A0MRI7;H7C0E7;H7C484;Q9H2C2	ARV1	Protein ARV;Protein ARV (Fragment);Protein ARV (Fragment);Protein ARV1	+
A0A0A0MRJ0;A0A0A0MRJ1;Q5VT25;Q5VT25-2;Q5VT25-4;Q5VT25-5;Q5VT25-6	CDC42BPA	Non-specific serine/threonine protein kinase;Non-specific serine/threonine protein kinase;Serine/threonine-protein kinase MRCK alpha;Isoform 2 of Serine/threonine-protein kinase MRCK alpha;Isoform 4 of Serine/threonine-protein kinase MRCK alpha;Isoform 5 of Serine/threonine-protein kinase MRCK alpha;Isoform 6 of Serine/threonine-protein kinase MRCK alpha	+
A0A0A0MRJ2;P18847;P18847-5;Q5VTZ4	ATF3	Cyclic AMP-dependent transcription factor ATF-3 (Fragment);Cyclic AMP-dependent transcription factor ATF-3;Isoform 5 of Cyclic AMP-dependent transcription factor ATF-3;Cyclic AMP-dependent transcription factor ATF-3 (Fragment)	+
A0A0A0MRJ3;A0A8I5KSE4;Q8NEY1;Q8NEY1-2;Q8NEY1-3;Q8NEY1-4;Q8NEY1-7	NAV1	Neuron navigator 1;Neuron navigator 1;Neuron navigator 1;Isoform 2 of Neuron navigator 1;Isoform 3 of Neuron navigator 1;Isoform 4 of Neuron navigator 1;Isoform 7 of Neuron navigator 1	+
A0A0A0MRJ6;F6S8N6;P22061;P22061-2	PCMT1	Protein-L-isoaspartate O-methyltransferase;Protein-L-isoaspartate(D-aspartate) O-methyltransferase;Protein-L-isoaspartate(D-aspartate) O-methyltransferase;Isoform 2 of Protein-L-isoaspartate(D-aspartate) O-methyltransferase	+	+
A0A0A0MRJ7;P12259	F5	Coagulation factor V	+	+
A0A0A0MRL7;A0A5F9ZHZ6;P55210;P55210-3;P55210-4	CASP7	Caspase-7;Caspase-7;Caspase-7;Isoform Alpha' of Caspase-7;Isoform 4 of Caspase-7	+	+
A0A0A0MRM8;A0A1Y0BRN3;A0A590UJ40;Q9UM54;Q9UM54-1;Q9UM54-2;Q9UM54-4;Q9UM54-5;Q9UM54-6	MYO6	Unconventional myosin-VI;Unconventional myosin-VI;Unconventional myosin-VI;Unconventional myosin-VI;Isoform 1 of Unconventional myosin-VI;Isoform 2 of Unconventional myosin-VI;Isoform 4 of Unconventional myosin-VI;Isoform 5 of Unconventional myosin-VI;Isoform 6 of Unconventional myosin-VI	+	+
A0A0A0MRM9;Q14978;Q14978-2;Q14978-3	NOLC1	Nucleolar and coiled-body phosphoprotein 1 (Fragment);Nucleolar and coiled-body phosphoprotein 1;Isoform Beta of Nucleolar and coiled-body phosphoprotein 1;Isoform 3 of Nucleolar and coiled-body phosphoprotein 1	+	+
A0A0A0MRP0;Q8IWC1;Q8IWC1-2;Q8IWC1-4	MAP7D3	MAP7 domain-containing protein 3 (Fragment);MAP7 domain-containing protein 3;Isoform 2 of MAP7 domain-containing protein 3;Isoform 4 of MAP7 domain-containing protein 3	+
A0A0A0MRP6;B7ZLQ5;P28370;P28370-2	SMARCA1	Probable global transcription activator SNF2L1;Probable global transcription activator SNF2L1;Probable global transcription activator SNF2L1;Isoform 2 of Probable global transcription activator SNF2L1	+
A0A0A0MRR1;Q5VV50;Q5VV51;Q5VV52;Q5VV52-3	ZNF691	Zinc finger protein 691 (Fragment);Zinc finger protein 691;Zinc finger protein 691 (Fragment);Zinc finger protein 691;Isoform 2 of Zinc finger protein 691	+
A0A0A0MRR7;P09234	SNRPC	U1 small nuclear ribonucleoprotein C	+	+
A0A0A0MRS4;H7C3B3;H7C4C1;Q9NVV0	TMEM38B	Transmembrane protein 38B, isoform CRA_b;Trimeric intracellular cation channel type B (Fragment);Trimeric intracellular cation channel type B (Fragment);Trimeric intracellular cation channel type B	+
A0A0A0MRT6;Q8IZP0;Q8IZP0-2;Q8IZP0-3;Q8IZP0-4;Q8IZP0-5;Q8IZP0-6;Q8IZP0-9	ABI1	Abl interactor 1;Abl interactor 1;Isoform 2 of Abl interactor 1;Isoform 3 of Abl interactor 1;Isoform 4 of Abl interactor 1;Isoform 5 of Abl interactor 1;Isoform 6 of Abl interactor 1;Isoform 9 of Abl interactor 1	+	+
A0A0A0MRT7;O43900	PRICKLE3	Prickle planar cell polarity protein 3 (Fragment);Prickle planar cell polarity protein 3	+
A0A0A0MRU0;A0A0C4DH75;B4DZ84;D3DX48;D3DX49;Q14168;Q14168-2;Q14168-3;Q14168-4;Q14168-5;Q14168-6	MPP2	MAGUK p55 subfamily member 2;MAGUK p55 subfamily member 2;MAGUK p55 subfamily member 2;MAGUK p55 subfamily member 2;MAGUK p55 subfamily member 2;MAGUK p55 subfamily member 2;Isoform 2 of MAGUK p55 subfamily member 2;Isoform 3 of MAGUK p55 subfamily member 2;Isoform 4 of MAGUK p55 subfamily member 2;Isoform 5 of MAGUK p55 subfamily member 2;Isoform 6 of MAGUK p55 subfamily member 2	+
A0A0A0MRU9;A0A7I2YQR3;E7ETY4;E9PC69;Q7KZI7;Q7KZI7-11;Q7KZI7-15;Q7KZI7-16;Q7KZI7-4;Q7KZI7-5;Q7KZI7-8;Q7KZI7-9	MARK2	Non-specific serine/threonine protein kinase;Non-specific serine/threonine protein kinase;Non-specific serine/threonine protein kinase;Non-specific serine/threonine protein kinase;Serine/threonine-protein kinase MARK2;Isoform 11 of Serine/threonine-protein kinase MARK2;Isoform 15 of Serine/threonine-protein kinase MARK2;Isoform 16 of Serine/threonine-protein kinase MARK2;Isoform 4 of Serine/threo…	+
A0A0A0MRV3;J3KTP2;Q5T0D5;Q5TBW1;Q9P2S5	WRAP73	WD repeat domain 8, isoform CRA_c;WD repeat-containing protein WRAP73 (Fragment);WD repeat-containing protein WRAP73 (Fragment);WD repeat-containing protein WRAP73 (Fragment);WD repeat-containing protein WRAP73	+
A0A0A0MRV4;A0A0A0MT35;A0A0G2JRR6;A0A0G2JSF1;A0A2P0CTB1;A0A2P0CTH9;A0A2P0CU24;J3KPF5;J3KPF6;J3KRV9;J3QKK8;Q8TBF2;Q8TBF2-2;Q8TBF2-3;Q8TBF2-4;Q8TBF2-6;Q8TBF2-7	PRXL2B	Prostamide/prostaglandin F synthase;Prostamide/prostaglandin F synthase;Prostamide/prostaglandin F synthase (Fragment);Prostamide/prostaglandin F synthase (Fragment);Prostamide/prostaglandin F synthase;Prostamide/prostaglandin F synthase;Prostamide/prostaglandin F synthase;Prostamide/prostaglandin F synthase;Prostamide/prostaglandin F synthase (Fragment);Prostamide/prostaglandin F synthase (Fragm…	+	+
A0A0A0MRX1;B1AM48;Q12926;Q12926-2	ELAVL2	ELAV-like protein;ELAV-like protein (Fragment);ELAV-like protein 2;Isoform 2 of ELAV-like protein 2	+	+
A0A0A0MRX2;Q96HY6;Q96HY6-2	DDRGK1	DDRGK domain-containing protein 1;DDRGK domain-containing protein 1;Isoform 2 of DDRGK domain-containing protein 1	+	+
A0A0A0MRX7;A0A0G2JN16;A0A0G2JNU3;A6H8Y1;A6H8Y1-2;A6H8Y1-3;A6H8Y1-4;A6H8Y1-6;A6H8Y1-7	BDP1	Transcription factor TFIIIB component B'' homolog;Transcription factor TFIIIB component B'' homolog;Transcription factor TFIIIB component B'' homolog;Transcription factor TFIIIB component B'' homolog;Isoform 2 of Transcription factor TFIIIB component B'' homolog;Isoform 3 of Transcription factor TFIIIB component B'' homolog;Isoform 4 of Transcription factor TFIIIB component B'' homolog;Isoform 6 …	+	+
A0A0A0MRY0;B0QYI1;Q8WUA7;Q8WUA7-2;Q8WUA7-4	TBC1D22A	TBC1 domain family member 22A;TBC1 domain family member 22A;TBC1 domain family member 22A;Isoform 2 of TBC1 domain family member 22A;Isoform 4 of TBC1 domain family member 22A	+	+
A0A0A0MRY2;A0A0D9SGD6;B0QZE2;B7Z2J6;E7EV75;J3QKD2;Q15326;Q15326-2;Q15326-3;Q15326-4;Q15326-6	ZMYND11	Zinc finger MYND domain-containing protein 11;Zinc finger MYND domain-containing protein 11;Zinc finger MYND domain-containing protein 11;Zinc finger MYND domain-containing protein 11;Zinc finger MYND domain-containing protein 11;Zinc finger MYND domain-containing protein 11;Zinc finger MYND domain-containing protein 11;Isoform 2 of Zinc finger MYND domain-containing protein 11;Isoform 3 of Zinc …	+
A0A0A0MRY4;E9PFR9;J3KQJ8;Q96N96;Q96N96-2;Q96N96-3;Q96N96-4;Q96N96-5;Q96N96-6	SPATA13	Spermatogenesis-associated protein 13;Spermatogenesis-associated protein 13;Spermatogenesis-associated protein 13 (Fragment);Spermatogenesis-associated protein 13;Isoform 2 of Spermatogenesis-associated protein 13;Isoform 3 of Spermatogenesis-associated protein 13;Isoform 4 of Spermatogenesis-associated protein 13;Isoform 5 of Spermatogenesis-associated protein 13;Isoform 6 of Spermatogenesis-ass…	+
A0A0A0MS08;P01857	IGHG1	Immunoglobulin heavy constant gamma 1 (Fragment);Immunoglobulin heavy constant gamma 1		+
A0A0A0MS15	IGHV3-49	Immunoglobulin heavy variable 3-49		+
A0A0A0MS18;C9JYJ0;O15315;O15315-1;O15315-2;O15315-4;O15315-5	RAD51B	DNA repair protein RAD51 homolog 2;DNA repair protein RAD51 homolog 2;DNA repair protein RAD51 homolog 2;Isoform 2 of DNA repair protein RAD51 homolog 2;Isoform 3 of DNA repair protein RAD51 homolog 2;Isoform 4 of DNA repair protein RAD51 homolog 2;Isoform 5 of DNA repair protein RAD51 homolog 2	+
A0A0A0MS38;A0A2R8Y3X7;F5H211;G3V3R7;G3V4U9;P54252;P54252-1;P54252-4	ATXN3	Ubiquitinyl hydrolase 1;Ubiquitinyl hydrolase 1;Ubiquitinyl hydrolase 1;Ubiquitinyl hydrolase 1 (Fragment);Ubiquitinyl hydrolase 1 (Fragment);Ataxin-3;Isoform 1 of Ataxin-3;Isoform 4 of Ataxin-3	+	+
A0A0A0MS45;A0A6I8PIQ6;J3KNI1;Q9H9E3	COG4	Conserved oligomeric Golgi complex subunit 4	+	+
A0A0A0MS48;Q8TEH3;Q8TEH3-6;Q8TEH3-7	DENND1A	DENN domain-containing protein 1A;DENN domain-containing protein 1A;Isoform 6 of DENN domain-containing protein 1A;Isoform 7 of DENN domain-containing protein 1A	+
A0A0A0MS51	GSN	Gelsolin	+	+
A0A0A0MS59;Q6ZRS2;Q6ZRS2-2	SRCAP	Helicase SRCAP;Helicase SRCAP;Isoform 2 of Helicase SRCAP	+
A0A0A0MS69;Q14123;Q14123-2;Q14123-3	PDE1C	Phosphodiesterase;Dual specificity calcium/calmodulin-dependent 3',5'-cyclic nucleotide phosphodiesterase 1C;Isoform PDE1C1 of Dual specificity calcium/calmodulin-dependent 3',5'-cyclic nucleotide phosphodiesterase 1C;Isoform 3 of Dual specificity calcium/calmodulin-dependent 3',5'-cyclic nucleotide phosphodiesterase 1C	+
A0A0A0MS90;K7EMA9;K7EN65;K7EPZ6;Q9UIS9;Q9UIS9-10;Q9UIS9-11;Q9UIS9-12;Q9UIS9-2;Q9UIS9-4;Q9UIS9-5;Q9UIS9-6;Q9UIS9-7;Q9UIS9-8;Q9UIS9-9	MBD1	Methyl-CpG-binding domain protein 1;Methyl-CpG-binding domain protein 1 (Fragment);Methyl-CpG-binding domain protein 1 (Fragment);Methyl-CpG-binding domain protein 1 (Fragment);Methyl-CpG-binding domain protein 1;Isoform 10 of Methyl-CpG-binding domain protein 1;Isoform 11 of Methyl-CpG-binding domain protein 1;Isoform 12 of Methyl-CpG-binding domain protein 1;Isoform 2 of Methyl-CpG-binding doma…	+
A0A0A0MSA7;A0A804HJV5	EIF4G3	Eukaryotic translation initiation factor 4 gamma 3	+	+
A0A0A0MSA9;A0A0C4DG49;P15151;P15151-2;P15151-3;P15151-4	PVR	Poliovirus receptor;Poliovirus receptor;Poliovirus receptor;Isoform Beta of Poliovirus receptor;Isoform Gamma of Poliovirus receptor;Isoform Delta of Poliovirus receptor	+	+
A0A0A0MSB8;Q9UPT5;Q9UPT5-1;Q9UPT5-6	EXOC7	Exocyst complex component 7;Exocyst complex component 7;Isoform 1 of Exocyst complex component 7;Isoform 6 of Exocyst complex component 7	+	+
A0A0A0MSB9;Q8WWQ2;Q8WWQ2-2;Q8WWQ2-3;Q8WWQ2-4	HPSE2	Inactive heparanase-2;Inactive heparanase-2;Isoform 2 of Inactive heparanase-2;Isoform 3 of Inactive heparanase-2;Isoform 4 of Inactive heparanase-2	+	+
A0A0A0MSC1;C9JLX3;O60266	ADCY3	Adenylate cyclase type 3;Adenylate cyclase (Fragment);Adenylate cyclase type 3	+	+
A0A0A0MSE9;A0A0A0MSI4;B7WPA5;Q96CS7;Q96CS7-2;Q96CS7-3;Q96CS7-4;Q96CS7-5;Q96CS7-6	PLEKHB2	Pleckstrin homology domain-containing family B member 2;Pleckstrin homology domain-containing family B member 2;Pleckstrin homology domain-containing family B member 2;Pleckstrin homology domain-containing family B member 2;Isoform 2 of Pleckstrin homology domain-containing family B member 2;Isoform 3 of Pleckstrin homology domain-containing family B member 2;Isoform 4 of Pleckstrin homology doma…	+
A0A0A0MSF2;A0A0A0MSF4;H7C5Z6;Q96Q07;Q96Q07-2;Q96Q07-3	BTBD9	BTB/POZ domain-containing protein 9;BTB/POZ domain-containing protein 9;BTB/POZ domain-containing protein 9;BTB/POZ domain-containing protein 9;Isoform 2 of BTB/POZ domain-containing protein 9;Isoform 3 of BTB/POZ domain-containing protein 9	+
A0A0A0MSI2;Q8IXK0;Q8IXK0-2;Q8IXK0-3;Q8IXK0-4;Q8IXK0-5	PHC2	Polyhomeotic-like protein 2;Polyhomeotic-like protein 2;Isoform 2 of Polyhomeotic-like protein 2;Isoform 3 of Polyhomeotic-like protein 2;Isoform 4 of Polyhomeotic-like protein 2;Isoform 5 of Polyhomeotic-like protein 2	+
A0A0A0MSI5;Q6ICL3;Q6ICL3-2;Q6ICL3-3;Q6ICL3-4	TANGO2	Transport and Golgi organization protein 2 homolog;Transport and Golgi organization protein 2 homolog;Isoform 2 of Transport and Golgi organization protein 2 homolog;Isoform 3 of Transport and Golgi organization protein 2 homolog;Isoform 4 of Transport and Golgi organization protein 2 homolog	+
A0A0A0MSI8;O00471	EXOC5	Exocyst complex component 5	+	+
A0A0A0MSK5;J3KN66;Q5JTV8;Q5JTV8-3	TOR1AIP1	Torsin-1A-interacting protein 1;Torsin-1A-interacting protein 1;Torsin-1A-interacting protein 1;Isoform 3 of Torsin-1A-interacting protein 1	+	+
A0A0A0MSS3;Q5T6P5;Q8ND83;Q8ND83-4	SLAIN1	SLAIN motif-containing protein 1;SLAIN motif-containing protein 1 (Fragment);SLAIN motif-containing protein 1;Isoform 4 of SLAIN motif-containing protein 1	+
A0A0A0MSV9;A0A0G2JH37;A0A0G2JKZ1;A2AB90;O15533;O15533-2;O15533-3	TAPBP	Tapasin;Tapasin;Tapasin;Tapasin;Tapasin;Isoform 2 of Tapasin;Isoform 3 of Tapasin	+	+
A0A0A0MSX9;P41252	IARS1	Isoleucine--tRNA ligase;Isoleucine--tRNA ligase, cytoplasmic	+	+
A0A0A0MSY6;Q86XH1;Q86XH1-5	IQCA1	Dynein regulatory complex protein 11;Dynein regulatory complex protein 11;Isoform 3 of Dynein regulatory complex protein 11	+
A0A0A0MSY7;A0A7P0MLU2;O00142;O00142-2;O00142-3;O00142-4;O00142-5;O00142-6	TK2	Thymidine kinase 2, mitochondrial;Thymidine kinase 2, mitochondrial;Thymidine kinase 2, mitochondrial;Isoform 2 of Thymidine kinase 2, mitochondrial;Isoform 3 of Thymidine kinase 2, mitochondrial;Isoform 4 of Thymidine kinase 2, mitochondrial;Isoform 5 of Thymidine kinase 2, mitochondrial;Isoform 6 of Thymidine kinase 2, mitochondrial	+	+
A0A0A0MSY9;Q92800;Q92800-2;Q92800-3;Q92800-4;Q92800-5	EZH1	[Histone H3]-lysine(27) N-trimethyltransferase;Histone-lysine N-methyltransferase EZH1;Isoform 2 of Histone-lysine N-methyltransferase EZH1;Isoform 3 of Histone-lysine N-methyltransferase EZH1;Isoform 4 of Histone-lysine N-methyltransferase EZH1;Isoform 5 of Histone-lysine N-methyltransferase EZH1	+
A0A0A0MT00;E9PI99;E9PL11;Q13952;Q13952-2;Q13952-3;Q13952-5;Q13952-6;Q13952-7;Q5T6K5;Q5T6K7	NFYC	Nuclear transcription factor Y subunit gamma (Fragment);Nuclear transcription factor Y subunit gamma (Fragment);Nuclear transcription factor Y subunit gamma (Fragment);Nuclear transcription factor Y subunit gamma;Isoform 1 of Nuclear transcription factor Y subunit gamma;Isoform 2 of Nuclear transcription factor Y subunit gamma;Isoform 5 of Nuclear transcription factor Y subunit gamma;Isoform 6 of…	+	+
A0A0A0MT09;Q12972;Q12972-2	PPP1R8	Nuclear inhibitor of protein phosphatase 1 (Fragment);Nuclear inhibitor of protein phosphatase 1;Isoform Beta of Nuclear inhibitor of protein phosphatase 1	+
A0A0A0MT32;P38571;P38571-2	LIPA	Lysosomal acid lipase/cholesteryl ester hydrolase;Lysosomal acid lipase/cholesteryl ester hydrolase;Isoform 2 of Lysosomal acid lipase/cholesteryl ester hydrolase	+	+
A0A0A0MT33;Q9UPN6	SCAF8	SR-related and CTD-associated factor 8	+	+
A0A0A0MT72;C9JUH3;Q9BSQ5;Q9BSQ5-2;Q9BSQ5-3;Q9BSQ5-4	CCM2	Cerebral cavernous malformations 2 protein;Cerebral cavernous malformations 2 protein;Cerebral cavernous malformations 2 protein;Isoform 2 of Cerebral cavernous malformations 2 protein;Isoform 3 of Cerebral cavernous malformations 2 protein;Isoform 4 of Cerebral cavernous malformations 2 protein	+
A0A0A0MT83;A0A0S2Z4K7;P26440;P26440-2	IVD	Isovaleryl-CoA dehydrogenase, mitochondrial;Isovaleryl-CoA dehydrogenase, mitochondrial (Fragment);Isovaleryl-CoA dehydrogenase, mitochondrial;Isoform 2 of Isovaleryl-CoA dehydrogenase, mitochondrial	+	+
A0A0A0MTB8;Q8NI36	WDR36	WD repeat-containing protein 36	+	+
A0A0A0MTC1;A0A0A0MTR7;Q63HN8;Q63HN8-4	RNF213	E3 ubiquitin-protein ligase RNF213;E3 ubiquitin-protein ligase RNF213;E3 ubiquitin-protein ligase RNF213;Isoform 2 of E3 ubiquitin-protein ligase RNF213	+	+
A0A0A0MTC2;Q13454	TUSC3	Tumor suppressor candidate 3 (Fragment);Tumor suppressor candidate 3	+	+
A0A0A0MTG1;A0A0G2JIA5;A0A0G2JL52;A0A140T8Y0;A0A140TA35;A0A140TA36;A0A140TA40;A0A140TA45;B4E0K6;B7ZL25;Q5ST30;Q5ST30-3;Q5ST30-4	VARS2	Valine--tRNA ligase;Valine--tRNA ligase;Valine--tRNA ligase;Valine--tRNA ligase;Valine--tRNA ligase;Valine--tRNA ligase;Valine--tRNA ligase;Valine--tRNA ligase;Valine--tRNA ligase;Valine--tRNA ligase;Valine--tRNA ligase, mitochondrial;Isoform 3 of Valine--tRNA ligase, mitochondrial;Isoform 4 of Valine--tRNA ligase, mitochondrial	+
A0A0A0MTH3;Q13418	ILK	Integrin-linked protein kinase	+	+
A0A0A0MTI1;Q15392;Q15392-2	DHCR24	Delta(24)-sterol reductase;Delta(24)-sterol reductase;Isoform 2 of Delta(24)-sterol reductase	+
A0A0A0MTJ9;Q6PIU2;Q6PIU2-2	NCEH1	Neutral cholesterol ester hydrolase 1;Neutral cholesterol ester hydrolase 1;Isoform 2 of Neutral cholesterol ester hydrolase 1	+
A0A0A0MTL5;A0A7I2V2J7;A0A7I2V5B8;A0A7I2YQB7;A0A7I2YQC7;D6R9R7;D6RF40;Q13309;Q13309-2	SKP2	S-phase kinase-associated protein 2;S-phase kinase-associated protein 2;S-phase kinase-associated protein 2;S-phase kinase-associated protein 2 (Fragment);S-phase kinase-associated protein 2;S-phase kinase-associated protein 2;S-phase kinase-associated protein 2;S-phase kinase-associated protein 2;Isoform 2 of S-phase kinase-associated protein 2	+
A0A0A0MTN0;A0A8I5KQQ5;A0A8I5KYP8;A0A8I5QJI3;Q13617;Q13617-2;Q5T2B5	CUL2	Cullin-2;Cullin-2;Cullin-2;Cullin-2;Cullin-2;Isoform 2 of Cullin-2;Cullin-2	+	+
A0A0A0MTS8;Q6P4F2	FDX2	Ferredoxin-2, mitochondrial;Ferredoxin-2, mitochondrial	+
A0A0A0MTU3;Q4ZIN3;Q4ZIN3-2;U3KPU1;U3KPY4	TMEM259	Membralin;Membralin;Isoform 2 of Membralin;Membralin (Fragment);Membralin	+
A0A0A6YYA0;Q86XR7-2;Q9Y3B3;Q9Y3B3-2	TMED7-TICAM2	Protein TMED7-TICAM2;Isoform 2 of TIR domain-containing adapter molecule 2;Transmembrane emp24 domain-containing protein 7;Isoform 2 of Transmembrane emp24 domain-containing protein 7	+
A0A0A6YYC0;E9PJN1;O75676;O75676-2	RPS6KA4	Non-specific serine/threonine protein kinase (Fragment);Ribosomal protein S6 kinase;Ribosomal protein S6 kinase alpha-4;Isoform 2 of Ribosomal protein S6 kinase alpha-4	+
A0A0A6YYC7;H3BTR0;Q96JP5;Q96JP5-2	ZFP91-CNTF	HCG2042749, isoform CRA_d;ZFP91-CNTF readthrough (NMD candidate) (Fragment);E3 ubiquitin-protein ligase ZFP91;Isoform 2 of E3 ubiquitin-protein ligase ZFP91	+	+
A0A0A6YYG7;Q6IBW4;Q6IBW4-2;Q6IBW4-4	NCAPH2	Condensin-2 complex subunit H2;Condensin-2 complex subunit H2;Isoform 2 of Condensin-2 complex subunit H2;Isoform 4 of Condensin-2 complex subunit H2	+
A0A0A6YYH1;Q7Z6K5;Q7Z6K5-2	C15orf38-AP3S2	Arpin;Arpin;Isoform C15orf38-AP3S2 of Arpin	+	+
A0A0A6YYI3;A0A0B4J1V8;A8MV53;Q9NQ55;Q9NQ55-2;Q9NQ55-3	PPAN-P2RY11	Protein PPAN-P2RY11;HCG2039996;HCG2033702, isoform CRA_a;Suppressor of SWI4 1 homolog;Isoform 2 of Suppressor of SWI4 1 homolog;Isoform 3 of Suppressor of SWI4 1 homolog	+
A0A0A6YYJ8;Q96HJ9-2	LUC7L2	Putative RNA-binding protein Luc7-like 2;Isoform 2 of Protein FMC1 homolog	+	+
A0A0A6YYL2;H3BPL6;P0DMM9;P0DMM9-2;P0DMM9-3;P0DMN0	SULT1A4	Sulfotransferase;Sulfotransferase (Fragment);Sulfotransferase 1A3;Isoform 2 of Sulfotransferase 1A3;Isoform 3 of Sulfotransferase 1A3;Sulfotransferase 1A4	+
A0A0A6YYL4;P57737-3	CORO7-PAM16	Coronin;Isoform 3 of Coronin-7	+	+
A0A0A6YYN8;A0A0D9SEI9;A0A0D9SFA8;A0A0D9SFE1;A0A0D9SG84;E9PI74;E9PJH7;E9PJY0;E9PQ36;K4DIA2;K4DIA8;K4DIB0;K4DIB3;K4DIB6;K4DIB8;Q9H936	SLC25A22	Mitochondrial glutamate carrier 1 (Fragment);Mitochondrial glutamate carrier 1 (Fragment);Mitochondrial glutamate carrier 1 (Fragment);Mitochondrial glutamate carrier 1 (Fragment);Mitochondrial glutamate carrier 1 (Fragment);Mitochondrial glutamate carrier 1 (Fragment);Mitochondrial glutamate carrier 1 (Fragment);Mitochondrial glutamate carrier 1;Mitochondrial glutamate carrier 1 (Fragment);Mitoc…	+
A0A0B4J1R1;P01106	MYC	Myc proto-oncogene protein	+	+
A0A0B4J1R4;P32754;P32754-2	HPD	4-hydroxyphenylpyruvate dioxygenase;4-hydroxyphenylpyruvate dioxygenase;Isoform 2 of 4-hydroxyphenylpyruvate dioxygenase		+
A0A0B4J1R7;Q96B45	BORCS7-ASMT	BLOC-1-related complex subunit 7	+
A0A0B4J1R8;Q6PII3	CCDC174	Coiled-coil domain-containing protein 174	+
A0A0B4J1S8;Q9UBF8;Q9UBF8-2	PI4KB	Phosphatidylinositol 4-kinase beta;Phosphatidylinositol 4-kinase beta;Isoform 2 of Phosphatidylinositol 4-kinase beta	+
A0A0B4J1V9;Q9NRZ9;Q9NRZ9-2	HELLS	Helicase, lymphoid-specific, isoform CRA_b;Lymphoid-specific helicase;Isoform 2 of Lymphoid-specific helicase	+	+
A0A0B4J1W0;F5GY88;O75448;O75448-2	MED24	Mediator of RNA polymerase II transcription subunit 24;Mediator of RNA polymerase II transcription subunit 24;Mediator of RNA polymerase II transcription subunit 24;Isoform 2 of Mediator of RNA polymerase II transcription subunit 24	+	+
A0A0B4J1Z1;C9JAB2;Q16629;Q16629-2;Q16629-3;Q16629-4	SRSF7	Serine/arginine-rich-splicing factor 7;Serine/arginine-rich-splicing factor 7;Serine/arginine-rich splicing factor 7;Isoform 2 of Serine/arginine-rich splicing factor 7;Isoform 3 of Serine/arginine-rich splicing factor 7;Isoform 4 of Serine/arginine-rich splicing factor 7	+	+
A0A0B4J206;O60337;O60337-5;O60337-6	MARCHF6	E3 ubiquitin-protein ligase MARCHF6;E3 ubiquitin-protein ligase MARCHF6;Isoform 2 of E3 ubiquitin-protein ligase MARCHF6;Isoform 3 of E3 ubiquitin-protein ligase MARCHF6	+
A0A0B4J216;E9PNF5;Q6IA69;Q6IA69-2	NADSYN1	Glutamine-dependent NAD(+) synthetase;Glutamine-dependent NAD(+) synthetase (Fragment);Glutamine-dependent NAD(+) synthetase;Isoform 2 of Glutamine-dependent NAD(+) synthetase	+	+
A0A0B4J231;B9A064	IGLL5	Immunoglobulin lambda-like polypeptide 5	+	+
A0A0B4J293;H0YKX0;H0YMG4;Q96EP0;Q96EP0-3	RNF31	RING-type domain-containing protein (Fragment);RBR-type E3 ubiquitin transferase (Fragment);E3 ubiquitin-protein ligase RNF31 (Fragment);E3 ubiquitin-protein ligase RNF31;Isoform 3 of E3 ubiquitin-protein ligase RNF31	+	+
A0A0B4J294;H3BP13;H3BQQ8;H3BUK6;Q9UL33;Q9UL33-2	TRAPPC2L	Trafficking protein particle complex subunit 2-like protein;Trafficking protein particle complex subunit 2-like protein;Trafficking protein particle complex subunit 2-like protein;Trafficking protein particle complex subunit 2-like protein;Trafficking protein particle complex subunit 2-like protein;Isoform 2 of Trafficking protein particle complex subunit 2-like protein	+
A0A0B4J2A0;Q9UHJ6	SHPK	FGGY_N domain-containing protein;Sedoheptulokinase	+	+
A0A0B4J2A2	PPIAL4C	Peptidyl-prolyl cis-trans isomerase A-like 4C	+	+
A0A0B4J2A4;P42765	ACAA2	3-ketoacyl-CoA thiolase, mitochondrial;3-ketoacyl-CoA thiolase, mitochondrial	+	+
A0A0B4J2A9;A0A0B4J2B0;Q96BF3;Q96BF3-2	TMIGD2	Transmembrane and immunoglobulin domain-containing protein 2;Transmembrane and immunoglobulin domain-containing protein 2;Transmembrane and immunoglobulin domain-containing protein 2;Isoform 2 of Transmembrane and immunoglobulin domain-containing protein 2	+
A0A0B4J2B4;K7ELC2;K7EM56;P62841;S4R417	RPS15	40S ribosomal protein S15	+	+
A0A0B4J2C3;P13693;Q5W0H4	TPT1	Translationally-controlled tumor protein	+	+
A0A0B4J2E5;Q15269	PWP2	Utp12 domain-containing protein;Periodic tryptophan protein 2 homolog	+	+
A0A0B4J2F8;E2QRJ6;P52435	POLR2J3	DNA-directed RNA polymerase II subunit RPB11-b2;DNA-directed RNA polymerase II subunit RPB11-b2;DNA-directed RNA polymerase II subunit RPB11-a	+	+
A0A0B4J2G4;Q15345	LRRC41	Leucine-rich repeat-containing protein 41	+
A0A0C4DFL8;F5GX28;K7EQ54;O94953	KDM4B	[Histone H3]-trimethyl-L-lysine(9) demethylase;[Histone H3]-trimethyl-L-lysine(9) demethylase;Lysine-specific demethylase 4B (Fragment);Lysine-specific demethylase 4B	+
A0A0C4DFM1;Q92544	TM9SF4	Transmembrane 9 superfamily member;Transmembrane 9 superfamily member 4	+
A0A0C4DFM2;Q6ZN55;Q6ZN55-2	ZNF574	HCG1643764, isoform CRA_b;Zinc finger protein 574;Isoform 2 of Zinc finger protein 574	+
A0A0C4DFM7;Q5TAX3	TUT4	Terminal uridylyltransferase 4	+
A0A0C4DFN3;A0A3B3ITT3;Q99685;Q99685-2	MGLL	Monoglyceride lipase;Monoglyceride lipase;Monoglyceride lipase;Isoform 2 of Monoglyceride lipase	+	+
A0A0C4DFP4;A0A6Q8PF23;A0A6Q8PGC8;A0A6Q8PHH7;H0Y2P2;Q96IV0;Q96IV0-2;Q96IV0-3	NGLY1	Peptide-N(4)-(N-acetyl-beta-glucosaminyl)asparagine amidase (Fragment);Peptide-N(4)-(N-acetyl-beta-glucosaminyl)asparagine amidase;Peptide-N(4)-(N-acetyl-beta-glucosaminyl)asparagine amidase;Peptide-N(4)-(N-acetyl-beta-glucosaminyl)asparagine amidase;Peptide-N(4)-(N-acetyl-beta-glucosaminyl)asparagine amidase (Fragment);Peptide-N(4)-(N-acetyl-beta-glucosaminyl)asparagine amidase;Isoform 2 of Pept…	+	+
A0A0C4DFQ2;A0A8Q3WKM1;Q8NCN2	ZBTB34	Zinc finger and BTB domain-containing protein 34	+
A0A0C4DFS0;P30039;P30039-2	PBLD	MAWD binding protein, isoform CRA_d;Phenazine biosynthesis-like domain-containing protein;Isoform 2 of Phenazine biosynthesis-like domain-containing protein	+
A0A0C4DFS2;Q9H9P2-3	CHODL	Chondrolectin;Isoform 3 of Chondrolectin	+
A0A0C4DFT5;G3XAC1;Q9BXS9;Q9BXS9-2;Q9BXS9-3;Q9BXS9-4;Q9BXS9-5;Q9BXS9-7	SLC26A6	Solute carrier family 26 member 6;Solute carrier family 26 member 6;Solute carrier family 26 member 6;Isoform 2 of Solute carrier family 26 member 6;Isoform 3 of Solute carrier family 26 member 6;Isoform 4 of Solute carrier family 26 member 6;Isoform 5 of Solute carrier family 26 member 6;Isoform 7 of Solute carrier family 26 member 6	+
A0A0C4DFV0;Q9H469;X6RGT4;X6RHD7;X6RJB2	FBXL15	F-box/LRR-repeat protein 15;F-box/LRR-repeat protein 15;F-box/LRR-repeat protein 15 (Fragment);F-box/LRR-repeat protein 15 (Fragment);F-box/LRR-repeat protein 15 (Fragment)	+
A0A0C4DFV9;Q01105-2	SET	Protein SET;Isoform 2 of Protein SET	+	+
A0A0C4DFW2;Q9UK53;Q9UK53-2;Q9UK53-3;Q9UK53-4;Q9UK53-5	ING1	Inhibitor of growth protein;Inhibitor of growth protein 1;Isoform 2 of Inhibitor of growth protein 1;Isoform 3 of Inhibitor of growth protein 1;Isoform 4 of Inhibitor of growth protein 1;Isoform 5 of Inhibitor of growth protein 1	+
A0A0C4DFW4;Q5JUR7;Q5JUR7-2;Q5JUS0	TEX30	Testis-expressed protein 30;Testis-expressed protein 30;Isoform 2 of Testis-expressed protein 30;Testis-expressed protein 30	+
A0A0C4DFX7;Q9H967	WDR76	WD repeat-containing protein 76	+
A0A0C4DFX9;H0Y3X6;Q9H3P2	NELFA	Negative elongation factor A;Negative elongation factor A (Fragment);Negative elongation factor A	+	+
A0A0C4DFY5;A8MXZ4;J9JIE0;Q9NQ84;Q9NQ84-2	GPRC5C	G-protein-coupled receptor family C group 5 member C;G-protein-coupled receptor family C group 5 member C;G-protein-coupled receptor family C group 5 member C;G-protein coupled receptor family C group 5 member C;Isoform 2 of G-protein coupled receptor family C group 5 member C	+
A0A0C4DFZ2;P15289;P15289-2	ARSA	Arylsulfatase A;Arylsulfatase A;Isoform 2 of Arylsulfatase A	+	+
A0A0C4DG17;C9J9K3;P08865	RPSA	40S ribosomal protein SA;40S ribosomal protein SA (Fragment);40S ribosomal protein SA	+	+
A0A0C4DG21;A0A7D9NKC8;E7EP65;E7EW77;E9PEZ7;F8WAL6;Q9NYB9;Q9NYB9-2;Q9NYB9-4	ABI2	Abl interactor 2;Abl interactor 2;Abl interactor 2 (Fragment);Abl interactor 2;Abl interactor 2;Abl interactor 2;Abl interactor 2;Isoform 2 of Abl interactor 2;Isoform 4 of Abl interactor 2	+	+
A0A0C4DG33;O43933;O43933-2	PEX1	Peroxin-1;Peroxisome biogenesis factor 1;Isoform 2 of Peroxisome biogenesis factor 1	+
A0A0C4DG62;A0A8C8KBE9;F5GYV5;F8WCT1;H7BZV4;Q66PJ3;Q66PJ3-1;Q66PJ3-10;Q66PJ3-2;Q66PJ3-3;Q66PJ3-4;Q66PJ3-7;Q66PJ3-9	ARL6IP4	ADP-ribosylation factor-like protein 6-interacting protein 4;ADP-ribosylation factor-like protein 6-interacting protein 4;ADP-ribosylation factor-like protein 6-interacting protein 4 (Fragment);ADP-ribosylation factor-like protein 6-interacting protein 4;ADP-ribosylation factor-like protein 6-interacting protein 4;ADP-ribosylation factor-like protein 6-interacting protein 4;Isoform 1 of ADP-ribos…	+	+
A0A0C4DG80	KLHL13	Kelch-like protein 13	+
A0A0C4DG88;P14859;P14859-2;P14859-3;P14859-4;P14859-5;P14859-6	POU2F1	POU domain protein (Fragment);POU domain, class 2, transcription factor 1;Isoform 2 of POU domain, class 2, transcription factor 1;Isoform 3 of POU domain, class 2, transcription factor 1;Isoform 4 of POU domain, class 2, transcription factor 1;Isoform 5 of POU domain, class 2, transcription factor 1;Isoform 6 of POU domain, class 2, transcription factor 1	+	+
A0A0C4DG89;Q7L014	DDX46	RNA helicase;Probable ATP-dependent RNA helicase DDX46	+	+
A0A0C4DG91;A0A2R8Y7V2;C9J9V6;C9JQB1;O75414	NME6	Nucleoside diphosphate kinase;Nucleoside diphosphate kinase;Nucleoside diphosphate kinase (Fragment);Nucleoside diphosphate kinase;Nucleoside diphosphate kinase 6	+	+
A0A0C4DGA2;O75521;O75521-2	ECI2	Enoyl-CoA delta isomerase 2;Enoyl-CoA delta isomerase 2;Isoform 2 of Enoyl-CoA delta isomerase 2	+	+
A0A0C4DGA6;Q14527	HLTF	Helicase-like transcription factor	+
A0A0C4DGA7;O94929;O94929-2;O94929-3	ABLIM3	Actin-binding LIM protein 3;Actin-binding LIM protein 3;Isoform 2 of Actin-binding LIM protein 3;Isoform 3 of Actin-binding LIM protein 3	+
A0A0C4DGB9	PPA2	Inorganic diphosphatase	+	+
A0A0C4DGC9;Q8TDR2	STK35	Serine/threonine-protein kinase 35 (Fragment);Serine/threonine-protein kinase 35	+	+
A0A0C4DGD4;H0YB09;H0YB62;Q7Z3D6;Q7Z3D6-2;Q7Z3D6-3;Q7Z3D6-4;Q7Z3D6-5	DGLUCY	D-glutamate cyclase, mitochondrial (Fragment);D-glutamate cyclase, mitochondrial (Fragment);D-glutamate cyclase, mitochondrial (Fragment);D-glutamate cyclase, mitochondrial;Isoform 2 of D-glutamate cyclase, mitochondrial;Isoform 3 of D-glutamate cyclase, mitochondrial;Isoform 4 of D-glutamate cyclase, mitochondrial;Isoform 5 of D-glutamate cyclase, mitochondrial	+	+
A0A0C4DGE2;E5RI87;Q86XS8;Q86XS8-2	RNF130	E3 ubiquitin-protein ligase RNF130;E3 ubiquitin-protein ligase RNF130;E3 ubiquitin-protein ligase RNF130;Isoform 2 of E3 ubiquitin-protein ligase RNF130	+
A0A0C4DGE6;A0A0G2JNY3;A0A0G2JRG8;A0A8I5KVA8;E9PIR1;E9PNT2;Q6ZUM4;Q6ZUM4-2;Q6ZUM4-3	ARHGAP27	Rho GTPase-activating protein 27;Rho GTPase-activating protein 27;Rho GTPase-activating protein 27;Rho GTPase-activating protein 27;Rho GTPase-activating protein 27;Rho GTPase-activating protein 27;Rho GTPase-activating protein 27;Isoform 2 of Rho GTPase-activating protein 27;Isoform 3 of Rho GTPase-activating protein 27	+
A0A0C4DGE7;E9PFT2;Q86UK5;Q86UK5-2;Q86UK5-3	EVC2	Ellis van Creveld syndrome 2 (Limbin), isoform CRA_c;Limbin;Limbin;Isoform 2 of Limbin;Isoform 3 of Limbin	+
A0A0C4DGG1;Q9UKS6	PACSIN3	Protein kinase C and casein kinase substrate in neurons protein 3 (Fragment);Protein kinase C and casein kinase substrate in neurons protein 3	+	+
A0A0C4DGG9;A0A2R8Y212;A0A2R8Y425;A0A2R8Y521;A0A2R8Y5J0;A0A2R8YFK9;A0A2U3TZM0;F5GWX5;Q14839;Q14839-2	CHD4	DNA helicase;DNA helicase;DNA helicase (Fragment);DNA helicase;DNA helicase;DNA helicase;DNA helicase;DNA helicase;Chromodomain-helicase-DNA-binding protein 4;Isoform 2 of Chromodomain-helicase-DNA-binding protein 4	+	+
A0A0C4DGH0;Q5ZPR3	CD276	CD276 antigen	+	+
A0A0C4DGH3;Q9Y6R0	NUMBL	Numb-like protein	+	+
A0A0C4DGH6;A0JNW5	BLTP3B	Bridge-like lipid transfer protein family member 3B;UHRF1-binding protein 1-like	+
A0A0C4DGH8;A0A0C4DGX9;A0A0C4DGY3;H0YJX0;Q8TAM2;Q8TAM2-3;Q8TAM2-4	TTC8	Tetratricopeptide repeat domain 8 isoform 3;Tetratricopeptide repeat domain 8 isoform 1;Tetratricopeptide repeat domain 8 isoform 2;Tetratricopeptide repeat protein 8 (Fragment);Tetratricopeptide repeat protein 8;Isoform 3 of Tetratricopeptide repeat protein 8;Isoform 4 of Tetratricopeptide repeat protein 8	+
A0A0C4DGJ4;F8VRL4;F8VRR0;Q9NZJ9	NUDT4	Diphosphoinositol polyphosphate phosphohydrolase 2;Diphosphoinositol polyphosphate phosphohydrolase 2 (Fragment);Diphosphoinositol polyphosphate phosphohydrolase 2 (Fragment);Diphosphoinositol polyphosphate phosphohydrolase 2	+	+
A0A0C4DGL8;H0Y300;J3QR68;P00738;P00738-2	HP	Haptoglobin;Haptoglobin;Haptoglobin (Fragment);Haptoglobin;Isoform 2 of Haptoglobin	+	+
A0A0C4DGM2;Q8IWY8;Q8IWY8-2;Q8IWY8-4	ZSCAN29	Zinc finger and SCAN domain-containing protein 29;Zinc finger and SCAN domain-containing protein 29;Isoform 2 of Zinc finger and SCAN domain-containing protein 29;Isoform 4 of Zinc finger and SCAN domain-containing protein 29	+
A0A0C4DGN6;J3QRU8;Q9Y2X7;Q9Y2X7-3	GIT1	ARF GTPase-activating protein GIT1;ARF GTPase-activating protein GIT1;ARF GTPase-activating protein GIT1;Isoform 3 of ARF GTPase-activating protein GIT1	+	+
A0A0C4DGQ4;Q86W25	NLRP13	NACHT, LRR and PYD domains-containing protein 13;NACHT, LRR and PYD domains-containing protein 13	+	+
A0A0C4DGQ7;C9JRL6;K7EIK7;O95834;O95834-2;O95834-3	EML2	Echinoderm microtubule-associated protein-like 2;Echinoderm microtubule-associated protein-like 2;Echinoderm microtubule-associated protein-like 2;Echinoderm microtubule-associated protein-like 2;Isoform 2 of Echinoderm microtubule-associated protein-like 2;Isoform 3 of Echinoderm microtubule-associated protein-like 2	+	+
A0A0C4DGQ8;Q6IAN0	DHRS7B	Dehydrogenase/reductase SDR family member 7B	+
A0A0C4DGS1;P39656;P39656-2;P39656-3	DDOST	Dolichyl-diphosphooligosaccharide--protein glycosyltransferase 48 kDa subunit;Dolichyl-diphosphooligosaccharide--protein glycosyltransferase 48 kDa subunit;Isoform 2 of Dolichyl-diphosphooligosaccharide--protein glycosyltransferase 48 kDa subunit;Isoform 3 of Dolichyl-diphosphooligosaccharide--protein glycosyltransferase 48 kDa subunit	+	+
A0A0C4DGS6;A0A804CEY2;Q8TDM0;Q8TDM0-3	BCAS4	Breast carcinoma-amplified sequence 4;Breast carcinoma amplified sequence 4, isoform CRA_b;Breast carcinoma-amplified sequence 4;Isoform 3 of Breast carcinoma-amplified sequence 4	+
A0A0C4DGT3;A0A2R8Y695;A0A2R8Y7T6;A0A3B3IRZ4;A0A3B3IU98;Q6DN90;Q6DN90-2;Q6DN90-3	IQSEC1	Epididymis secretory sperm binding protein;IQ motif and SEC7 domain-containing protein 1 (Fragment);IQ motif and SEC7 domain-containing protein 1;IQ motif and SEC7 domain-containing protein 1;IQ motif and SEC7 domain-containing protein 1 (Fragment);IQ motif and SEC7 domain-containing protein 1;Isoform 2 of IQ motif and SEC7 domain-containing protein 1;Isoform 3 of IQ motif and SEC7 domain-contain…	+
A0A0C4DGU5;D6RIC3;Q9Y3C1;Q9Y3C1-2;Q9Y3C1-3	NOP16	Nucleolar protein 16;Nucleolar protein 16;Nucleolar protein 16;Isoform 2 of Nucleolar protein 16;Isoform 3 of Nucleolar protein 16	+
A0A0C4DGV4;E9PLX3;O43504;R4GMU8	LAMTOR5	Ragulator complex protein LAMTOR5	+
A0A0C4DGV9;P49917	LIG4	DNA ligase;DNA ligase 4	+	+
A0A0C4DGW0;A0A3B3IRK3;B4DGY6;H7C5F7;Q9NV92	NDFIP2	NEDD4 family-interacting protein 2	+
A0A0C4DH01;Q9NVU0;Q9NVU0-2;Q9NVU0-3;Q9NVU0-4;Q9NVU0-5	POLR3E	DNA-directed RNA polymerase III subunit RPC5;DNA-directed RNA polymerase III subunit RPC5;Isoform 2 of DNA-directed RNA polymerase III subunit RPC5;Isoform 3 of DNA-directed RNA polymerase III subunit RPC5;Isoform 4 of DNA-directed RNA polymerase III subunit RPC5;Isoform 5 of DNA-directed RNA polymerase III subunit RPC5	+
A0A0C4DH07;Q8N2S1;Q8N2S1-2;Q8N2S1-3	LTBP4	Latent-transforming growth factor beta-binding protein 4;Latent-transforming growth factor beta-binding protein 4;Isoform 2 of Latent-transforming growth factor beta-binding protein 4;Isoform 3 of Latent-transforming growth factor beta-binding protein 4	+	+
A0A0C4DH22;A0A1B0GTW6;Q9H4G0	EPB41L1	Band 4.1-like protein 1	+	+
A0A0D9SEI3;A0A0D9SEN2;A0A0D9SER5;P21127;P21127-2;P21127-3;P21127-6;P21127-8;P21127-9	CDK11B	Cyclin-dependent kinase 11B;Cyclin-dependent kinase 11B;Cyclin-dependent kinase 11B;Cyclin-dependent kinase 11B;Isoform SV1 of Cyclin-dependent kinase 11B;Isoform 2 of Cyclin-dependent kinase 11B;Isoform SV5 of Cyclin-dependent kinase 11B;Isoform 8 of Cyclin-dependent kinase 11B;Isoform SV10 of Cyclin-dependent kinase 11B	+	+
A0A0D9SEJ5;F5GY05;Q96EK7;Q96EK7-2	FAM120B	Constitutive coactivator of peroxisome proliferator-activated receptor gamma;Constitutive coactivator of peroxisome proliferator-activated receptor gamma;Constitutive coactivator of peroxisome proliferator-activated receptor gamma;Isoform 2 of Constitutive coactivator of peroxisome proliferator-activated receptor gamma	+
A0A0D9SEM4;Q08170	SRSF4	Serine/arginine-rich-splicing factor 4 (Fragment);Serine/arginine-rich splicing factor 4	+
A0A0D9SER1;A0A804HJX9;Q9NZC7;Q9NZC7-2	WWOX	WW domain-containing oxidoreductase;WW domain-containing oxidoreductase;WW domain-containing oxidoreductase;Isoform 2 of WW domain-containing oxidoreductase	+	+
A0A0D9SEZ6;A0A0D9SG71;A0A8Q3SIL6;H0YA80;P49459;P49459-3;P63146	UBE2A	Ubiquitin-conjugating enzyme E2 A;Ubiquitin-conjugating enzyme E2 A;Ubiquitin-conjugating enzyme E2 A;Ubiquitin-conjugating enzyme E2 B (Fragment);Ubiquitin-conjugating enzyme E2 A;Isoform 3 of Ubiquitin-conjugating enzyme E2 A;Ubiquitin-conjugating enzyme E2 B	+	+
A0A0D9SF44;A0A0D9SG39;A0A0R4J2E2;A0A7P0N5L0;E5RHX3;E5RIQ4;Q9Y3T6;Q9Y3T6-3	R3HCC1	R3H and coiled-coil domain-containing protein 1;R3H and coiled-coil domain-containing protein 1;R3H and coiled-coil domain-containing protein 1;R3H and coiled-coil domain-containing protein 1;R3H and coiled-coil domain-containing protein 1 (Fragment);R3H and coiled-coil domain-containing protein 1 (Fragment);R3H and coiled-coil domain-containing protein 1;Isoform 2 of R3H and coiled-coil domain-c…	+
A0A0D9SF53;A0A0D9SFB3;A0A0D9SG12;A0A2R8Y4A4;A0A2R8Y645;A0A2R8YCW1;A0A2R8YF78;A0A2R8YFR4;A0A2R8YFS5;A0A2U3TZJ9;O00571	DDX3X	RNA helicase;RNA helicase;RNA helicase;RNA helicase;RNA helicase;RNA helicase;RNA helicase;RNA helicase;RNA helicase;RNA helicase;ATP-dependent RNA helicase DDX3X	+	+
A0A0D9SF54;A0A0D9SGF6;Q13813;Q13813-2;Q13813-3	SPTAN1	Spectrin alpha chain, non-erythrocytic 1;Spectrin alpha chain, non-erythrocytic 1;Spectrin alpha chain, non-erythrocytic 1;Isoform 2 of Spectrin alpha chain, non-erythrocytic 1;Isoform 3 of Spectrin alpha chain, non-erythrocytic 1	+	+
A0A0D9SFG6;Q99418;Q99418-2	CYTH2	Cytohesin-2;Cytohesin-2;Isoform 2 of Cytohesin-2	+
A0A0D9SFL3;B0QYK0;C9JGE3;H7BY36;Q01844;Q01844-2;Q01844-3;Q01844-5;Q01844-6	EWSR1	RNA-binding protein EWS;RNA-binding protein EWS;EWS RNA-binding protein variant 6;RNA-binding protein EWS (Fragment);RNA-binding protein EWS;Isoform EWS-B of RNA-binding protein EWS;Isoform 3 of RNA-binding protein EWS;Isoform 5 of RNA-binding protein EWS;Isoform 6 of RNA-binding protein EWS	+	+
A0A0D9SFP2;E9PF18;Q16836;Q16836-2;Q16836-3	HADH	Hydroxyacyl-coenzyme A dehydrogenase, mitochondrial;Hydroxyacyl-coenzyme A dehydrogenase, mitochondrial;Hydroxyacyl-coenzyme A dehydrogenase, mitochondrial;Isoform 2 of Hydroxyacyl-coenzyme A dehydrogenase, mitochondrial;Isoform 3 of Hydroxyacyl-coenzyme A dehydrogenase, mitochondrial	+	+
A0A0D9SFW8;P30511;P30511-3	HLA-F	HLA class I histocompatibility antigen, alpha chain F (Fragment);HLA class I histocompatibility antigen, alpha chain F;Isoform 3 of HLA class I histocompatibility antigen, alpha chain F	+	+
A0A0D9SG04;A0A0X1KG75;Q53SF7;Q53SF7-2;Q53SF7-3	COBLL1	Cordon-bleu protein-like 1;Cordon-bleu protein-like 1;Cordon-bleu protein-like 1;Isoform 2 of Cordon-bleu protein-like 1;Isoform 3 of Cordon-bleu protein-like 1	+
A0A0D9SG79;Q9NZ09;Q9NZ09-3;Q9NZ09-4	UBAP1	Ubiquitin-associated protein 1 (Fragment);Ubiquitin-associated protein 1;Isoform 3 of Ubiquitin-associated protein 1;Isoform 4 of Ubiquitin-associated protein 1	+	+
A0A0D9SGE8	PHF6	PHD finger protein 6	+
A0A0D9SGH0;A0A1B0GV11;A0A7I2V2B0;Q92581;Q92581-2;Q92581-3	SLC9A6	Sodium/hydrogen exchanger;Sodium/hydrogen exchanger;Sodium/hydrogen exchanger;Sodium/hydrogen exchanger 6;Isoform 2 of Sodium/hydrogen exchanger 6;Isoform 3 of Sodium/hydrogen exchanger 6	+
A0A0D9SGH8;C6ZRJ7;C6ZRK5;E2GH26;Q5VVR7;Q9NQB0;Q9NQB0-10;Q9NQB0-12;Q9NQB0-13;Q9NQB0-14;Q9NQB0-15;Q9NQB0-16;Q9NQB0-2;Q9NQB0-3;Q9NQB0-4;Q9NQB0-5;Q9NQB0-6;Q9NQB0-7;Q9NQB0-8;Q9NQB0-9	TCF7L2	Transcription factor 7-like 2;TCF7L2 isoform pFC8A_TCF7L2_A3,ex1-12,13,13a;TCF7L2 isoform pFC8A_TCF7L2_ex1-11-13-14;T-cell factor-4 variant L;TCF7L2 isoform pFC8A_TCF7L2_H7_ex1-11-13-13b;Transcription factor 7-like 2;Isoform 10 of Transcription factor 7-like 2;Isoform 12 of Transcription factor 7-like 2;Isoform 13 of Transcription factor 7-like 2;Isoform 14 of Transcription factor 7-like 2;Isofor…	+
A0A0D9SGJ6;C9JFZ1;C9JW66;J3KPK1;J3KQV8;O43426;O43426-2;O43426-4;O43426-5	SYNJ1	Phosphoinositide 5-phosphatase;Phosphoinositide 5-phosphatase;Phosphoinositide 5-phosphatase (Fragment);Phosphoinositide 5-phosphatase;Phosphoinositide 5-phosphatase;Synaptojanin-1;Isoform 2 of Synaptojanin-1;Isoform 3 of Synaptojanin-1;Isoform 4 of Synaptojanin-1	+
A0A0D9SGK2;Q93096	PTP4A1	Protein tyrosine phosphatase type IVA 1	+
A0A0G2JH30;A0A0G2JPX0;P49918;P49918-2	CDKN1C	Cyclin-dependent kinase inhibitor 1C;Cyclin-dependent kinase inhibitor 1C;Cyclin-dependent kinase inhibitor 1C;Isoform Short of Cyclin-dependent kinase inhibitor 1C	+
A0A0G2JH50;A0A0G2JIF0;A0A1W2PS56;A2BF26;Q5RIP0	HLA-C	HLA class I histocompatibility antigen, C alpha chain;HLA class I histocompatibility antigen, C alpha chain;HLA class I histocompatibility antigen, C alpha chain;HLA class I histocompatibility antigen, C alpha chain;HLA class I histocompatibility antigen	+	+
A0A0G2JH58;A0A0G2JH91;A0A0G2JHB5;A0A140T979;A0A140T9D8;A0A140T9H4;A0A140T9M6;F5H7Q8;Q29980;Q29980-2	MICB	MHC class I polypeptide-related sequence B;MHC class I polypeptide-related sequence B;MHC class I polypeptide-related sequence B;MHC class I polypeptide-related sequence B (Fragment);MHC class I polypeptide-related sequence B;MHC class I polypeptide-related sequence B (Fragment);MHC Class I chain-related protein;MHC class I polypeptide-related sequence B;MHC class I polypeptide-related sequence B…	+
A0A0G2JHC2;Q6NYC8	PPP1R18	PPP1R18;Phostensin	+
A0A0G2JIC6;Q9Y676	MRPS18B	28S ribosomal protein S18b, mitochondrial;28S ribosomal protein S18b, mitochondrial	+
A0A0G2JII5;A0A0G2JJ47;A0A0G2JP87;A0A0G2JPU2;A0A494C023;A0A494C0D7;A2ABH1;B0S7V6;Q8TD31;Q8TD31-2	CCHCR1	Coiled-coil alpha-helical rod protein 1;Coiled-coil alpha-helical rod protein 1;Coiled-coil alpha-helical rod protein 1;Coiled-coil alpha-helical rod protein 1;Coiled-coil alpha-helical rod protein 1;Coiled-coil alpha-helical rod protein 1;Coiled-coil alpha-helical rod protein 1;Coiled-coil alpha-helical rod protein 1;Coiled-coil alpha-helical rod protein 1;Isoform 2 of Coiled-coil alpha-helical …	+
A0A0G2JIR1;A0A0G2JIS2;A0A0G2JK64;A2ABF8;A2ABF9;Q96KQ7;Q96KQ7-2	EHMT2	Histone-lysine N-methyltransferase EHMT2;Histone-lysine N-methyltransferase EHMT2;Histone-lysine N-methyltransferase EHMT2;Histone-lysine N-methyltransferase EHMT2;Histone-lysine N-methyltransferase EHMT2;Histone-lysine N-methyltransferase EHMT2;Isoform 2 of Histone-lysine N-methyltransferase EHMT2	+	+
A0A0G2JIT5;A0A0G2JJ26;A0A140T9R9;Q9H633;Q9H633-4	RPP21	RPP21;Ribonuclease P protein subunit p21;RPP21;Ribonuclease P protein subunit p21;Isoform 4 of Ribonuclease P protein subunit p21	+
A0A0G2JIW1;P0DMV8;P0DMV9	HSPA1B	Heat shock 70 kDa protein 1B;Heat shock 70 kDa protein 1A;Heat shock 70 kDa protein 1B	+	+
A0A0G2JJD3;O95870	ABHD16A	Phosphatidylserine lipase ABHD16A	+
A0A0G2JK44;A0A140T9E9;H0Y6K2;P25440;P25440-2	BRD2	Bromodomain-containing protein 2;Bromodomain-containing protein 2 (Fragment);Bromodomain-containing protein 2 (Fragment);Bromodomain-containing protein 2;Isoform 2 of Bromodomain-containing protein 2	+
A0A0G2JLD8;E7EUY5;Q04837	SSBP1	Single-stranded DNA-binding protein, mitochondrial (Fragment);Single-stranded DNA-binding protein, mitochondrial (Fragment);Single-stranded DNA-binding protein, mitochondrial	+	+
A0A0G2JLR5;A0A0G2JMW4;Q02833;Q02833-2;Q02833-3	RASSF7	Ras association domain-containing protein 7;Ras association domain-containing protein 7;Ras association domain-containing protein 7;Isoform 2 of Ras association domain-containing protein 7;Isoform 3 of Ras association domain-containing protein 7	+
A0A0G2JM12;A0A7I2YQ78;N0E472;P67870;Q5SRQ3;Q5SRQ6	CSNK2B	Casein kinase II subunit beta	+	+
A0A0G2JMB2;A0A286YEY5;P01877	IGHA2	Immunoglobulin heavy constant alpha 2 (Fragment);Immunoglobulin heavy constant alpha 2 (Fragment);Immunoglobulin heavy constant alpha 2		+
A0A0G2JMZ8;Q16625;Q16625-2;Q16625-3	OCLN	Occludin;Occludin;Isoform 2 of Occludin;Isoform 3 of Occludin	+
A0A0G2JN29;A0A7I2V4T6;A0A7I2V6B0;J3KN36;P69849;Q15155;Q5JPE7;Q5JPE7-2	NOMO1	Nodal modulator 1;Nodal modulator 3;Nodal modulator 3;Nodal modulator 3;Nodal modulator 3;Nodal modulator 1;Nodal modulator 2;Isoform 2 of Nodal modulator 2	+	+
A0A0G2JNB1;A0A0G2JNT7;A0A0G2JQF4;A0A1W2PQT4;A0A3B3IT55;Q7Z3B3;Q7Z3B3-2	KANSL1	KAT8 regulatory NSL complex subunit 1;KAT8 regulatory NSL complex subunit 1;KAT8 regulatory NSL complex subunit 1;KAT8 regulatory NSL complex subunit 1 (Fragment);KAT8 regulatory NSL complex subunit 1;KAT8 regulatory NSL complex subunit 1;Isoform 2 of KAT8 regulatory NSL complex subunit 1	+
A0A0G2JNC7;A0A0G2JS53;B7ZLE8;E7EQW0;Q13075;Q13075-2	NAIP	Baculoviral IAP repeat-containing protein 1;Baculoviral IAP repeat-containing protein 1;Baculoviral IAP repeat-containing protein 1;Baculoviral IAP repeat-containing protein 1;Baculoviral IAP repeat-containing protein 1;Isoform 2 of Baculoviral IAP repeat-containing protein 1	+	+
A0A0G2JNW7;Q9Y666	SLC12A7	Solute carrier family 12 member 7	+
A0A0G2JNZ2;A0A0G2JPP5;A0A669KB89;Q14160;Q14160-3	SCRIB	Protein scribble homolog;Protein scribble homolog;SCRIB overlapping open reading frame protein;Protein scribble homolog;Isoform 3 of Protein scribble homolog	+	+
A0A0G2JP55;A8MTQ3;P0C1Z6;P0C1Z6-2	TFPT	TCF3 fusion partner;TCF3 fusion partner;TCF3 fusion partner;Isoform 2 of TCF3 fusion partner	+
A0A0G2JP78;A0A0G2JPT5;O75943;O75943-2;O75943-4	RAD17	Cell cycle checkpoint protein RAD17;Cell cycle checkpoint protein RAD17;Cell cycle checkpoint protein RAD17;Isoform 2 of Cell cycle checkpoint protein RAD17;Isoform 4 of Cell cycle checkpoint protein RAD17	+	+
A0A0G2JPR0;A0A140TA32;A0A140TA44;A0A140TA49	C4A	Complement C4-A	+	+
A0A0G2JQD6;Q8IXL6	FAM20C	Extracellular serine/threonine protein kinase FAM20C (Fragment);Extracellular serine/threonine protein kinase FAM20C	+	+
A0A0G2JQF2;B7WPK3;O95954;O95954-2;O95954-3;O95954-4	FTCD	Formimidoyltransferase-cyclodeaminase (Fragment);Formimidoyltransferase-cyclodeaminase;Formimidoyltransferase-cyclodeaminase;Isoform C of Formimidoyltransferase-cyclodeaminase;Isoform D of Formimidoyltransferase-cyclodeaminase;Isoform E of Formimidoyltransferase-cyclodeaminase	+	+
A0A0G2JRS5;A0A0G2JRT0;Q14201;Q14201-2	BTG3	Protein BTG3 (Fragment);Protein BTG3 (Fragment);Protein BTG3;Isoform 2 of Protein BTG3	+
A0A0J9YW18;B4DHJ7;Q12983	BNIP3	BCL2/adenovirus E1B 19 kDa protein-interacting protein 3	+
A0A0J9YW33;Q13277;Q13277-2;Q13277-3	STX3	Syntaxin 3B;Syntaxin-3;Isoform B of Syntaxin-3;Isoform 3 of Syntaxin-3	+
A0A0J9YW64;A6NIW2;Q5JSL3	DOCK11	Dedicator of cytokinesis protein 11 (Fragment);Dedicator of cytokinesis protein 11;Dedicator of cytokinesis protein 11	+
A0A0J9YWB6;A0A0J9YWJ4;K7EJD2;Q9Y5B0;Q9Y5B0-4	CTDP1	RNA polymerase II subunit A C-terminal domain phosphatase (Fragment);RNA polymerase II subunit A C-terminal domain phosphatase (Fragment);RNA polymerase II subunit A C-terminal domain phosphatase (Fragment);RNA polymerase II subunit A C-terminal domain phosphatase;Isoform 4 of RNA polymerase II subunit A C-terminal domain phosphatase	+	+
A0A0J9YWD2;A0A0J9YX19;A0A0J9YXY6;A0A0J9YYK8;A0A1B0GTJ5;A0A1B0GU79;A0A1B0GUR8;A0A1B0GVR1;Q9UBY8	CLN8	Protein CLN8;Protein CLN8 (Fragment);Protein CLN8 (Fragment);Protein CLN8 (Fragment);TLC domain-containing protein;Protein CLN8 (Fragment);Protein CLN8;TLC domain-containing protein (Fragment);Protein CLN8	+
A0A0J9YWD5;A0A0J9YX88;A0A0J9YYB5;B7ZM65;E9PJ24;F8WEF5;Q9P1Y6;Q9P1Y6-2;Q9P1Y6-3	PHRF1	PHD and RING finger domain-containing protein 1;PHD and RING finger domain-containing protein 1;PHD and RING finger domain-containing protein 1;PHD and RING finger domain-containing protein 1;PHD and RING finger domain-containing protein 1;PHD and RING finger domain-containing protein 1;PHD and RING finger domain-containing protein 1;Isoform 2 of PHD and RING finger domain-containing protein 1;Is…	+
A0A0J9YWQ2;Q9BVG9	PTDSS2	Phosphatidylserine synthase (Fragment);Phosphatidylserine synthase 2	+
A0A0J9YWR7;A0A0J9YXE4;Q8N2F6;Q8N2F6-2;Q8N2F6-3;Q8N2F6-4	ARMC10	Armadillo repeat-containing protein 10 (Fragment);Armadillo repeat-containing protein 10 (Fragment);Armadillo repeat-containing protein 10;Isoform 2 of Armadillo repeat-containing protein 10;Isoform 3 of Armadillo repeat-containing protein 10;Isoform 4 of Armadillo repeat-containing protein 10	+	+
A0A0J9YWZ5;O14640;O14640-2	DVL1	Segment polarity protein dishevelled homolog DVL-1 (Fragment);Segment polarity protein dishevelled homolog DVL-1;Isoform 2 of Segment polarity protein dishevelled homolog DVL-1	+
A0A0J9YX62;C9J2C4;O75190;O75190-2;O75190-3	DNAJB6	DnaJ homolog subfamily B member 6;DnaJ homolog subfamily B member 6 (Fragment);DnaJ homolog subfamily B member 6;Isoform B of DnaJ homolog subfamily B member 6;Isoform C of DnaJ homolog subfamily B member 6	+	+
A0A0J9YX86;A0A1B0GV12;A6NC78;A6NCC3;F8WBI6;H3BV12;I6L899	GOLGA8Q	Golgin subfamily A member 8Q;Uncharacterized protein;Putative golgin subfamily A member 8I;Golgin subfamily A member 8O;Golgin subfamily A member 8N;Golgin subfamily A member 8Q;Golgin subfamily A member 8R	+
A0A0J9YXC7;A0A8Q3WKI3;A0A8Q3WKJ2;A0A8Q3WKK6;A0A8Q3WKP0;A0A8Q3WLN4;A0A8Q3WLX8;P48059;P48059-2;P48059-3;P48059-4;P48059-5	LIMS4	LIM and senescent cell antigen-like-containing domain protein;LIM and senescent cell antigen-like-containing domain protein 1;LIM and senescent cell antigen-like-containing domain protein 1;LIM and senescent cell antigen-like-containing domain protein 1;LIM and senescent cell antigen-like-containing domain protein 1;LIM and senescent cell antigen-like-containing domain protein 1;LIM and senescent…	+	+
A0A0J9YXF2;Q15165;Q15165-1;Q15165-3	PON2	Paraoxonase;Serum paraoxonase/arylesterase 2;Isoform 1 of Serum paraoxonase/arylesterase 2;Isoform 3 of Serum paraoxonase/arylesterase 2	+	+
A0A0J9YXM6;Q562E7;Q562E7-4	WDR81	WD repeat-containing protein 81;WD repeat-containing protein 81;Isoform 4 of WD repeat-containing protein 81	+
A0A0J9YY99		Ig-like domain-containing protein (Fragment)	+	+
A0A0J9YYE0;Q92804;Q92804-2	TAF15	TATA-binding protein-associated factor 2N;TATA-binding protein-associated factor 2N;Isoform Short of TATA-binding protein-associated factor 2N	+	+
A0A0J9YYE2;Q8IXZ2	ZC3H3	Zinc finger CCCH domain-containing protein 3 (Fragment);Zinc finger CCCH domain-containing protein 3	+
A0A0J9YYF1;A0A1B0GX95	TRBV7-4	T cell receptor beta variable 7-4 (Fragment);T cell receptor beta variable 7-4	+
A0A0R4J2E8;A8MXP9;P43243	MATR3	Matrin-3	+	+
A0A0R4J2F3;P0DPB6	POLR1D	DNA-directed RNA polymerases I and III subunit RPAC2	+	+
A0A0R4J2F6;Q12894;Q12894-2	IFRD2	Interferon-related developmental regulator 2;Interferon-related developmental regulator 2;Isoform 2 of Interferon-related developmental regulator 2	+
A0A0S2Z3M4;A0A8I5KUF3;A0A8I5KVL5;A0A8I5KYH4;A0A8I5KYP7;H0YKF0;H0YLU7;H3BV91;P13804	ETFA	Electron transfer flavoprotein subunit alpha, mitochondrial (Fragment);Electron transfer flavoprotein subunit alpha;Electron transfer flavoprotein subunit alpha;Electron transfer flavoprotein subunit alpha;Electron transfer flavoprotein subunit alpha;Electron transfer flavoprotein subunit alpha;Electron transfer flavoprotein subunit alpha;Electron transfer flavoprotein subunit alpha;Electron tran…	+	+
A0A0S2Z471;P12277	CKB	Creatine kinase (Fragment);Creatine kinase B-type	+	+
A0A0S2Z4G6;P09493;P09493-9	TPM1	Tropomyosin 1 (Alpha), isoform CRA_o (Fragment);Tropomyosin alpha-1 chain;Isoform 9 of Tropomyosin alpha-1 chain	+	+
A0A0S2Z4L3;A0A3B3ISJ1;P07225	PROS1	Vitamin K-dependent protein S (Fragment);Vitamin K-dependent protein S;Vitamin K-dependent protein S		+
A0A0U1RQC9;P04637;P04637-4	TP53	Cellular tumor antigen p53;Cellular tumor antigen p53;Isoform 4 of Cellular tumor antigen p53	+	+
A0A0U1RQG6;A0A0U1RQM7;A0A0U1RQR1;A0A0U1RR06;C9J471;C9J5L0;C9J7Q8;C9JBX7;C9JUS5;Q9Y484;Q9Y484-2;Q9Y484-3	WDR45	WD repeat domain phosphoinositide-interacting protein 4;WD repeat domain phosphoinositide-interacting protein 4;WD repeat domain phosphoinositide-interacting protein 4 (Fragment);WD repeat domain phosphoinositide-interacting protein 4;WD repeat domain phosphoinositide-interacting protein 4;WD repeat domain phosphoinositide-interacting protein 4 (Fragment);WD repeat domain phosphoinositide-interac…	+
A0A0U1RQI6;A0A804HJG7;E3W994;E7ERI8;E7EW49;J3KR49;O75122;O75122-3	CLASP2	CLIP-associating protein 2;CLIP-associating protein 2;CLIP-associating protein 2;CLIP-associating protein 2;CLIP-associating protein 2;CLIP-associating protein 2;CLIP-associating protein 2;Isoform 3 of CLIP-associating protein 2	+	+
A0A0U1RQJ1;A0A0U1RRB9;C9J015;F2Z2V1;Q96C11;Q96C11-2;Q96C11-3;Q96C11-4;Q96C11-5	FGGY	FGGY carbohydrate kinase domain-containing protein;FGGY carbohydrate kinase domain-containing protein;FGGY carbohydrate kinase domain-containing protein (Fragment);FGGY carbohydrate kinase domain-containing protein;FGGY carbohydrate kinase domain-containing protein;Isoform 2 of FGGY carbohydrate kinase domain-containing protein;Isoform 4 of FGGY carbohydrate kinase domain-containing protein;Isofo…	+
A0A0U1RQK7;A0A8I5KT99;A0A8I5KV92	EIF4G3	Eukaryotic translation initiation factor 4 gamma 3	+	+
A0A0U1RQP1;Q05193;Q05193-3	DNM1	Dynamin GTPase;Dynamin-1;Isoform 3 of Dynamin-1	+	+
A0A0U1RQQ9;F8VSC5;Q6P3W7	SCYL2	SCY1-like protein 2;SCY1-like protein 2 (Fragment);SCY1-like protein 2	+	+
A0A0U1RQR2;A0A494C0L7;F5H2X7;H0Y5D5;Q5SYW2;Q9ULV3;Q9ULV3-2;Q9ULV3-3;Q9ULV3-4;Q9ULV3-5	CIZ1	Cip1-interacting zinc finger protein (Fragment);Cip1-interacting zinc finger protein;Cip1-interacting zinc finger protein;Cip1-interacting zinc finger protein (Fragment);Cip1-interacting zinc finger protein;Cip1-interacting zinc finger protein;Isoform 2 of Cip1-interacting zinc finger protein;Isoform 3 of Cip1-interacting zinc finger protein;Isoform 4 of Cip1-interacting zinc finger protein;Isofo…	+
A0A0U1RQR9;A0A0U1RQW3;A0A0U1RRM7;Q8WXE1;Q8WXE1-2;Q8WXE1-3;Q8WXE1-5	ATRIP	ATR-interacting protein;ATR-interacting protein;ATR-interacting protein (Fragment);ATR-interacting protein;Isoform 2 of ATR-interacting protein;Isoform 3 of ATR-interacting protein;Isoform 4 of ATR-interacting protein	+
A0A0U1RQT7;A0A0U1RQY7;Q8IXA3;Q9HCP0;Q9HCP0-2;U3KQA5;U3KQB3	CSNK1G1	Non-specific serine/threonine protein kinase;Non-specific serine/threonine protein kinase;Non-specific serine/threonine protein kinase;Casein kinase I isoform gamma-1;Isoform 1S of Casein kinase I isoform gamma-1;Non-specific serine/threonine protein kinase;Non-specific serine/threonine protein kinase	+
A0A0U1RQT8;H0Y4H3;Q8TCZ2;Q8TCZ2-2;Q8TCZ2-3;Q8TCZ2-5	CD99L2	CD99 antigen-like protein 2 (Fragment);CD99 antigen-like protein 2 (Fragment);CD99 antigen-like protein 2;Isoform 2 of CD99 antigen-like protein 2;Isoform 3 of CD99 antigen-like protein 2;Isoform 5 of CD99 antigen-like protein 2	+	+
A0A0U1RQV3;Q12805;Q12805-2;Q12805-3;Q12805-4;Q12805-5	EFEMP1	EGF-containing fibulin-like extracellular matrix protein 1 (Fragment);EGF-containing fibulin-like extracellular matrix protein 1;Isoform 2 of EGF-containing fibulin-like extracellular matrix protein 1;Isoform 3 of EGF-containing fibulin-like extracellular matrix protein 1;Isoform 4 of EGF-containing fibulin-like extracellular matrix protein 1;Isoform 5 of EGF-containing fibulin-like extracellular…		+
A0A0U1RR32;A0A0U1RRH7;H0YFX9;P0C0S8;P20671;Q16777;Q6FI13;Q96KK5;Q99878;Q9BTM1;Q9BTM1-2	hCG_2039566	Histone H2A;Histone H2A;Histone H2A (Fragment);Histone H2A type 1;Histone H2A type 1-D;Histone H2A type 2-C;Histone H2A type 2-A;Histone H2A type 1-H;Histone H2A type 1-J;Histone H2A.J;Isoform 2 of Histone H2A.J	+
A0A0U1RR39;P22681	CBL	E3 ubiquitin-protein ligase CBL	+	+
A0A0U1RR71;A0A8C8NWT4;A1L390;A1L390-3	PLEKHG3	Pleckstrin homology domain-containing family G member 3;Pleckstrin homology domain-containing family G member 3;Pleckstrin homology domain-containing family G member 3;Isoform 3 of Pleckstrin homology domain-containing family G member 3	+
A0A0U1RRB6;Q9Y2D4	EXOC6B	Exocyst complex component;Exocyst complex component 6B	+
A0A0U1RRK1;A0A286YF11;Q9BPX6;Q9BPX6-2;Q9BPX6-3	MICU1	Calcium uptake protein 1, mitochondrial;Calcium uptake protein 1, mitochondrial;Calcium uptake protein 1, mitochondrial;Isoform 2 of Calcium uptake protein 1, mitochondrial;Isoform 3 of Calcium uptake protein 1, mitochondrial	+	+
A0A0U1RRL8;Q8TB22;Q8TB22-2;Q8TB22-3	SPATA20	Spermatogenesis-associated protein 20;Spermatogenesis-associated protein 20;Isoform 2 of Spermatogenesis-associated protein 20;Isoform 3 of Spermatogenesis-associated protein 20	+	+
A0A0U1RRM1;Q8WXI9	GATAD2B	Transcriptional repressor p66-beta	+
A0A0U1RRM4;A0A7I2V621;A6NLN1;P26599;P26599-1;P26599-2	PTBP1	Polypyrimidine tract-binding protein 1;Polypyrimidine tract-binding protein 1;Polypyrimidine tract-binding protein 1;Polypyrimidine tract-binding protein 1;Isoform 2 of Polypyrimidine tract-binding protein 1;Isoform 3 of Polypyrimidine tract-binding protein 1	+	+
A0A0U1RRM6	ENAH	Protein enabled homolog	+	+
A0A140T8Y5	DHX16	RNA helicase	+	+
A0A140T913;A0A140T9I0;A0A140T9X5;Q53Z42	HLA-A	HLA class I histocompatibility antigen, A alpha chain;HLA class I histocompatibility antigen, A alpha chain (Fragment);HLA class I histocompatibility antigen, A alpha chain (Fragment);HLA class I antigen	+	+
A0A140T975;A0A1W2PS39;Q5RJ27;Q9GJ45	HLA-A	HLA class I histocompatibility antigen, A alpha chain;HLA class I histocompatibility antigen, A alpha chain;HLA class I histocompatibility antigen, A alpha chain;HLA class I histocompatibility antigen, A alpha chain	+	+
A0A140T9T7;Q03518;Q03518-2	TAP1	Antigen peptide transporter 1;Antigen peptide transporter 1;Isoform 2 of Antigen peptide transporter 1	+
A0A140T9U3;O43189	PHF1	PHD finger protein 1 (Fragment);PHD finger protein 1	+
A0A140T9Z2;E5RH36;E5RIX2;J3KN03;P14902	IDO1	Indoleamine 2,3-dioxygenase 1 (Fragment);Indoleamine 2,3-dioxygenase 1 (Fragment);Indoleamine 2,3-dioxygenase 1 (Fragment);Indoleamine 2,3-dioxygenase 1;Indoleamine 2,3-dioxygenase 1	+
A0A140TA76	LSM14A	Protein LSM14 homolog A (Fragment)	+
A0A182DWF2;A0A182DWF3;D3YTF8;Q9NNW7;Q9NNW7-2	TXNRD2	Thioredoxin-disulfide reductase;Thioredoxin-disulfide reductase;Thioredoxin-disulfide reductase;Thioredoxin reductase 2, mitochondrial;Isoform 2 of Thioredoxin reductase 2, mitochondrial	+	+
A0A1B0GTB0;A0A1B0GTU8;A0A1B0GVB9;A0A1B0GVW0;A0A1B0GWJ8;A0A1C7CYW4;B7Z1I9;H7C3E1;O75787;O75787-2	ATP6AP2	Renin receptor (Fragment);Renin receptor;Renin receptor;Renin receptor;Renin receptor;Renin receptor;Renin receptor;Renin receptor;Renin receptor;Isoform 2 of Renin receptor	+	+
A0A1B0GTB1;A0A1B0GTF7;A0A1B0GTH2;A0A1B0GTM7;A0A1B0GTV6;A0A1B0GU13;A0A1B0GUP6;A0A1B0GUV2;A0A1B0GVB0;A0A1B0GVR3;A0A1C7CYY1;Q5JVL4;Q5JVL4-3	EFHC1	EF-hand domain-containing protein 1;EF-hand domain-containing protein 1;EF-hand domain-containing protein 1;EF-hand domain-containing protein 1;EF-hand domain-containing protein 1;EF-hand domain-containing protein 1;EF-hand domain-containing protein 1 (Fragment);EF-hand domain-containing protein 1;EF-hand domain-containing protein 1;EF-hand domain-containing protein 1;EF-hand domain-containing pr…	+
A0A1B0GTC3;A0A1B0GTC5;A0A1B0GU26;A0A1B0GUC3;A0A1B0GV98;A0A1B0GVH5;Q9C0B1	FTO	Alpha-ketoglutarate-dependent dioxygenase FTO	+	+
A0A1B0GTF3;A0A6I8PIT5;A0A6I8PIW1;A0A6I8PLB1;O43301	HSPA12A	Heat shock 70 kDa protein 12A	+	+
A0A1B0GTG2;A0A1B0GW77;P49419;P49419-2	ALDH7A1	Alpha-aminoadipic semialdehyde dehydrogenase;Aldehyde dehydrogenase (NAD(+));Alpha-aminoadipic semialdehyde dehydrogenase;Isoform 2 of Alpha-aminoadipic semialdehyde dehydrogenase	+	+
A0A1B0GTI5;A0A1B0GU52;H0Y3Z8;Q08334	IL10RB	Interleukin-10 receptor subunit beta;Interleukin-10 receptor subunit beta;Fibronectin type-III domain-containing protein (Fragment);Interleukin-10 receptor subunit beta	+	+
A0A1B0GTK6;Q9BUE6;Q9BUE6-2	ISCA1	Iron-sulfur cluster assembly 1 homolog, mitochondrial (Fragment);Iron-sulfur cluster assembly 1 homolog, mitochondrial;Isoform 2 of Iron-sulfur cluster assembly 1 homolog, mitochondrial	+
A0A1B0GTL5	RAB11FIP5	Rab11 family-interacting protein 5	+	+
A0A1B0GTM3;A0A1B0GUA4;A0A1B0GUH5;A0A1B0GW68;Q13510;Q13510-2	ASAH1	Ceramidase;Ceramidase;Ceramidase;Ceramidase;Acid ceramidase;Isoform 2 of Acid ceramidase	+	+
A0A1B0GTU3;Q96L93;Q96L93-4;Q96L93-5;Q96L93-6	KIF16B	Kinesin-like protein KIF16B;Kinesin-like protein KIF16B;Isoform 3 of Kinesin-like protein KIF16B;Isoform 4 of Kinesin-like protein KIF16B;Isoform 5 of Kinesin-like protein KIF16B	+
A0A1B0GTU4;F5GZ78;P49023;P49023-2;P49023-3	PXN	Paxillin;Paxillin;Paxillin;Isoform Alpha of Paxillin;Isoform Gamma of Paxillin	+
A0A1B0GTU5;H0Y488;O14497;O14497-3	ARID1A	AT-rich interactive domain-containing protein 1A (Fragment);AT-rich interactive domain-containing protein 1A;AT-rich interactive domain-containing protein 1A;Isoform 3 of AT-rich interactive domain-containing protein 1A	+	+
A0A1B0GTW1;A0A2R8YDH4;A0A3B3ITE1;Q9UDY2;Q9UDY2-3;Q9UDY2-7	TJP2	Tight junction protein ZO-2;Tight junction protein 2;Tight junction protein ZO-2 (Fragment);Tight junction protein ZO-2;Isoform C1 of Tight junction protein ZO-2;Isoform 7 of Tight junction protein ZO-2	+	+
A0A1B0GTZ9;A0A1B0GV73;A0A7P0TAS2;A0A805TBS0;Q5T5U3	ARHGAP21	Rho GTPase-activating protein 21 (Fragment);Rho GTPase-activating protein 21;Rho GTPase-activating protein 21;Rho GTPase-activating protein 21;Rho GTPase-activating protein 21	+
A0A1B0GU58;P05165;P05165-2	PCCA	Propionyl-CoA carboxylase alpha chain, mitochondrial (Fragment);Propionyl-CoA carboxylase alpha chain, mitochondrial;Isoform 2 of Propionyl-CoA carboxylase alpha chain, mitochondrial	+	+
A0A1B0GUA3;A0A6Q8PGG2;Q96EK5	KIFBP	KIF-binding protein	+	+
A0A1B0GUA8;Q9H1H9;Q9H1H9-2;Q9H1H9-3;Q9H1H9-4	KIF13A	Kinesin-like protein KIF13A;Kinesin-like protein KIF13A;Isoform 2 of Kinesin-like protein KIF13A;Isoform 3 of Kinesin-like protein KIF13A;Isoform 4 of Kinesin-like protein KIF13A	+	+
A0A1B0GUF4;A0A804HIC4;O60447;O60447-2	EVI5	Ecotropic viral integration site 5 protein homolog (Fragment);Ecotropic viral integration site 5 protein homolog;Ecotropic viral integration site 5 protein homolog;Isoform 2 of Ecotropic viral integration site 5 protein homolog	+
A0A1B0GUG6;Q86WH2	RASSF3	Ras association domain-containing protein 3	+
A0A1B0GUN5;Q5VTI5;Q9Y2H5	PLEKHA6	Pleckstrin homology domain-containing family A member 6	+	+
A0A1B0GUS7;A0A1B0GVW8;B1AM27;I6L9J0;O14795;O14795-2	UNC13B	Protein unc-13 homolog B;Protein unc-13 homolog B;Protein unc-13 homolog B;Protein unc-13 homolog B;Protein unc-13 homolog B;Isoform 2 of Protein unc-13 homolog B	+
A0A1B0GUZ7;Q14156;Q14156-2	EFR3A	Protein EFR3 homolog A;Protein EFR3 homolog A;Isoform 2 of Protein EFR3 homolog A	+	+
A0A1B0GV09;Q9H9B1	EHMT1	Histone-lysine N-methyltransferase EHMT1	+	+
A0A1B0GV23;A0A1B0GVD5;A0A1B0GVP3;A0A1B0GW44;A0A1B0GWE8;C9JH19;P07339	CTSD	Cathepsin D	+	+
A0A1B0GV26;Q8WWZ3;Q8WWZ3-2	EDARADD	Ectodysplasin-A receptor-associated adapter protein;Ectodysplasin-A receptor-associated adapter protein;Isoform B of Ectodysplasin-A receptor-associated adapter protein	+
A0A1B0GV47;Q7Z4S6;Q7Z4S6-2;Q7Z4S6-3;Q7Z4S6-4;Q7Z4S6-5;Q7Z4S6-6	KIF21A	Kinesin-like protein KIF21A (Fragment);Kinesin-like protein KIF21A;Isoform 2 of Kinesin-like protein KIF21A;Isoform 3 of Kinesin-like protein KIF21A;Isoform 4 of Kinesin-like protein KIF21A;Isoform 5 of Kinesin-like protein KIF21A;Isoform 6 of Kinesin-like protein KIF21A	+	+
A0A1B0GV70;Q96N21	TEPSIN	AP-4 complex accessory subunit Tepsin	+
A0A1B0GVI3;P13645	KRT10	Keratin, type I cytoskeletal 10;Keratin, type I cytoskeletal 10	+	+
A0A1B0GVI7;A0A2R8Y7G1;P35869	AHR	Aryl hydrocarbon receptor (Fragment);Aryl hydrocarbon receptor;Aryl hydrocarbon receptor	+
A0A1B0GVL3;A0A6Q8PHE5;Q05086;Q05086-2;Q05086-3	UBE3A	Ubiquitin-protein ligase E3A;Ubiquitin-protein ligase E3A;Ubiquitin-protein ligase E3A;Isoform I of Ubiquitin-protein ligase E3A;Isoform III of Ubiquitin-protein ligase E3A	+	+
A0A1B0GVL4	FAM193A	Protein FAM193A	+
A0A1B0GVV3;Q5EBL4;Q5EBL4-2	RILPL1	RILP-like protein 1;RILP-like protein 1;Isoform 2 of RILP-like protein 1	+	+
A0A1B0GVY6;Q53GQ0	HSD17B12	Very-long-chain 3-oxoacyl-CoA reductase (Fragment);Very-long-chain 3-oxoacyl-CoA reductase	+
A0A1B0GVY7;A0A1W2PRN1;A6NMD2;D6RF30;H3BQL2;H3BSY2;H3BSY2-2;H3BSY2-3;P0CJ92	GOLGA8J	Golgin subfamily A member 8J;GOLGA2L5 domain-containing protein;Golgin subfamily A member 8J;Golgin subfamily A member 8K;Golgin subfamily A member 8T;Golgin subfamily A member 8M;Isoform 2 of Golgin subfamily A member 8M;Isoform 3 of Golgin subfamily A member 8M;Golgin subfamily A member 8H	+
A0A1B0GW05	DPY19L1	Probable C-mannosyltransferase DPY19L1	+
A0A1B0GW23	ABHD14A-ACY1	N-acyl-aliphatic-L-amino acid amidohydrolase (Fragment)	+	+
A0A1B0GW57;Q13009;Q13009-2	TIAM1	Rho guanine nucleotide exchange factor TIAM1;Rho guanine nucleotide exchange factor TIAM1;Isoform 2 of Rho guanine nucleotide exchange factor TIAM1	+	+
A0A1B0GW84;D6RHE0;Q08499;Q08499-10;Q08499-11;Q08499-2;Q08499-3;Q08499-4;Q08499-5;Q08499-6;Q08499-8;Q08499-9	PDE4D	Phosphodiesterase;Phosphodiesterase (Fragment);cAMP-specific 3',5'-cyclic phosphodiesterase 4D;Isoform 9 of cAMP-specific 3',5'-cyclic phosphodiesterase 4D;Isoform 7 of cAMP-specific 3',5'-cyclic phosphodiesterase 4D;Isoform 3 of cAMP-specific 3',5'-cyclic phosphodiesterase 4D;Isoform 10 of cAMP-specific 3',5'-cyclic phosphodiesterase 4D;Isoform 1 of cAMP-specific 3',5'-cyclic phosphodiesterase 4…	+
A0A1B0GWH3	PGPEP1L	Pyroglutamyl-peptidase 1-like protein (Fragment)	+	+
A0A1B0GWI2;O75503	CLN5	Ceroid-lipofuscinosis neuronal protein 5 (Fragment);Ceroid-lipofuscinosis neuronal protein 5	+	+
A0A1B0GWK2;Q674X7;Q674X7-2;Q674X7-3;Q674X7-4;Q674X7-5	KAZN	Kazrin;Kazrin;Isoform 2 of Kazrin;Isoform 3 of Kazrin;Isoform 4 of Kazrin;Isoform 5 of Kazrin	+
A0A1B0GXI6;A0A2R8YD95;A0A2R8YE10;A0A2R8YF01;Q9NRW7;Q9NRW7-2	VPS45	Vacuolar protein sorting-associated protein 45 (Fragment);Vacuolar protein sorting-associated protein 45;Vacuolar protein sorting-associated protein 45;Vacuolar protein sorting-associated protein 45;Vacuolar protein sorting-associated protein 45;Isoform 2 of Vacuolar protein sorting-associated protein 45	+	+
A0A1C7CYX1;Q6PJG2	MIDEAS	Mitotic deacetylase-associated SANT domain protein	+
A0A1C7CYX9	DPYSL2	Dihydropyrimidinase-related protein 2	+	+
A0A1V1FTP4;A0A7I2V445;Q9Y6A1;Q9Y6A1-2;Q9Y6A1-3	POMT1	Dolichyl-phosphate-mannose--protein mannosyltransferase;Dolichyl-phosphate-mannose--protein mannosyltransferase;Protein O-mannosyl-transferase 1;Isoform 2 of Protein O-mannosyl-transferase 1;Isoform 3 of Protein O-mannosyl-transferase 1	+
A0A1W2PNH8;A0A1W2PNQ8;A0A1W2PNR0;A0A1W2PNW5;A0A1W2PPB6;A0A1W2PQA9;A0A1W2PQZ1;A0A1W2PS19;K7ELE1;O95427	PIGN	GPI ethanolamine phosphate transferase 1	+
A0A1W2PNP0;A0A1W2PP57;A0A1W2PPC3;A0A1W2PPR6;A0A1W2PPS0;A0A1W2PR73;Q969N2;Q969N2-5	PIGT	GPI transamidase component PIG-T (Fragment);GPI transamidase component PIG-T;GPI transamidase component PIG-T;GPI transamidase component PIG-T;GPI transamidase component PIG-T;GPI transamidase component PIG-T;GPI transamidase component PIG-T;Isoform 5 of GPI transamidase component PIG-T	+
A0A1W2PNQ3;A0A1W2PNW6;A0A1W2PNY8;A0A1W2PPY5;A0A1W2PQ61;A0A1W2PQA0;A0A1W2PQK5;A0A1W2PQU4;A0A1W2PRB0;A0A1W2PSD3;D5MRH1;H0Y379;H0Y382;Q12791-2;Q12791-5;Q5SVJ7;S4R2X4	KCNMA1	Calcium-activated potassium channel subunit alpha-1;Calcium-activated potassium channel subunit alpha-1;Calcium-activated potassium channel subunit alpha-1 (Fragment);Calcium-activated potassium channel subunit alpha-1;Calcium-activated potassium channel subunit alpha-1;Calcium-activated potassium channel subunit alpha-1;Calcium-activated potassium channel subunit alpha-1;Calcium-activated potass…	+
A0A1W2PNT6;A0A1W2PR09;A0A1W2PRL5;A0A1W2PRM0;F5GYH1;Q8NC96	NECAP1	Adaptin ear-binding coat-associated protein 1;Adaptin ear-binding coat-associated protein 1;Adaptin ear-binding coat-associated protein 1;Adaptin ear-binding coat-associated protein 1;Adaptin ear-binding coat-associated protein 1 (Fragment);Adaptin ear-binding coat-associated protein 1	+	+
A0A1W2PNV1;A0A1W2PNV7;A0A1W2PP78;A0A1W2PPG2;A0A1W2PPI1;A0A1W2PPJ9;A0A1W2PPM8;A0A1W2PQ00;A0A1W2PQ20;A0A1W2PQE8;A0A1W2PQF1;A0A1W2PR00;A0A1W2PR44;A0A1W2PR65;A0A1W2PRQ6;A0A1W2PRW9;A0A1W2PS04;J3KSA2;J3KSK5;J3QKR7;J3QQS3;J3QS66;Q7RTN6;Q7RTN6-2;Q7RTN6-3;Q7RTN6-4;Q7RTN6-5;Q7RTN6-6;Q86YC8	STRADA	STE20-related kinase adapter protein alpha (Fragment);STE20-related kinase adapter protein alpha;STE20-related kinase adapter protein alpha (Fragment);STE20-related kinase adapter protein alpha;STE20-related kinase adapter protein alpha (Fragment);STE20-related kinase adapter protein alpha;STE20-related kinase adapter protein alpha;STE20-related kinase adapter protein alpha (Fragment);STE20-relat…	+
A0A1W2PNV4	NaN	Actin-related protein 2/3 complex subunit 1A	+	+
A0A1W2PNW1;A0A494C0T4;H0YJH6;P42226;P42226-3	STAT6	Signal transducer and activator of transcription (Fragment);Signal transducer and activator of transcription;Signal transducer and activator of transcription;Signal transducer and activator of transcription 6;Isoform 3 of Signal transducer and activator of transcription 6	+	+
A0A1W2PNX8;Q9H3U1;Q9H3U1-2	UNC45A	Protein unc-45 homolog A;Protein unc-45 homolog A;Isoform 2 of Protein unc-45 homolog A	+	+
A0A1W2PNY5;A0A1W2PPP6;A0A1W2PQZ6;A0A1W2PR08;A0A1W2PRF0;A0A1W2PRF5;A0A1W2PRJ0;A0A1W2PS93;A0A1X7SBS0;G5E9D4;Q96EB1;Q96EB1-2;Q96EB1-3	ELP4	Elongator complex protein 4;Elongator complex protein 4;Elongator complex protein 4;Elongator complex protein 4;Elongator complex protein 4;Elongator complex protein 4;Elongator complex protein 4;Elongator complex protein 4;Elongator complex protein 4;Elongator complex protein 4;Elongator complex protein 4;Isoform 2 of Elongator complex protein 4;Isoform 3 of Elongator complex protein 4	+
A0A1W2PP11;A0A1W2PS40;C9JNP8;F8WCQ4;H7C0U0;Q9H300;Q9H300-2	PARL	Rhomboid domain-containing protein;Presenilins-associated rhomboid-like protein, mitochondrial;Presenilins-associated rhomboid-like protein, mitochondrial;Presenilins-associated rhomboid-like protein, mitochondrial;Presenilins-associated rhomboid-like protein, mitochondrial (Fragment);Presenilins-associated rhomboid-like protein, mitochondrial;Isoform 2 of Presenilins-associated rhomboid-like pro…	+
A0A1W2PP63;A0A1W2PPS5;Q96FN5	KIF12	Kinesin-like protein KIF12 (Fragment);Kinesin-like protein;Kinesin-like protein KIF12	+
A0A1W2PP71;A0A1W2PQ65;A0A1W2PQL2;A0A1W2PS30;A0A1X7SBW1;C9JTB6;Q96MP8;Q96MP8-2	KCTD7	BTB/POZ domain-containing protein KCTD7;BTB/POZ domain-containing protein KCTD7 (Fragment);BTB/POZ domain-containing protein KCTD7;BTB/POZ domain-containing protein KCTD7;BTB/POZ domain-containing protein KCTD7;BTB/POZ domain-containing protein KCTD7 (Fragment);BTB/POZ domain-containing protein KCTD7;Isoform 2 of BTB/POZ domain-containing protein KCTD7	+	+
A0A1W2PPC6;A0A804HJ11;Q9H3H5;Q9H3H5-2;Q9H3H5-3	DPAGT1	UDP-N-acetylglucosamine--dolichyl-phosphate N-acetylglucosaminephosphotransferase;UDP-N-acetylglucosamine--dolichyl-phosphate N-acetylglucosaminephosphotransferase;UDP-N-acetylglucosamine--dolichyl-phosphate N-acetylglucosaminephosphotransferase;Isoform 2 of UDP-N-acetylglucosamine--dolichyl-phosphate N-acetylglucosaminephosphotransferase;Isoform 3 of UDP-N-acetylglucosamine--dolichyl-phosphate N…	+
A0A1W2PPG1;A0A1W2PPG5;A0A1W2PPJ0;A0A1W2PPP5;A0A1W2PQM3;A0A1W2PRC2;A0A1W2PRV0;A0A1W2PS81;A0A1X7SBU8;E7EQ34;I3L0K1;I3L4Z6;I3NI02;O14653;O14653-2;O14653-3	GOSR2	Golgi SNAP receptor complex member 2;Golgi SNAP receptor complex member 2;Golgi SNAP receptor complex member 2 (Fragment);Golgi SNAP receptor complex member 2;Golgi SNAP receptor complex member 2;Golgi SNAP receptor complex member 2;Golgi SNAP receptor complex member 2;Golgi SNAP receptor complex member 2;Golgi SNAP receptor complex member 2;Golgi SNAP receptor complex member 2;Golgi SNAP recepto…	+	+
A0A1W2PPH1;A0A1W2PQF8;A0A1W2PQT3;A0A1W2PQY8;A0A1W2PR68;P23368;P23368-2	ME2	Malic enzyme;Malic enzyme;Malic enzyme;Malic enzyme;Malic enzyme;NAD-dependent malic enzyme, mitochondrial;Isoform 2 of NAD-dependent malic enzyme, mitochondrial	+	+
A0A1W2PPU4;A0A8I5KRZ3;A0A8I5KW48;A0A8I5QJ58;Q06124;Q06124-1	PTPN11	Protein-tyrosine-phosphatase;Protein-tyrosine-phosphatase;Tyrosine-protein phosphatase non-receptor type 11;Protein-tyrosine-phosphatase;Tyrosine-protein phosphatase non-receptor type 11;Isoform 2 of Tyrosine-protein phosphatase non-receptor type 11	+	+
A0A1W2PPX9;A0A8I5KV15;Q9BYW2	SETD2	[Histone H3]-lysine(36) N-trimethyltransferase;[Histone H3]-lysine(36) N-trimethyltransferase (Fragment);Histone-lysine N-methyltransferase SETD2	+
A0A1W2PPZ5;A0A1W2PRL9;P23193;P23193-2	TCEA1	Transcription elongation factor;Transcription elongation factor;Transcription elongation factor A protein 1;Isoform 2 of Transcription elongation factor A protein 1	+	+
A0A1W2PQM5;A0A1W2PR19	GSTT4	Glutathione transferase;Glutathione S-transferase theta-4	+	+
A0A1W2PQS6	RPS10-NUDT3	RPS10-NUDT3 readthrough	+	+
A0A1W2PQT1;A0A1W2PR91;A0A8I5KTZ3;B3KU38;B3KU38-2;C9J366;P0DPB3;P0DPB3-2	IQCJ-SCHIP1	IQCJ-SCHIP1 readthrough transcript protein (Fragment);IQCJ-SCHIP1 readthrough transcript protein (Fragment);IQCJ-SCHIP1 readthrough transcript protein;IQCJ-SCHIP1 readthrough transcript protein;Isoform IQCJ-SCHIP1-2 of IQCJ-SCHIP1 readthrough transcript protein;IQCJ-SCHIP1 readthrough transcript protein;Schwannomin-interacting protein 1;Isoform SCHIP1-2 of Schwannomin-interacting protein 1	+
A0A1W2PR17;F2Z2I2;Q16875;Q16875-2;Q16875-3;Q16875-4;Q5VX20;Q5W015	PFKFB3	6-phosphofructo-2-kinase/fructose-2,6-bisphosphatase 3;6-phosphofructo-2-kinase/fructose-2,6-bisphosphatase 3;6-phosphofructo-2-kinase/fructose-2,6-bisphosphatase 3;Isoform 2 of 6-phosphofructo-2-kinase/fructose-2,6-bisphosphatase 3;Isoform 3 of 6-phosphofructo-2-kinase/fructose-2,6-bisphosphatase 3;Isoform 4 of 6-phosphofructo-2-kinase/fructose-2,6-bisphosphatase 3;6-phosphofructo-2-kinase/fruct…	+
A0A1W2PR28;A0A6Q8PFR7;Q5JU85	IQSEC2	IQ motif and SEC7 domain-containing protein 2	+
A0A1W2PRB8		Cofactor required for Sp1 transcriptional activation subunit 6	+	+
A0A1W2PRK2;A0A2R8Y872;Q587J7	TDRD12	Putative ATP-dependent RNA helicase TDRD12	+	+
A0A1W2PRS1;A0A1W2PS43;Q14108	SCARB2	Lysosome membrane protein 2 (Fragment);Lysosome membrane protein 2;Lysosome membrane protein 2	+	+
A0A1W2PRV5;E7EQZ4;Q16637;Q16637-3	SMN2	Survival motor neuron protein;Survival motor neuron protein;Survival motor neuron protein;Isoform SMN-delta7 of Survival motor neuron protein	+	+
A0A1W2PRW4;P53816	PLAAT3	Phospholipase A and acyltransferase 3	+
A0A1W2PS16;F5GXC0;F5H092;F5H163;F5H368;F5H8H2;Q03426	MVK	Mevalonate kinase;Mevalonate kinase (Fragment);Mevalonate kinase (Fragment);Mevalonate kinase;Mevalonate kinase;Mevalonate kinase;Mevalonate kinase	+
A0A1X7SBR1;Q7Z3G6	PRICKLE2	Prickle-like protein 2	+
A0A1X7SBY3;H0Y860;H7C5A5;H7C5C6;Q9P246;Q9P246-2;Q9P246-3	STIM2	Stromal interaction molecule 2;Stromal interaction molecule 2;Stromal interaction molecule 2;Stromal interaction molecule 2;Stromal interaction molecule 2;Isoform 2 of Stromal interaction molecule 2;Isoform 3 of Stromal interaction molecule 2	+
A0A1X7SBZ2;A0A5H1ZRQ2;Q92841	DDX17	RNA helicase;RNA helicase;Probable ATP-dependent RNA helicase DDX17	+	+
A0A286YES4;A0A286YEZ7;A0A286YF41;O14495	PLPP3	acidPPc domain-containing protein (Fragment);acidPPc domain-containing protein (Fragment);AcidPPc domain-containing protein (Fragment);Phospholipid phosphatase 3	+
A0A286YEX4;P08651;P08651-2	NFIC	Nuclear factor 1;Nuclear factor 1 C-type;Isoform 1 of Nuclear factor 1 C-type	+
A0A286YF22;O43175	PHGDH	D-3-phosphoglycerate dehydrogenase	+	+
A0A286YF23;A0A2R8YFM0;Q96JP2	MYO15B	Unconventional myosin-XVB	+	+
A0A286YFD1;A0AVI2	FER1L5	Fer-1-like protein 5	+	+
A0A286YFD6;P31350;P31350-2	RRM2	Ribonucleoside-diphosphate reductase subunit M2;Ribonucleoside-diphosphate reductase subunit M2;Isoform 2 of Ribonucleoside-diphosphate reductase subunit M2	+	+
A0A286YFE3;A0A286YFF7;A0A286YFL8;A0A2C9F2P4;P50897;Q5T0S4	PPT1	Palmitoyl-protein thioesterase 1;Palmitoyl-protein thioesterase 1;Palmitoyl-protein thioesterase 1 (Fragment);Palmitoyl-protein thioesterase 1;Palmitoyl-protein thioesterase 1;Palmitoyl-protein thioesterase 1	+	+
A0A286YFF8;Q7Z3U7;Q7Z3U7-2;Q7Z3U7-5;Q7Z3U7-6	MON2	Protein MON2 homolog;Protein MON2 homolog;Isoform 2 of Protein MON2 homolog;Isoform 5 of Protein MON2 homolog;Isoform 6 of Protein MON2 homolog	+	+
A0A2Q3DP09;A0A804HHZ1;A0A804HI20;A0A804HIH2;A0A804HIU9;A0A804HJ52;A0A804HJ95;A0A804HJI1;A0A804HK42;A0A804HK85;A0A804HL13;H7BZY2;Q7Z3E5;Q7Z3E5-2	ARMC9	LisH domain-containing protein ARMC9;LisH domain-containing protein ARMC9;LisH domain-containing protein ARMC9;LisH domain-containing protein ARMC9;LisH domain-containing protein ARMC9;LisH domain-containing protein ARMC9;LisH domain-containing protein ARMC9;LisH domain-containing protein ARMC9;LisH domain-containing protein ARMC9;LisH domain-containing protein ARMC9;LisH domain-containing protei…	+
A0A2Q3DQE3;H0Y6G2;Q13555;Q13555-10;Q13555-11;Q13555-2;Q13555-3;Q13555-4;Q13555-5;Q13555-6;Q13555-7;Q13555-8;Q13555-9;Q5SWX3	CAMK2G	Calcium/calmodulin-dependent protein kinase;Calcium/calmodulin-dependent protein kinase;Calcium/calmodulin-dependent protein kinase type II subunit gamma;Isoform 10 of Calcium/calmodulin-dependent protein kinase type II subunit gamma;Isoform 11 of Calcium/calmodulin-dependent protein kinase type II subunit gamma;Isoform 2 of Calcium/calmodulin-dependent protein kinase type II subunit gamma;Isofor…	+	+
A0A2R8Y2F6;P42336	PIK3CA	Phosphatidylinositol-4,5-bisphosphate 3-kinase;Phosphatidylinositol 4,5-bisphosphate 3-kinase catalytic subunit alpha isoform	+	+
A0A2R8Y2R1;A0A2R8Y416;A0A2R8Y4E3;A0A2R8Y4P8;A0A2R8Y4X1;A0A2R8Y504;A0A2R8Y5H7;A0A2R8Y5J3;A0A2R8Y5J6;A0A2R8Y5M2;A0A2R8Y5P8;A0A2R8Y5Q3;A0A2R8Y5R7;A0A2R8Y5X0;A0A2R8Y5X5;A0A2R8Y621;A0A2R8Y628;A0A2R8Y638;A0A2R8Y652;A0A2R8Y6G8;A0A2R8Y6U6;A0A2R8Y6V3;A0A2R8Y6Y5;A0A2R8Y7J1;A0A2R8Y821;A0A2R8YD68;A0A2R8YE16;A0A2R8YE48;A0A2R8YEY2;A0A2R8YFA5;A0A2R8YGQ3;A0A2R8YH84;A0A2U3TZN7;B7Z2R4;C9JR67;O43556;O43556-3;O43556…	SGCE	Epsilon-sarcoglycan (Fragment);Epsilon-sarcoglycan (Fragment);Epsilon-sarcoglycan;Epsilon-sarcoglycan;Epsilon-sarcoglycan;Epsilon-sarcoglycan;Epsilon-sarcoglycan (Fragment);Epsilon-sarcoglycan;Epsilon-sarcoglycan (Fragment);Epsilon-sarcoglycan;Epsilon-sarcoglycan (Fragment);Epsilon-sarcoglycan (Fragment);Epsilon-sarcoglycan;Epsilon-sarcoglycan (Fragment);Epsilon-sarcoglycan;Epsilon-sarcoglycan;Ep…	+	+
A0A2R8Y2Y1;A0A7P0Z4K1;Q8TF01	PNISR	Arginine/serine-rich protein PNISR	+	+
A0A2R8Y3N3;A0A2R8Y5P7;D6RB22;P49590;P49590-2	HARS2	Histidine--tRNA ligase;Histidine--tRNA ligase;Histidine--tRNA ligase;Histidine--tRNA ligase, mitochondrial;Isoform 2 of Histidine--tRNA ligase, mitochondrial	+	+
A0A2R8Y3T0;A0A2U3TZE7;O43405;O43405-2	COCH	Cochlin;Cochlin;Cochlin;Isoform 2 of Cochlin	+	+
A0A2R8Y430;P48637	GSS	Glutathione synthetase	+	+
A0A2R8Y432;A0A2R8Y589;A0A2R8Y5W6;A0A2R8Y7A4;A0A2R8Y7U5;A0A2R8YCP0;A0A2U3TZI9;A8MST6;Q5JTW2;Q5JTW2-2;Q5JTW2-3;Q5JTW2-5	CEP78	Centrosomal protein of 78 kDa (Fragment);Centrosomal protein of 78 kDa;Centrosomal protein of 78 kDa;Centrosomal protein of 78 kDa;Centrosomal protein of 78 kDa;Centrosomal protein of 78 kDa;Centrosomal protein of 78 kDa;Centrosomal protein of 78 kDa;Centrosomal protein of 78 kDa;Isoform 2 of Centrosomal protein of 78 kDa;Isoform 3 of Centrosomal protein of 78 kDa;Isoform 4 of Centrosomal protein…	+
A0A2R8Y443;A0A2R8Y6I6;A0A2R8Y6L5;A0A2R8YDF3;Q13627;Q13627-2;Q13627-3;Q13627-4;Q13627-5	DYRK1A	Dual-specificity kinase (Fragment);Dual-specificity kinase;Dual-specificity kinase (Fragment);Dual-specificity kinase (Fragment);Dual specificity tyrosine-phosphorylation-regulated kinase 1A;Isoform 1 of Dual specificity tyrosine-phosphorylation-regulated kinase 1A;Isoform 2 of Dual specificity tyrosine-phosphorylation-regulated kinase 1A;Isoform 3 of Dual specificity tyrosine-phosphorylation-reg…	+
A0A2R8Y455;A0A2R8Y600;A0A2R8Y620;A0A2R8Y7U2;Q86VX2;Q86VX2-2	COMMD7	COMM domain-containing protein;COMM domain-containing protein;COMM domain-containing protein;COMM domain-containing protein;COMM domain-containing protein 7;Isoform 2 of COMM domain-containing protein 7	+
A0A2R8Y467	BRAF	Serine/threonine-protein kinase B-raf	+	+
A0A2R8Y4C2;A0A2R8Y596;A0A2R8Y5C9;A0A2R8Y6M6;A0A2R8Y8C4;A0A2R8YFK2;A0A2R8YFS8;P56945;P56945-2;P56945-3;P56945-5;P56945-6;P56945-7;P56945-8	BCAR1	Breast cancer anti-estrogen resistance protein 1;Breast cancer anti-estrogen resistance protein 1;Breast cancer anti-estrogen resistance protein 1;Breast cancer anti-estrogen resistance protein 1;Breast cancer anti-estrogen resistance protein 1;Breast cancer anti-estrogen resistance protein 1;Breast cancer anti-estrogen resistance protein 1;Breast cancer anti-estrogen resistance protein 1;Isoform…	+
A0A2R8Y4H2;B1AHR1;Q9UH03;Q9UH03-2	SEPTIN3	Neuronal-specific septin-3;Neuronal-specific septin-3;Neuronal-specific septin-3;Isoform 2 of Neuronal-specific septin-3	+	+
A0A2R8Y4I8;A0A2R8Y7K2;A0A2U3TZR0;Q9UBP0;Q9UBP0-2;Q9UBP0-3;Q9UBP0-4	SPAST	Spastin;Spastin (Fragment);Spastin;Spastin;Isoform 2 of Spastin;Isoform 3 of Spastin;Isoform 4 of Spastin	+	+
A0A2R8Y4L3;A0A2R8Y7C3;A0A2R8YE98;A0A7P0T881;A0A7P0T8E7;A0A7P0TAG3;A0A7P0TBN6;F5H777;Q8N4S0;Q8N4S0-2	CCDC82	Coiled-coil domain-containing protein 82;Coiled-coil domain-containing protein 82;Coiled-coil domain-containing protein 82;Coiled-coil domain-containing protein 82;Coiled-coil domain-containing protein 82;Coiled-coil domain-containing protein 82;Coiled-coil domain-containing protein 82;Coiled-coil domain-containing protein 82 (Fragment);Coiled-coil domain-containing protein 82;Isoform 2 of Coiled…	+
A0A2R8Y4P4;A0A2R8Y7S2;P51532;P51532-2;P51532-3;P51532-4;P51532-5;Q9HBD4	SMARCA4	Transcription activator BRG1;Transcription activator BRG1;Transcription activator BRG1;Isoform 2 of Transcription activator BRG1;Isoform 3 of Transcription activator BRG1;Isoform 4 of Transcription activator BRG1;Isoform 5 of Transcription activator BRG1;SMARCA4 isoform 2	+	+
A0A2R8Y4T1;A0A804HI61;E9PGF5	TNS1	Tensin-1	+	+
A0A2R8Y4T4;A0A2R8Y765;A0A2R8Y7I9;A0A2R8Y7U4;A0A2R8Y855;A0A2R8YES3;A0A2U3TZQ7;B4DGM3;Q969G3;Q969G3-2;Q969G3-3;Q969G3-4;Q969G3-5;Q969G3-6	SMARCE1	SWI/SNF-related matrix-associated actin-dependent regulator of chromatin subfamily E member 1;SWI/SNF-related matrix-associated actin-dependent regulator of chromatin subfamily E member 1;SWI/SNF-related matrix-associated actin-dependent regulator of chromatin subfamily E member 1;SWI/SNF-related matrix-associated actin-dependent regulator of chromatin subfamily E member 1;SWI/SNF-related matrix-…	+	+
A0A2R8Y4U4;A0A2R8Y7R1;A0A2R8YFL3;A0A8Q3SJ27;P15260;Q5TFC9	IFNGR1	Interferon gamma receptor 1	+
A0A2R8Y4W2;A0A2R8YE63;Q12929;Q12929-2	EPS8	Epidermal growth factor receptor kinase substrate 8;Epidermal growth factor receptor kinase substrate 8;Epidermal growth factor receptor kinase substrate 8;Isoform 2 of Epidermal growth factor receptor kinase substrate 8	+
A0A2R8Y4Y7;A0A2R8Y726;A0A2R8YFW4;A0A2U3TZH1;Q9UQ90	SPG7	Paraplegin	+
A0A2R8Y4Z0;A0A2R8Y7W5;Q14004;Q14004-2	CDK13	Cyclin-dependent kinase 13 (Fragment);Cyclin-dependent kinase 13 (Fragment);Cyclin-dependent kinase 13;Isoform 2 of Cyclin-dependent kinase 13	+	+
A0A2R8Y4Z8;Q9Y3X0	CCDC9	Coiled-coil domain-containing protein 9	+
A0A2R8Y518;H3BV07;Q9ULP9;Q9ULP9-2	TBC1D24	TBC1 domain family member 24 (Fragment);TBC1 domain family member 24 (Fragment);TBC1 domain family member 24;Isoform 2 of TBC1 domain family member 24	+
A0A2R8Y524;A0A2R8YEC9;E9PFW2;O00462	MANBA	Beta-mannosidase	+	+
A0A2R8Y543;A0A2R8Y5A3;A0A2R8Y5C3;A0A2R8Y750;A0A2R8Y7Z0;A0A2R8Y804;A0A2R8YCH5;B4DGU4;P35222	CTNNB1	Catenin beta-1;Catenin beta-1;Catenin beta-1;Catenin beta-1;Catenin beta-1;Catenin beta-1;Catenin beta-1 (Fragment);Catenin beta-1;Catenin beta-1	+	+
A0A2R8Y544;Q9BR61	ACBD6	Acyl-CoA-binding domain-containing protein 6	+	+
A0A2R8Y549;Q8NI35	PATJ	InaD-like protein	+
A0A2R8Y566;Q9P260;Q9P260-2	RELCH	RAB11-binding protein RELCH;RAB11-binding protein RELCH;Isoform 2 of RAB11-binding protein RELCH	+	+
A0A2R8Y574;Q2NKJ3;Q2NKJ3-2	CTC1	CST complex subunit CTC1;CST complex subunit CTC1;Isoform 2 of CST complex subunit CTC1	+
A0A2R8Y575;Q8IWE5;Q8IWE5-2	PLEKHM2	Pleckstrin homology domain-containing family M member 2;Pleckstrin homology domain-containing family M member 2;Isoform 2 of Pleckstrin homology domain-containing family M member 2	+	+
A0A2R8Y595;A0A2R8YFL0;P49711	CTCF	Transcriptional repressor CTCF	+
A0A2R8Y5A0;A0A2R8YD58;E7EU96;P68400;Q8NEV1	CSNK2A1	Casein kinase II subunit alpha;Casein kinase II subunit alpha;Casein kinase II subunit alpha;Casein kinase II subunit alpha;Casein kinase II subunit alpha 3	+	+
A0A2R8Y5A6;A0A2R8Y7E6;A0A2R8Y7P6;A0A2R8YDM9;A0A5F9ZHH4;A0A5F9ZHW5;A0A5F9ZHX3;A0A5F9ZI57;F8VQP2;F8W0B5;F8WB06;H0YH87;Q99700;Q99700-2;Q99700-4;Q99700-5;V9GY86	ATXN2	Ataxin-2;Ataxin-2;Ataxin-2;Ataxin-2;Ataxin-2;Ataxin-2;Ataxin-2;Ataxin-2;Ataxin-2;Ataxin-2 (Fragment);Ataxin-2;Ataxin-2;Ataxin-2;Isoform 2 of Ataxin-2;Isoform 4 of Ataxin-2;Isoform 5 of Ataxin-2;Ataxin-2	+	+
A0A2R8Y5B5;O60779	SLC19A2	Thiamine transporter 1	+	+
A0A2R8Y5C4	TNKS1BP1	182 kDa tankyrase-1-binding protein (Fragment)	+
A0A2R8Y5D3;A0A2R8Y8D6;A0A2R8YEY5;A0A2R8YEZ4;D6RDJ3;E7EQB9;H0Y723;O15160;O15160-2	POLR1C	DNA-directed RNA polymerases I and III subunit RPAC1;DNA-directed RNA polymerases I and III subunit RPAC1;DNA-directed RNA polymerases I and III subunit RPAC1;DNA-directed RNA polymerases I and III subunit RPAC1;DNA-directed RNA polymerases I and III subunit RPAC1 (Fragment);DNA-directed RNA polymerases I and III subunit RPAC1;DNA-directed RNA polymerases I and III subunit RPAC1 (Fragment);DNA-di…	+	+
A0A2R8Y5E1;A0A2R8Y8D8;A0A2R8YFD4;Q13191;Q13191-2;Q13191-3	CBLB	E3 ubiquitin-protein ligase CBL;E3 ubiquitin-protein ligase CBL;E3 ubiquitin-protein ligase CBL;E3 ubiquitin-protein ligase CBL-B;Isoform Truncated 1 of E3 ubiquitin-protein ligase CBL-B;Isoform Truncated 2 of E3 ubiquitin-protein ligase CBL-B	+
A0A2R8Y5E9;A0A2R8Y5K9;A0A2R8Y5T1;A0A2R8Y6V4;A0A2R8Y7U0;A0A2R8Y7U6;A0A2R8YEW8;H0Y770;O75140;O75140-1;O75140-4;O75140-5;O75140-9	DEPDC5	GATOR complex protein DEPDC5 (Fragment);GATOR complex protein DEPDC5 (Fragment);GATOR complex protein DEPDC5;GATOR complex protein DEPDC5;GATOR complex protein DEPDC5;GATOR complex protein DEPDC5;GATOR complex protein DEPDC5;GATOR complex protein DEPDC5;GATOR complex protein DEPDC5;Isoform 1 of GATOR complex protein DEPDC5;Isoform 4 of GATOR complex protein DEPDC5;Isoform 5 of GATOR complex prote…	+
A0A2R8Y5F1;A0A2R8Y7C8;A0A2R8Y7X5;A0A2R8YDR3;A0A2R8YDZ2;A0A2R8YGD6;A0A2R8YGU4;H3BMQ0;P49815;P49815-2;P49815-3;P49815-4;P49815-5;X5D2U8	TSC2	Tuberin;Tuberin;Tuberin;Tuberin (Fragment);Tuberin;Tuberin;Tuberin;Tuberin;Tuberin;Isoform 2 of Tuberin;Isoform 3 of Tuberin;Isoform 4 of Tuberin;Isoform 5 of Tuberin;Tuberin (Fragment)	+
A0A2R8Y5K2;Q96LT7	C9orf72	Guanine nucleotide exchange factor C9orf72	+
A0A2R8Y5L0;A0A2R8Y5Q6;A0A2R8Y6A4;A0A2R8Y6B3;A0A2R8Y6M5;A0A2R8YDU8;A0A2R8YEM0;A0A2R8YG40;A0A2R8YHG0;A0A2U3TZM3;E9PPN1;F2Z3M0;H0YCV5;Q8WW01;Q8WW01-2	TSEN15	tRNA-splicing endonuclease subunit Sen15;tRNA-splicing endonuclease subunit Sen15 (Fragment);tRNA-splicing endonuclease subunit Sen15;tRNA-splicing endonuclease subunit Sen15;tRNA-splicing endonuclease subunit Sen15;tRNA-splicing endonuclease subunit Sen15;tRNA-splicing endonuclease subunit Sen15;tRNA-splicing endonuclease subunit Sen15;tRNA-splicing endonuclease subunit Sen15;Chromosome 1 open r…	+	+
A0A2R8Y5N2;A0A2R8Y5S3;A0A2R8YFV7;Q92574;Q92574-2	TSC1	Hamartin;Hamartin;Hamartin;Hamartin;Isoform 2 of Hamartin	+
A0A2R8Y5P9;Q8TF72	SHROOM3	Protein Shroom3	+
A0A2R8Y5S9;A0A2R8Y7C5;A0A2R8Y7Q9;A0A2R8YE18;A0A2R8YEK8;A0A2U3TZL3;Q9Y5P4;Q9Y5P4-2;Q9Y5P4-3	CERT1	Ceramide transfer protein;Ceramide transfer protein;Ceramide transfer protein;Ceramide transfer protein;Ceramide transfer protein;Ceramide transfer protein (Fragment);Ceramide transfer protein;Isoform 2 of Ceramide transfer protein;Isoform 3 of Ceramide transfer protein	+	+
A0A2R8Y5T0;A0A2R8Y706;A0A7P0T9C4;A0A7P0TA13;Q14204	DYNC1H1	Cytoplasmic dynein 1 heavy chain 1	+	+
A0A2R8Y5V8;A0A2R8Y7Y8	FRY	Protein furry homolog;Protein furry homolog (Fragment)	+
A0A2R8Y5Y7;P32969	RPL9	60S ribosomal protein L9	+	+
A0A2R8Y635;A0A2R8YDN7;Q9H7F0;Q9H7F0-2	ATP13A3	Polyamine-transporting ATPase 13A3;Polyamine-transporting ATPase 13A3;Polyamine-transporting ATPase 13A3;Isoform 2 of Polyamine-transporting ATPase 13A3	+
A0A2R8Y653;Q9BZX2	UCK2	Uridine/cytidine kinase;Uridine-cytidine kinase 2	+	+
A0A2R8Y661;A0A2R8YGD3;A0A8I5KZ40;Q9Y4G8	RAPGEF2	Rap guanine nucleotide exchange factor 2	+
A0A2R8Y6D7;A6NFF4;Q9NS61;Q9NS61-2;Q9NS61-3;Q9NS61-4;Q9NS61-5;Q9NS61-6;Q9NS61-9	KCNIP2	Kv channel-interacting protein 2;Kv channel-interacting protein 2;Kv channel-interacting protein 2;Isoform 2 of Kv channel-interacting protein 2;Isoform 3 of Kv channel-interacting protein 2;Isoform 4 of Kv channel-interacting protein 2;Isoform 5 of Kv channel-interacting protein 2;Isoform 6 of Kv channel-interacting protein 2;Isoform 9 of Kv channel-interacting protein 2	+
A0A2R8Y6F3;A0A2R8YE75;Q9P2P5	HECW2	HECT-type E3 ubiquitin transferase;HECT-type E3 ubiquitin transferase (Fragment);E3 ubiquitin-protein ligase HECW2	+	+
A0A2R8Y6G7;E9PKG6;P80303;P80303-2	NUCB2	Nucleobindin-2;Nucleobindin-2;Nucleobindin-2;Isoform 2 of Nucleobindin-2	+	+
A0A2R8Y6X2;A0A2R8YCT7;Q8TEA8	DTD1	D-aminoacyl-tRNA deacylase;D-aminoacyl-tRNA deacylase;D-aminoacyl-tRNA deacylase 1	+	+
A0A2R8Y6Y7;A0A2R8YDQ9;Q9P2R7;Q9P2R7-2	SUCLA2	Succinate--CoA ligase [ADP-forming] subunit beta, mitochondrial;Succinate--CoA ligase [ADP-forming] subunit beta, mitochondrial;Succinate--CoA ligase [ADP-forming] subunit beta, mitochondrial;Isoform 2 of Succinate--CoA ligase [ADP-forming] subunit beta, mitochondrial	+
A0A2R8Y7V8;Q5VW26;Q5VW30	NFIB	Nuclear factor 1	+	+
A0A2R8Y7Y3;A0A2R8YD30;A0A2U3TZH6;A0A3B3ITP0;P11171;P11171-2;P11171-3;P11171-4;P11171-5;P11171-6	EPB41	Protein 4.1;Protein 4.1;Protein 4.1;Protein 4.1;Protein 4.1;Isoform 2 of Protein 4.1;Isoform 3 of Protein 4.1;Isoform 4 of Protein 4.1;Isoform 5 of Protein 4.1;Isoform 6 of Protein 4.1	+
A0A2R8Y7Y4;Q8N8A2;Q8N8A2-2;Q8N8A2-3;Q8N8A2-4	ANKRD44	Serine/threonine-protein phosphatase 6 regulatory ankyrin repeat subunit B;Serine/threonine-protein phosphatase 6 regulatory ankyrin repeat subunit B;Isoform 2 of Serine/threonine-protein phosphatase 6 regulatory ankyrin repeat subunit B;Isoform 3 of Serine/threonine-protein phosphatase 6 regulatory ankyrin repeat subunit B;Isoform 4 of Serine/threonine-protein phosphatase 6 regulatory ankyrin re…	+
A0A2R8Y811;P62263	RPS14	40S ribosomal protein S14 (Fragment);40S ribosomal protein S14	+	+
A0A2R8Y852;A0A2R8YDI1;P39880-3	CUX1	Homeobox protein cut-like;Homeobox protein cut-like;Isoform 3 of Homeobox protein cut-like 1	+	+
A0A2R8Y880;Q7Z6E9;Q7Z6E9-2	RBBP6	E3 ubiquitin-protein ligase RBBP6 (Fragment);E3 ubiquitin-protein ligase RBBP6;Isoform 2 of E3 ubiquitin-protein ligase RBBP6	+
A0A2R8Y8D9;A0A8Q3WKY3;A0A8Q3WKY6;A0A8Q3WKY7;C9JFW7;M0QY86;M0QZ53;Q2NL68;Q2NL68-2;Q2NL68-3;Q2NL68-4	PROSER3	Proline and serine-rich protein 3;Proline and serine-rich protein 3;Proline and serine-rich protein 3;Proline and serine-rich protein 3;Proline and serine-rich protein 3 (Fragment);Proline and serine-rich protein 3;Proline and serine-rich protein 3 (Fragment);Proline and serine-rich protein 3;Isoform 2 of Proline and serine-rich protein 3;Isoform 3 of Proline and serine-rich protein 3;Isoform 4 o…	+
A0A2R8YCL1;Q13322;Q13322-2;Q13322-3;Q13322-4	GRB10	Growth factor receptor-bound protein 10;Growth factor receptor-bound protein 10;Isoform 1 of Growth factor receptor-bound protein 10;Isoform 2 of Growth factor receptor-bound protein 10;Isoform 4 of Growth factor receptor-bound protein 10	+
A0A2R8YCS7;Q9Y3Z3	SAMHD1	Deoxynucleoside triphosphate triphosphohydrolase SAMHD1	+	+
A0A2R8YCX1;A0A6Q8PF02;A0A6Q8PFD2;A0A6Q8PGS6;A0A6Q8PGU2;A0A6Q8PGW7;H0Y4A4;P81274	GPSM2	G-protein-signaling modulator 2 (Fragment);G-protein-signaling modulator 2;G-protein-signaling modulator 2;G-protein-signaling modulator 2;G-protein-signaling modulator 2;G-protein-signaling modulator 2;G-protein-signaling modulator 2;G-protein-signaling modulator 2	+
A0A2R8YD45;A0A804HJ17;O14773	TPP1	Tripeptidyl-peptidase 1	+	+
A0A2R8YD49;A0A2R8YEX0;Q9H1P3;Q9H1P3-2	OSBPL2	Oxysterol-binding protein;Oxysterol-binding protein;Oxysterol-binding protein-related protein 2;Isoform 2 of Oxysterol-binding protein-related protein 2	+	+
A0A2R8YD50;A0A804HK65;E7EPL9;P51659	HSD17B4	Peroxisomal multifunctional enzyme type 2	+	+
A0A2R8YD63;Q92547	TOPBP1	DNA topoisomerase 2-binding protein 1	+	+
A0A2R8YD71;F8W1P7;P49281;P49281-2;P49281-3;P49281-4;P49281-5	SLC11A2	Natural resistance-associated macrophage protein 2;Natural resistance-associated macrophage protein 2;Natural resistance-associated macrophage protein 2;Isoform 1 of Natural resistance-associated macrophage protein 2;Isoform 3 of Natural resistance-associated macrophage protein 2;Isoform 4 of Natural resistance-associated macrophage protein 2;Isoform 5 of Natural resistance-associated macrophage …	+
A0A2R8YD85;Q96BY6;Q96BY6-3	DOCK10	Dedicator of cytokinesis protein 10;Dedicator of cytokinesis protein 10;Isoform 3 of Dedicator of cytokinesis protein 10	+
A0A2R8YDB8;H7BXF5;Q9H0E3;Q9H0E3-3	SAP130	Histone deacetylase complex subunit SAP130;Histone deacetylase complex subunit SAP130;Histone deacetylase complex subunit SAP130;Isoform 3 of Histone deacetylase complex subunit SAP130	+
A0A2R8YDC7;A0A2R8YE40;A0A2R8YF99;A0A2R8YFQ8;A0A2R8YGK2;F8W7S1;Q8NAN2;Q8NAN2-2	MIGA1	Mitoguardin 1;Mitoguardin 1;Mitoguardin 1;Mitoguardin 1;Mitoguardin 1;Mitoguardin 1;Mitoguardin 1;Isoform 2 of Mitoguardin 1	+	+
A0A2R8YDD6;O15265;O15265-2;O15265-3	ATXN7	Ataxin 7, isoform CRA_a;Ataxin-7;Isoform b of Ataxin-7;Isoform 3 of Ataxin-7	+
A0A2R8YDE6;Q9UBN7;Q9UBN7-2	HDAC6	Histone deacetylase 6;Histone deacetylase 6;Isoform 2 of Histone deacetylase 6	+
A0A2R8YDF7;O75164	KDM4A	Lysine-specific demethylase 4A (Fragment);Lysine-specific demethylase 4A	+
A0A2R8YDL0;O75443	TECTA	Alpha-tectorin	+
A0A2R8YDM2;O60313;O60313-2	OPA1	Dynamin-like 120 kDa protein, mitochondrial;Dynamin-like 120 kDa protein, mitochondrial;Isoform 2 of Dynamin-like 120 kDa protein, mitochondrial	+	+
A0A2R8YDQ0;F5H008;Q9H267;Q9H267-2	VPS33B	Vacuolar protein sorting-associated protein 33B;Vacuolar protein sorting-associated protein 33B;Vacuolar protein sorting-associated protein 33B;Isoform 2 of Vacuolar protein sorting-associated protein 33B	+
A0A2R8YDT1;P15104	GLUL	Glutamine synthetase	+	+
A0A2R8YE77;A0A2U3TZM1;A0A2U3TZM4;A0A2U3TZN6;O14936;O14936-2;O14936-3;O14936-4;O14936-6	CASK	Calcium/calmodulin-dependent serine protein kinase (MAGUK family), isoform CRA_c;Peripheral plasma membrane protein CASK;Peripheral plasma membrane protein CASK;Peripheral plasma membrane protein CASK;Peripheral plasma membrane protein CASK;Isoform 2 of Peripheral plasma membrane protein CASK;Isoform 3 of Peripheral plasma membrane protein CASK;Isoform 4 of Peripheral plasma membrane protein CASK…	+	+
A0A2R8YEF5;M0R208;Q16740	CLPP	Endopeptidase Clp (Fragment);ATP-dependent Clp protease proteolytic subunit;ATP-dependent Clp protease proteolytic subunit, mitochondrial	+	+
A0A2R8YEL6;B4E2I4;P48506	GCLC	Glutamate--cysteine ligase (Fragment);Glutamate--cysteine ligase;Glutamate--cysteine ligase catalytic subunit	+	+
A0A2R8YEM2;P51946	CCNH	Cyclin-H	+	+
A0A2R8YEM9;O15050	TRANK1	TPR and ankyrin repeat-containing protein 1	+	+
A0A2R8YF29;Q9BZ23;Q9BZ23-3;Q9BZ23-4	PANK2	Pantothenate kinase 2, mitochondrial (Fragment);Pantothenate kinase 2, mitochondrial;Isoform 2 of Pantothenate kinase 2, mitochondrial;Isoform 4 of Pantothenate kinase 2, mitochondrial	+
A0A2R8YF87;H3BMM5;Q96AX1	VPS33A	Vacuolar protein sorting-associated protein 33A	+	+
A0A2R8YFF1;Q8N302	AGGF1	Angiogenic factor with G patch and FHA domains 1 (Fragment);Angiogenic factor with G patch and FHA domains 1	+	+
A0A2R8YFG2;A0A2R8YGL3;H0YL61;Q8N5C7;Q8N5C7-2	NMNAT3	Nicotinamide-nucleotide adenylyltransferase;tRNA-uridine aminocarboxypropyltransferase;tRNA-uridine aminocarboxypropyltransferase (Fragment);tRNA-uridine aminocarboxypropyltransferase 1;Isoform 2 of tRNA-uridine aminocarboxypropyltransferase 1	+
A0A2R8YFH5;Q15437	SEC23B	Protein transport protein SEC23;Protein transport protein Sec23B	+	+
A0A2R8YFT6;Q92834;Q92834-2;Q92834-4	RPGR	X-linked retinitis pigmentosa GTPase regulator;X-linked retinitis pigmentosa GTPase regulator;Isoform 2 of X-linked retinitis pigmentosa GTPase regulator;Isoform 4 of X-linked retinitis pigmentosa GTPase regulator	+	+
A0A2R8YFW3;A0A804HJZ5;O60907;O60907-2	TBL1X	F-box-like/WD repeat-containing protein TBL1X;F-box-like/WD repeat-containing protein TBL1X;F-box-like/WD repeat-containing protein TBL1X;Isoform 2 of F-box-like/WD repeat-containing protein TBL1X	+
A0A2R8YFX5;H0YHA8;H0YI14;Q8IVL0;Q8IVL0-2;Q8IVL0-3	NAV3	Neuron navigator 3;Neuron navigator 3 (Fragment);Neuron navigator 3 (Fragment);Neuron navigator 3;Isoform 2 of Neuron navigator 3;Isoform 3 of Neuron navigator 3	+	+
A0A2R8YG42;B1ALK7;Q14155-1;Q14155-5	ARHGEF7	Rho guanine nucleotide exchange factor 7;Rho guanine nucleotide exchange factor 7;Isoform 1 of Rho guanine nucleotide exchange factor 7;Isoform 5 of Rho guanine nucleotide exchange factor 7	+	+
A0A2R8YGH5;H7C1E4;P61966;P61966-2	AP1S1	AP complex subunit sigma;AP-1 complex subunit sigma-1A (Fragment);AP-1 complex subunit sigma-1A;Isoform 2 of AP-1 complex subunit sigma-1A	+
A0A2R8YH03;A0A8Q3SI68;A0A8Q3SI84;Q5VWN6;Q5VWN6-2	TASOR2	Protein TASOR 2;Protein TASOR 2;Protein TASOR 2;Protein TASOR 2;Isoform 2 of Protein TASOR 2	+
A0A2R8YHB3;A0A3B3IRP5;Q6P1J9	CDC73	Parafibromin	+	+
A0A2R8YHI9;Q15813;Q15813-2	TBCE	Tubulin-specific chaperone E;Tubulin-specific chaperone E;Isoform 2 of Tubulin-specific chaperone E	+	+
A0A2U3TZH3;Q05639	EEF1A2	Elongation factor 1-alpha;Elongation factor 1-alpha 2	+	+
A0A2U3TZJ3;A0A804HHS7;E7EQQ5;H7C134;Q9C035;Q9C035-2;Q9C035-3;Q9C035-4;Q9C035-5;Q9C035-6	TRIM5	SKA2 domain-containing protein (Fragment);Tripartite motif-containing protein 5;Tripartite motif-containing protein 5 (Fragment);Tripartite motif-containing protein 5 (Fragment);Tripartite motif-containing protein 5;Isoform Beta of Tripartite motif-containing protein 5;Isoform Gamma of Tripartite motif-containing protein 5;Isoform Delta of Tripartite motif-containing protein 5;Isoform Epsilon of …	+
A0A2U3TZL5;E9PNW4;P13987;P13987-2	CD59	CD59 glycoprotein (Fragment);CD59 glycoprotein;CD59 glycoprotein;Isoform 2 of CD59 glycoprotein	+	+
A0A2U3TZL8;A0A7I2V5Y5;H7BYN4;Q02241;Q02241-2	KIF23	Kinesin-like protein;Kinesin-like protein;Kinesin-like protein;Kinesin-like protein KIF23;Isoform 2 of Kinesin-like protein KIF23	+	+
A0A2U3TZT9;C9J1D1;H7BZY9;Q8WTS1	ABHD5	1-acylglycerol-3-phosphate O-acyltransferase ABHD5;1-acylglycerol-3-phosphate O-acyltransferase ABHD5;1-acylglycerol-3-phosphate O-acyltransferase ABHD5 (Fragment);1-acylglycerol-3-phosphate O-acyltransferase ABHD5	+
A0A2U3TZU2;P06744;P06744-2	GPI	Glucose-6-phosphate isomerase;Glucose-6-phosphate isomerase;Isoform 2 of Glucose-6-phosphate isomerase	+	+
A0A2U3U043	KCTD1	BTB/POZ domain-containing protein KCTD1	+
A0A384DVU0;Q8IY17;Q8IY17-2;Q8IY17-3;Q8IY17-5	PNPLA6	Patatin-like phospholipase domain-containing protein 6;Patatin-like phospholipase domain-containing protein 6;Isoform 2 of Patatin-like phospholipase domain-containing protein 6;Isoform 3 of Patatin-like phospholipase domain-containing protein 6;Isoform 5 of Patatin-like phospholipase domain-containing protein 6	+	+
A0A3B3IRI0;Q5TC84	OGFRL1	Opioid growth factor receptor-like protein 1	+	+
A0A3B3IRI9;A0A3B3IRJ3;A0A3B3IRJ8;A0A3B3IRP8;A0A3B3IRV1;A0A3B3IRZ8;A0A3B3IS37;A0A3B3IS68;A0A3B3IS93;A0A3B3ISE4;A0A3B3ISJ4;A0A3B3ISS7;A0A3B3ISY0;A0A3B3IT04;A0A3B3IT30;A0A3B3IT84;A0A3B3IT95;A0A3B3ITT6;A0A3B3ITV2;A0A3B3ITZ3;A0A3B3IU01;A0A3B3IU21;A0A3B3IU62;A0A3B3IUD1;A6NFW1;A6NGJ7;A6NGT0;A6NMT1;E7EVA8;E7EW22;F8WCG4;Q9BY41;Q9BY41-4;Q9BY41-5;Q9BY41-6;Q9BY41-7;Q9BY41-8	HDAC8	Histone deacetylase;Histone deacetylase 8;Histone deacetylase;Histone deacetylase;Histone deacetylase (Fragment);Histone deacetylase;Histone deacetylase 8;Histone deacetylase 8;Histone deacetylase 8;Histone deacetylase;Histone deacetylase 8;Histone deacetylase;Histone deacetylase;Histone deacetylase 8;Histone deacetylase;Histone deacetylase;Histone deacetylase (Fragment);HDAC8;Histone deacetylase…	+
A0A3B3IRK6;A0A3B3IRW2;A0A8I5KTK5;Q13724;Q13724-2	MOGS	Mannosyl-oligosaccharide glucosidase (Fragment);Mannosyl-oligosaccharide glucosidase;Mannosyl-oligosaccharide glucosidase;Mannosyl-oligosaccharide glucosidase;Isoform 2 of Mannosyl-oligosaccharide glucosidase	+
A0A3B3IRK8;A0A7P0Z4A9;Q9BYX4	IFIH1	RNA helicase;RNA helicase;Interferon-induced helicase C domain-containing protein 1	+
A0A3B3IRL2;O75629	CREG1	Cellular repressor of E1A-stimulated genes 1, isoform CRA_a;Protein CREG1	+	+
A0A3B3IRN8;A0A3B3ITX0;P24311	COX7B	Cytochrome c oxidase subunit 7B, mitochondrial;Cytochrome c oxidase subunit 7B, mitochondrial;Cytochrome c oxidase subunit 7B, mitochondrial	+
A0A3B3IRR1;A0A3F2YNY7;A0A8I5KXV4;F5H345;P08397;P08397-2	HMBS	Hydroxymethylbilane synthase;Hydroxymethylbilane synthase;Hydroxymethylbilane synthase;Hydroxymethylbilane synthase;Porphobilinogen deaminase;Isoform 2 of Porphobilinogen deaminase	+	+
A0A3B3IRR3;A0A7P0Z485	FBRSL1	Fibrosin-1-like protein	+
A0A3B3IRT3;O60343;O60343-2;O60343-3	TBC1D4	TBC1 domain family member 4;TBC1 domain family member 4;Isoform 2 of TBC1 domain family member 4;Isoform 3 of TBC1 domain family member 4	+
A0A3B3IRT8;C9IZQ1;C9J3L8;C9J5W0;E9PAL7;P43307;P43307-2	SSR1	Translocon-associated protein subunit alpha;Translocon-associated protein subunit alpha;Translocon-associated protein subunit alpha;Translocon-associated protein subunit alpha;Translocon-associated protein subunit alpha;Translocon-associated protein subunit alpha;Isoform 2 of Translocon-associated protein subunit alpha	+	+
A0A3B3IRW6;Q2KHR3;Q2KHR3-2	QSER1	Glutamine and serine-rich protein 1;Glutamine and serine-rich protein 1;Isoform 2 of Glutamine and serine-rich protein 1	+
A0A3B3IRX3;A0A3B3IS46;F8VRB8;H0YHC1;Q71F56	MED13L	Mediator of RNA polymerase II transcription subunit 13;Mediator of RNA polymerase II transcription subunit 13 (Fragment);Mediator of RNA polymerase II transcription subunit 13-like (Fragment);Mediator of RNA polymerase II transcription subunit 13-like (Fragment);Mediator of RNA polymerase II transcription subunit 13-like	+	+
A0A3B3IRX8;E7EV01;O15484	CAPN5	Calpain-5 (Fragment);Calpain-5;Calpain-5	+
A0A3B3IRY8;P54762;P54762-5	EPHB1	Receptor protein-tyrosine kinase;Ephrin type-B receptor 1;Isoform 2 of Ephrin type-B receptor 1	+
A0A3B3IS06;E7ETY2;Q13428-7	TCOF1	Treacle protein (Fragment);Treacle protein;Isoform 7 of Treacle protein	+	+
A0A3B3IS40;A0A3B3IT25;A0A3B3IT85;A0A3B3ITE7;Q9UGL1;Q9UGL1-2	KDM5B	[Histone H3]-trimethyl-L-lysine(4) demethylase;[Histone H3]-trimethyl-L-lysine(4) demethylase;[Histone H3]-trimethyl-L-lysine(4) demethylase (Fragment);[Histone H3]-trimethyl-L-lysine(4) demethylase;Lysine-specific demethylase 5B;Isoform 2 of Lysine-specific demethylase 5B	+
A0A3B3IS53;A0A3F2YNX6;A5PLL3;Q92794	KAT6A	Histone acetyltransferase (Fragment);Histone acetyltransferase;Histone acetyltransferase;Histone acetyltransferase KAT6A	+
A0A3B3IS62;A0A3B3ITD6;A0A3B3ITI5;Q9Y672;S4R350	ALG6	Alpha-1,3-glucosyltransferase;Alpha-1,3-glucosyltransferase;Alpha-1,3-glucosyltransferase;Dolichyl pyrophosphate Man9GlcNAc2 alpha-1,3-glucosyltransferase;Alpha-1,3-glucosyltransferase	+
A0A3B3IS79;F5H527;Q76I76	SSH2	Protein-serine/threonine phosphatase;Protein-serine/threonine phosphatase;Protein phosphatase Slingshot homolog 2	+
A0A3B3IS90;A0A7P0T8Y4;Q2TAA5	ALG11	GDP-Man:Man(3)GlcNAc(2)-PP-Dol alpha-1,2-mannosyltransferase;GDP-Man:Man(3)GlcNAc(2)-PP-Dol alpha-1,2-mannosyltransferase;GDP-Man:Man(3)GlcNAc(2)-PP-Dol alpha-1,2-mannosyltransferase	+
A0A3B3ISA1;A0A499FJD3;Q96S15	WDR24	GATOR complex protein WDR24	+	+
A0A3B3ISF9;P42892;P42892-2;P42892-3;P42892-4	ECE1	Endothelin-converting enzyme 1;Endothelin-converting enzyme 1;Isoform A of Endothelin-converting enzyme 1;Isoform C of Endothelin-converting enzyme 1;Isoform D of Endothelin-converting enzyme 1	+	+
A0A3B3ISG5;A0A7I2V2P6;A0A7I2V3E3;A0A7I2V610;P14735	IDE	Insulin-degrading enzyme	+	+
A0A3B3ISJ2;Q96KQ4	PPP1R13B	Apoptosis-stimulating of p53 protein 1 (Fragment);Apoptosis-stimulating of p53 protein 1	+
A0A3B3ISJ3;Q9H8G2;Q9H8G2-2	CAAP1	Caspase activity and apoptosis inhibitor 1;Caspase activity and apoptosis inhibitor 1;Isoform 2 of Caspase activity and apoptosis inhibitor 1	+
A0A3B3ISK7;Q6PI48	DARS2	Aspartate--tRNA ligase, mitochondrial;Aspartate--tRNA ligase, mitochondrial	+	+
A0A3B3ISR2;B4DPQ0;F5H2D0;P00736	C1R	Complement subcomponent C1r;Complement subcomponent C1r;Complement subcomponent C1r;Complement C1r subcomponent	+	+
A0A3B3ISS1	EIF2B5	Translation initiation factor eIF-2B subunit epsilon (Fragment)	+
A0A3B3IST1;B5MD23;O75954	TSPAN9	Tetraspanin-9 (Fragment);Tetraspanin;Tetraspanin-9	+
A0A3B3ISV4;Q8N0U8	VKORC1L1	Vitamin-K-epoxide reductase (warfarin-sensitive);Vitamin K epoxide reductase complex subunit 1-like protein 1	+
A0A3B3ISV5;H3BSW0;Q8N9N7	LRRC57	Leucine-rich repeat-containing protein 57;Leucine-rich repeat-containing protein 57 (Fragment);Leucine-rich repeat-containing protein 57	+
A0A3B3IT15;P53621;P53621-2	COPA	Coatomer subunit alpha;Coatomer subunit alpha;Isoform 2 of Coatomer subunit alpha	+	+
A0A3B3IT47;C9JGR9;E7EQ49;Q9Y2I8;Q9Y2I8-2;Q9Y2I8-3	WDR37	WD repeat-containing protein 37;WD repeat-containing protein 37 (Fragment);WD repeat-containing protein 37;WD repeat-containing protein 37;Isoform 2 of WD repeat-containing protein 37;Isoform 3 of WD repeat-containing protein 37	+
A0A3B3IT54;Q9H7E9;Q9H7E9-2	C8orf33	UPF0488 protein C8orf33;UPF0488 protein C8orf33;Isoform 2 of UPF0488 protein C8orf33	+
A0A3B3IT57;A0A7I2V620;E7EWZ0;E9PF49;E9PH64;Q9Y6M9	NDUFB9	NADH dehydrogenase [ubiquinone] 1 beta subcomplex subunit 9	+
A0A3B3IT59;A0A3B3ITL5;A0A3F2YNX2;Q8N5Y2;Q8N5Y2-2;Q8N5Y2-3;Q8N5Y2-4;Q8N5Y2-6	MSL3	Male-specific lethal 3 homolog;Male-specific lethal 3 homolog (Fragment);Male-specific lethal 3 homolog;Male-specific lethal 3 homolog;Isoform 2 of Male-specific lethal 3 homolog;Isoform 3 of Male-specific lethal 3 homolog;Isoform 4 of Male-specific lethal 3 homolog;Isoform 6 of Male-specific lethal 3 homolog	+
A0A3B3IT82;A0A7P0TBM9;H0YNU5;P54132	BLM	DNA helicase;DNA helicase;DNA helicase;RecQ-like DNA helicase BLM	+	+
A0A3B3IT92;A0A3B3IU45;P33991	MCM4	DNA replication licensing factor MCM4	+	+
A0A3B3IT94;A0A5F9ZGS6;Q5JSC9;Q96LT4;Q96LT4-2	SAMD8	Sphingomyelin synthase-related protein 1;Sphingomyelin synthase-related protein 1;Sphingomyelin synthase-related protein 1 (Fragment);Sphingomyelin synthase-related protein 1;Isoform 2 of Sphingomyelin synthase-related protein 1	+
A0A3B3ITD0;E9PC15;Q53H12	AGK	Acylglycerol kinase, mitochondrial;Acylglycerol kinase, mitochondrial;Acylglycerol kinase, mitochondrial	+	+
A0A3B3ITD2;Q8N5G2	MACO1	Macoilin	+
A0A3B3ITD7;A0A3B3ITI2;E5RHC2;Q96HA8;Q96HA8-2	NTAQ1	Protein N-terminal glutamine amidohydrolase;Protein N-terminal glutamine amidohydrolase;Protein N-terminal glutamine amidohydrolase;Protein N-terminal glutamine amidohydrolase;Isoform 2 of Protein N-terminal glutamine amidohydrolase	+	+
A0A3B3ITE8;Q9UKZ9	PCOLCE2	Procollagen C-endopeptidase enhancer 2	+	+
A0A3B3ITH3;Q9P2X3;Q9P2X3-2	IMPACT	Protein IMPACT;Protein IMPACT;Isoform 2 of Protein IMPACT	+	+
A0A3B3ITK0;A0A7I2V585;A0A7I2YQ86;A0A7I2YQT6;P35442	THBS2	Thrombospondin-2;Thrombospondin-2;Thrombospondin-2 (Fragment);Thrombospondin-2;Thrombospondin-2	+	+
A0A3B3ITK4;Q96LA8;Q96LA8-2	PRMT6	Protein arginine N-methyltransferase 6 (Fragment);Protein arginine N-methyltransferase 6;Isoform 2 of Protein arginine N-methyltransferase 6	+
A0A3B3ITL0;Q9Y2H2	INPP5F	Phosphatidylinositide phosphatase SAC2	+	+
A0A3B3ITN6;D6RA89;D6RBB0;O60683;O60683-2	PEX10	Peroxisome biogenesis factor 10 (Fragment);Peroxisome biogenesis factor 10;Peroxisome biogenesis factor 10;Peroxisome biogenesis factor 10;Isoform 2 of Peroxisome biogenesis factor 10	+
A0A3B3ITN8;Q8NFJ5	GPRC5A	Retinoic acid-induced protein 3	+	+
A0A3B3ITQ6;Q6P3R8	NEK5	Serine/threonine-protein kinase Nek5	+	+
A0A3B3ITR6;O95363	FARS2	Phenylalanine--tRNA ligase;Phenylalanine--tRNA ligase, mitochondrial	+
A0A3B3ITT1;Q6IQ22	RAB12	Ras-related protein Rab-12	+
A0A3B3ITT5;P47914	RPL29	60S ribosomal protein L29	+	+
A0A3B3ITU3;Q9H246	C1orf21	Uncharacterized protein C1orf21	+
A0A3B3ITU8;A0A3B3IU04;A0A3F2YNW8;A0A8C8KBY2;Q14643;Q14643-2;Q14643-3;Q14643-4;Q14643-5;Q14643-6;Q14643-7;Q14643-8	ITPR1	Inositol 1,4,5-trisphosphate receptor;Inositol 1,4,5-trisphosphate receptor;Inositol 1,4,5-trisphosphate receptor;Inositol 1,4,5-trisphosphate receptor;Inositol 1,4,5-trisphosphate receptor type 1;Isoform 2 of Inositol 1,4,5-trisphosphate receptor type 1;Isoform 3 of Inositol 1,4,5-trisphosphate receptor type 1;Isoform 4 of Inositol 1,4,5-trisphosphate receptor type 1;Isoform 5 of Inositol 1,4,5-…	+
A0A3B3ITW1;A0A7I2YQK0;P49841;P49841-2	GSK3B	Glycogen synthase kinase-3 beta;Glycogen synthase kinase-3 beta;Glycogen synthase kinase-3 beta;Isoform 2 of Glycogen synthase kinase-3 beta	+	+
A0A3B3ITW3;P28288	ABCD3	ATP-binding cassette sub-family D member 3	+
A0A3B3ITW8;Q9UI43	MRM2	rRNA methyltransferase 2, mitochondrial;rRNA methyltransferase 2, mitochondrial	+
A0A3B3ITY8;A0A8I5KXB1;A0A8I5QJJ3;Q15544;Q15544-2	TAF11	Transcription initiation factor TFIID subunit 11;Transcription initiation factor TFIID subunit 11;Transcription initiation factor TFIID subunit 11;Transcription initiation factor TFIID subunit 11;Isoform 2 of Transcription initiation factor TFIID subunit 11	+
A0A3B3ITZ9;Q9Y2W1	THRAP3	Thyroid hormone receptor-associated protein 3	+	+
A0A3B3IU24;Q92743	HTRA1	Serine protease HTRA1	+	+
A0A3B3IU42;A0A8J9FJK1;A0A8J9FN78;G5EA29;H0YDP6;H0YEL0;O14893;O14893-2;O14893-3;O14893-5	GEMIN2	Gem-associated protein 2;Gem-associated protein 2;Gem-associated protein 2;Gem-associated protein 2;Gem-associated protein 2 (Fragment);Gem-associated protein 2 (Fragment);Gem-associated protein 2;Isoform 2 of Gem-associated protein 2;Isoform 3 of Gem-associated protein 2;Isoform 5 of Gem-associated protein 2	+	+
A0A3B3IU46;Q9BTL3	RAMACL	RNA guanine-7 methyltransferase-activating subunit-like (pseudogene);RNA guanine-N7 methyltransferase activating subunit	+	+
A0A3B3IU55;H0YJ05;Q8WXE9;Q8WXE9-3	STON2	Stonin-2;Stonin-2;Stonin-2;Isoform 2 of Stonin-2	+
A0A3B3IU69;F8W717;O00423;O00423-3	EML1	Echinoderm microtubule-associated protein-like 1;Echinoderm microtubule-associated protein-like 1;Echinoderm microtubule-associated protein-like 1;Isoform 3 of Echinoderm microtubule-associated protein-like 1	+	+
A0A3B3IU88;Q96EK9	KTI12	Protein KTI12 homolog (Fragment);Protein KTI12 homolog	+
A0A3B3IUA2	SNU13	Ribonucloprotein	+	+
A0A3B3IUC4;A0A6Q8PFA9;P06280	GLA	Alpha-galactosidase;Alpha-galactosidase;Alpha-galactosidase A	+	+
A0A3B3IUD7;Q14690	PDCD11	Programmed cell death 11, isoform CRA_a;Protein RRP5 homolog	+
A0A3F2YP85;A0A494C0J8;Q99836;Q99836-3;Q99836-5;Q99836-6	MYD88	Myeloid differentiation primary response protein MyD88;Myeloid differentiation primary response protein MyD88;Myeloid differentiation primary response protein MyD88;Isoform 3 of Myeloid differentiation primary response protein MyD88;Isoform 5 of Myeloid differentiation primary response protein MyD88;Isoform 6 of Myeloid differentiation primary response protein MyD88	+
A0A494BXY3;E9PLD3;E9PRG8	C11orf98	Uncharacterized protein C11orf98;Ribonuclease P protein component;Uncharacterized protein C11orf98	+
A0A494BYR6;Q86Y91-6	KIF18B	Kinesin-like protein;Isoform 2 of Kinesin-like protein KIF18B	+
A0A494BZT8;Q9Y6A5	TACC3	Transforming acidic coiled-coil-containing protein 3	+	+
A0A494BZV2;Q6WCQ1;Q6WCQ1-2;Q6WCQ1-3	MPRIP	Myosin phosphatase Rho-interacting protein;Myosin phosphatase Rho-interacting protein;Isoform 2 of Myosin phosphatase Rho-interacting protein;Isoform 3 of Myosin phosphatase Rho-interacting protein	+	+
A0A494BZW8;A0A494C0B6;A0A494C0J9;A0A494C116;A0A499FJL5;C9J8C7;E7ERD7;Q9UKU0;Q9UKU0-1;Q9UKU0-2;Q9UKU0-3;Q9UKU0-5;Q9UKU0-6;Q9UKU0-7;Q9UKU0-8;Q9UKU0-9	ACSL6	Long-chain-fatty-acid--CoA ligase;Long-chain-fatty-acid--CoA ligase;Long-chain-fatty-acid--CoA ligase;Long-chain-fatty-acid--CoA ligase;Arachidonate--CoA ligase;Long-chain-fatty-acid--CoA ligase;Long-chain-fatty-acid--CoA ligase;Long-chain-fatty-acid--CoA ligase 6;Isoform 1 of Long-chain-fatty-acid--CoA ligase 6;Isoform 2 of Long-chain-fatty-acid--CoA ligase 6;Isoform 3 of Long-chain-fatty-acid--…	+
A0A494BZX7;A0A499FIJ6;B0QY83;W0Z7M9	MRTFA	Myocardin-related transcription factor A;Myocardin-related transcription factor A;Myocardin-related transcription factor A;Mkl1 variant 1 Mkl1_S	+
A0A494BZY7;G3V238;Q5JPI9	EEF1AKMT2	EEF1A lysine methyltransferase 2	+
A0A494BZZ2;H0YK48;H0YKJ4;P09493-5	TPM1	Tropomyosin alpha-1 chain;Tropomyosin alpha-1 chain;Tropomyosin 1 (Alpha), isoform CRA_b;Isoform 5 of Tropomyosin alpha-1 chain	+
A0A494BZZ4;P19971;P19971-2	TYMP	Thymidine phosphorylase (Fragment);Thymidine phosphorylase;Isoform 2 of Thymidine phosphorylase	+
A0A494BZZ6;P78549;P78549-2;P78549-3	NTHL1	DNA-(apurinic or apyrimidinic site) lyase (Fragment);Endonuclease III-like protein 1;Isoform 2 of Endonuclease III-like protein 1;Isoform 3 of Endonuclease III-like protein 1	+
A0A494BZZ8;Q96K49;Q96K49-2	TMEM87B	Transmembrane protein 87B (Fragment);Transmembrane protein 87B;Isoform 2 of Transmembrane protein 87B	+
A0A494C004;A0A494C0C5;A0A494C0D2;A0A494C0V5;A0A494C141;A0A494C1C6;A0A499FJ53;A6XNE1;F6Y2X3;Q16635;Q16635-1;Q16635-2;Q16635-4;Q16635-5;Q16635-6;Q16635-7;Q16635-8;Q16635-9	TAZ	Tafazzin family protein;Tafazzin family protein;Tafazzin family protein (Fragment);Tafazzin family protein;Tafazzin family protein (Fragment);Tafazzin;Tafazzin family protein;Tafazzin family protein;Tafazzin family protein;Tafazzin;Isoform 1 of Tafazzin;Isoform 2 of Tafazzin;Isoform 4 of Tafazzin;Isoform 5 of Tafazzin;Isoform 6 of Tafazzin;Isoform 7 of Tafazzin;Isoform 8 of Tafazzin;Isoform 9 of …	+
A0A494C016;A0A494C0T2;A0A494C101;E9PRE7;P11498;P11498-2	PC	Pyruvate carboxylase, mitochondrial;Pyruvate carboxylase, mitochondrial;Pyruvate carboxylase, mitochondrial (Fragment);Pyruvate carboxylase, mitochondrial;Pyruvate carboxylase, mitochondrial;Isoform 2 of Pyruvate carboxylase, mitochondrial	+
A0A494C028;H0Y993;P35659	DEK	Protein DEK;DEK oncogene (DNA binding), isoform CRA_b;Protein DEK	+	+
A0A494C045;A0A494C167;A0A7I2V643;A0A7I2V646;Q9UHD2	TBK1	Serine/threonine-protein kinase TBK1	+	+
A0A494C050;Q8N5F7	NKAP	NF-kappa-B-activating protein (Fragment);NF-kappa-B-activating protein	+
A0A494C066;B7Z4W5;Q16773;Q16773-2	KYAT1	Aminotran_1_2 domain-containing protein;Cysteine conjugate-beta lyase cytoplasmic (Glutamine transaminase K, kyneurenine aminotransferase), isoform CRA_b;Kynurenine--oxoglutarate transaminase 1;Isoform 2 of Kynurenine--oxoglutarate transaminase 1	+	+
A0A494C068;A0A494C1K7;E9PGP6;Q9UGJ0;Q9UGJ0-2;Q9UGJ0-3	PRKAG2	5'-AMP-activated protein kinase subunit gamma-2;5'-AMP-activated protein kinase subunit gamma-2;5'-AMP-activated protein kinase subunit gamma-2;5'-AMP-activated protein kinase subunit gamma-2;Isoform B of 5'-AMP-activated protein kinase subunit gamma-2;Isoform C of 5'-AMP-activated protein kinase subunit gamma-2	+
A0A494C085;A0A494C0Q8;P06132	UROD	Uroporphyrinogen decarboxylase	+	+
A0A494C0B4;P54725;P54725-2;P54725-3	RAD23A	UV excision repair protein RAD23 homolog A;UV excision repair protein RAD23 homolog A;Isoform 2 of UV excision repair protein RAD23 homolog A;Isoform 3 of UV excision repair protein RAD23 homolog A	+	+
A0A494C0C9;A0A494C1M7;A0A494C1R0;B8ZZ96;C9J3V9;C9JR98;P15882;P15882-2;P15882-3	CHN1	N-chimaerin;N-chimaerin;N-chimaerin;N-chimaerin;N-chimaerin;N-chimaerin;N-chimaerin;Isoform Alpha-1 of N-chimaerin;Isoform 3 of N-chimaerin	+	+
A0A494C0G8;Q96NL6	SCLT1	Sodium channel and clathrin linker 1	+
A0A494C0H4;A0A590UJE4;H0Y9M2;Q17R98;Q17R98-2	ZNF827	Zinc finger protein 827;Zinc finger protein 827 (Fragment);Zinc finger protein 827;Zinc finger protein 827;Isoform 2 of Zinc finger protein 827	+
A0A494C0J7;Q08188	TGM3	TGc domain-containing protein;Protein-glutamine gamma-glutamyltransferase E		+
A0A494C0M1;P52701	MSH6	DNA mismatch repair protein;DNA mismatch repair protein Msh6	+	+
A0A494C0P1;P04150;P04150-10;P04150-11;P04150-12;P04150-13;P04150-2;P04150-3;P04150-6;P04150-8;P04150-9	NR3C1	Glucocorticoid receptor;Glucocorticoid receptor;Isoform 10 of Glucocorticoid receptor;Isoform Alpha-C1 of Glucocorticoid receptor;Isoform Alpha-C2 of Glucocorticoid receptor;Isoform Alpha-C3 of Glucocorticoid receptor;Isoform Beta of Glucocorticoid receptor;Isoform Alpha-2 of Glucocorticoid receptor;Isoform Beta-2 of Glucocorticoid receptor;Isoform Alpha-B of Glucocorticoid receptor;Isoform Beta-…	+
A0A494C0R8	CLUH	Clustered mitochondria protein homolog	+	+
A0A494C0V9;B8ZZ87;H7BZ50;H7C173;H7C202;Q6NZ67;Q6P582	MZT2B	Mitotic-spindle organizing protein 2B;Mitotic-spindle organizing protein 2B;Mitotic-spindle organizing protein 2B (Fragment);Mitotic-spindle organizing protein 2B (Fragment);Mitotic-spindle organizing protein 2A (Fragment);Mitotic-spindle organizing protein 2B;Mitotic-spindle organizing protein 2A	+
A0A494C0W0;O95453;O95453-2	PARN	Poly(A)-specific ribonuclease PARN;Poly(A)-specific ribonuclease PARN;Isoform 2 of Poly(A)-specific ribonuclease PARN	+	+
A0A494C0X0;K7EP07;Q99426;Q99426-2	TBCB	Tubulin-folding cofactor B;Tubulin-folding cofactor B (Fragment);Tubulin-folding cofactor B;Isoform 2 of Tubulin-folding cofactor B	+	+
A0A494C0Y9	FAM120A	Constitutive coactivator of PPAR-gamma-like protein 1 (Fragment)	+
A0A494C0Z5;Q9H082	RAB33B	Ras-related protein Rab-33B	+	+
A0A494C100;Q9UJA3;Q9UJA3-3;Q9UJA3-4	MCM8	MCM domain-containing protein;DNA helicase MCM8;Isoform 3 of DNA helicase MCM8;Isoform 4 of DNA helicase MCM8	+
A0A494C108;Q8N9T8	KRI1	Protein KRI1 homolog	+
A0A494C143;Q14689;Q14689-2;Q14689-3;Q14689-4;Q14689-5;Q14689-6	DIP2A	Disco-interacting protein 2 homolog A;Disco-interacting protein 2 homolog A;Isoform 2 of Disco-interacting protein 2 homolog A;Isoform 3 of Disco-interacting protein 2 homolog A;Isoform 4 of Disco-interacting protein 2 homolog A;Isoform 5 of Disco-interacting protein 2 homolog A;Isoform 6 of Disco-interacting protein 2 homolog A	+
A0A494C164;P52630;P52630-4	STAT2	Signal transducer and activator of transcription;Signal transducer and activator of transcription 2;Isoform 2 of Signal transducer and activator of transcription 2	+	+
A0A494C165;P12955;P12955-2	PEPD	Xaa-Pro dipeptidase (Fragment);Xaa-Pro dipeptidase;Isoform 2 of Xaa-Pro dipeptidase	+	+
A0A494C189;C9J0D1;C9J386;P0C0S5;Q71UI9;Q71UI9-2;Q71UI9-3;Q71UI9-4	H2AZ1	Histone H2A;Histone H2A;Histone H2A;Histone H2A.Z;Histone H2A.V;Isoform 2 of Histone H2A.V;Isoform 3 of Histone H2A.V;Isoform 4 of Histone H2A.V	+	+
A0A494C1F2;P35658;P35658-2;P35658-3;P35658-4;P35658-5	NUP214	Nuclear pore complex protein Nup214;Nuclear pore complex protein Nup214;Isoform 2 of Nuclear pore complex protein Nup214;Isoform 3 of Nuclear pore complex protein Nup214;Isoform 4 of Nuclear pore complex protein Nup214;Isoform 5 of Nuclear pore complex protein Nup214	+	+
A0A494C1I7;B7Z6K7;E7ETH6;M0QY62;M0R1N2;Q9H707	ZNF587B	Zinc finger protein 587B;Zinc finger protein 814;Zinc finger protein 587B;Zinc finger protein 587B;Zinc finger protein 587B (Fragment);Zinc finger protein 552	+
A0A494C1J1;Q69YQ0;Q69YQ0-2	SPECC1L	Cytospin-A;Cytospin-A;Isoform 2 of Cytospin-A	+	+
A0A494C1K3;A0A8I5KVB5;P78347;P78347-2;P78347-3;P78347-4	GTF2I	General transcription factor II-I;General transcription factor II-I;General transcription factor II-I;Isoform 2 of General transcription factor II-I;Isoform 3 of General transcription factor II-I;Isoform 4 of General transcription factor II-I	+	+
A0A494C1L5;P50851-2	LRBA	Lipopolysaccharide-responsive and beige-like anchor protein;Isoform 2 of Lipopolysaccharide-responsive and beige-like anchor protein	+	+
A0A494C1M0;Q5HYK7;Q5HYK7-4	SH3D19	SH3 domain-containing protein 19;SH3 domain-containing protein 19;Isoform 4 of SH3 domain-containing protein 19	+	+
A0A494C1N0;P26885	FKBP2	Peptidylprolyl isomerase;Peptidyl-prolyl cis-trans isomerase FKBP2	+	+
A0A494C1T9;J3KPS2;Q6ZRV2	FAM83H	Protein FAM83H;Protein FAM83H (Fragment);Protein FAM83H	+
A0A494C1V1;Q6ZNJ1;Q6ZNJ1-3	NBEAL2	Neurobeachin-like protein 2;Neurobeachin-like protein 2;Isoform 3 of Neurobeachin-like protein 2	+	+
A0A499FI31	SART3	Squamous cell carcinoma antigen recognized by T-cells 3	+	+
A0A499FI48;P13667	PDIA4	Protein disulfide-isomerase;Protein disulfide-isomerase A4	+	+
A0A499FIX8;A0FGR8;A0FGR8-2;A0FGR8-6;H7BXI1	ESYT2	Extended synaptotagmin-2;Extended synaptotagmin-2;Isoform 2 of Extended synaptotagmin-2;Isoform 6 of Extended synaptotagmin-2;Extended synaptotagmin-2	+	+
A0A499FJ16;A0A5F9ZGX5;A0A5F9ZHB0;A0A5F9ZHJ2;A0A5F9ZHL4;A0A5F9ZHP4;A0A5F9ZHQ1;A0A5F9ZI29;C9J1X3;Q07912;Q07912-2;Q07912-3	TNK2	Non-specific protein-tyrosine kinase;Non-specific protein-tyrosine kinase;Activated CDC42 kinase 1;Non-specific protein-tyrosine kinase;Activated CDC42 kinase 1 (Fragment);Non-specific protein-tyrosine kinase;Activated CDC42 kinase 1 (Fragment);Non-specific protein-tyrosine kinase;Non-specific protein-tyrosine kinase;Activated CDC42 kinase 1;Isoform 2 of Activated CDC42 kinase 1;Isoform 3 of Acti…	+
A0A499FJE1;Q9H3K6	BOLA2B	BolA-like protein 2	+
A0A499FJF3;A0A8I5KS94;A0A8I5KWH8;H3BR51;Q3KRB8;Q6P4F7;Q6P4F7-2	ARHGAP11A	Rho-GAP domain-containing protein;Neuroendocrine protein 7B2;Neuroendocrine protein 7B2;Rho GTPase-activating protein 11A;Inactive Rho GTPase-activating protein 11B;Rho GTPase-activating protein 11A;Isoform 2 of Rho GTPase-activating protein 11A	+
A0A499FJI4;A0A804HIR9;A0A804HJ25;A0A804HKQ1;A0A804HL12;A0A8Q3SHK7;A0A8Q3SHQ2;A0A8Q3SHQ6;O75592;O75592-2	MYCBP2	RCR-type E3 ubiquitin transferase;RCR-type E3 ubiquitin transferase;RCR-type E3 ubiquitin transferase;RCR-type E3 ubiquitin transferase;RCR-type E3 ubiquitin transferase;E3 ubiquitin-protein ligase MYCBP2;E3 ubiquitin-protein ligase MYCBP2;E3 ubiquitin-protein ligase MYCBP2;E3 ubiquitin-protein ligase MYCBP2;Isoform 2 of E3 ubiquitin-protein ligase MYCBP2	+	+
A0A499FJK2;P01137	TGFB1	Transforming growth factor beta;Transforming growth factor beta-1 proprotein		+
A0A4W8VX11	PCM1	Pericentriolar material 1 protein	+	+
A0A590UJ07;A0A590UJ12;A0A590UJA1;A0A590UJK0;A0A590UJV1;A0A5F9UKL4;A0A804HJ75;A0A804HJC4;A0A804HK79;A0A804HL79;F2Z2R4;Q5T890;Q5T890-2;X6RE28	ERCC6L2	DNA excision repair protein ERCC-6-like 2;DNA excision repair protein ERCC-6-like 2;DNA excision repair protein ERCC-6-like 2;DNA excision repair protein ERCC-6-like 2;DNA excision repair protein ERCC-6-like 2;DNA excision repair protein ERCC-6-like 2;DNA excision repair protein ERCC-6-like 2;DNA excision repair protein ERCC-6-like 2;DNA excision repair protein ERCC-6-like 2;DNA excision repair p…	+
A0A590UJ43;D6REM4;P48729;P48729-3;U3KPX3	CSNK1A1	Casein kinase I isoform alpha;Casein kinase I isoform alpha;Casein kinase I isoform alpha;Isoform 3 of Casein kinase I isoform alpha;Casein kinase I isoform alpha	+	+
A0A590UJ53;Q9P2N6;Q9P2N6-2;Q9P2N6-3;Q9P2N6-4;Q9P2N6-5;Q9P2N6-6;Q9P2N6-8	KANSL3	KAT8 regulatory NSL complex subunit 3;KAT8 regulatory NSL complex subunit 3;Isoform 2 of KAT8 regulatory NSL complex subunit 3;Isoform 3 of KAT8 regulatory NSL complex subunit 3;Isoform 4 of KAT8 regulatory NSL complex subunit 3;Isoform 5 of KAT8 regulatory NSL complex subunit 3;Isoform 6 of KAT8 regulatory NSL complex subunit 3;Isoform 8 of KAT8 regulatory NSL complex subunit 3	+
A0A590UJ68;A0A590UJR5;A0A590UJS9;A0A590UKA8;Q12959;Q12959-3;Q12959-5;Q12959-6;Q12959-7	DLG1	Disks large homolog 1;Disks large homolog 1;Disks large homolog 1;Disks large homolog 1;Disks large homolog 1;Isoform 3 of Disks large homolog 1;Isoform 5 of Disks large homolog 1;Isoform 6 of Disks large homolog 1;Isoform 7 of Disks large homolog 1	+	+
A0A590UJ73;A0A590UJW4;E7EQB3;Q9BSV6	TSEN34	tRNA-splicing endonuclease subunit Sen34	+	+
A0A590UJ96		Collagen alpha-1(I) chain-like	+	+
A0A590UJA9;C9JCW7;C9JE12;Q9BVT8	TMUB1	Transmembrane and ubiquitin-like domain-containing protein 1;Transmembrane and ubiquitin-like domain-containing protein 1 (Fragment);Transmembrane and ubiquitin-like domain-containing protein 1 (Fragment);Transmembrane and ubiquitin-like domain-containing protein 1	+
A0A590UJB6;A0A5F9UN28;Q13303;Q13303-2;Q13303-3;Q13303-4	KCNAB2	Voltage-gated potassium channel subunit beta-2;Voltage-gated potassium channel subunit beta-2;Voltage-gated potassium channel subunit beta-2;Isoform 2 of Voltage-gated potassium channel subunit beta-2;Isoform 3 of Voltage-gated potassium channel subunit beta-2;Isoform 4 of Voltage-gated potassium channel subunit beta-2	+
A0A590UJF0;P63092-3;Q5JWE9	GNAS	Guanine nucleotide-binding protein G(s) subunit alpha isoforms short;Isoform 3 of Guanine nucleotide-binding protein G(s) subunit alpha isoforms short;Guanine nucleotide-binding protein G(s) subunit alpha isoforms short	+
A0A590UJF2;A0A590UJF7;A0A590UJP0;A8MTK3;B7Z7M5;Q5MJ34;Q9NUX5;Q9NUX5-2	POT1	Protection of telomeres protein 1;Protection of telomeres protein 1;Protection of telomeres protein 1;POT1 protection of telomeres 1 homolog (S. pombe), isoform CRA_a;Protection of telomeres protein 1;Protection of telomeres protein 1;Protection of telomeres protein 1;Isoform 2 of Protection of telomeres protein 1	+
A0A590UJJ5;H7C101;J3KSJ3;Q12887	COX10	Protoheme IX farnesyltransferase, mitochondrial;Protoheme IX farnesyltransferase, mitochondrial;Protoheme IX farnesyltransferase, mitochondrial;Protoheme IX farnesyltransferase, mitochondrial	+
A0A590UJK3;A0A5F9VB99;Q14BN4;Q14BN4-2;Q14BN4-3	SLMAP	Sarcolemmal membrane-associated protein;Sarcolemmal membrane-associated protein;Sarcolemmal membrane-associated protein;Isoform 2 of Sarcolemmal membrane-associated protein;Isoform 3 of Sarcolemmal membrane-associated protein	+
A0A590UJK4;A0A590UJP7;A0A590UK01;A0A590UK80;Q13247;Q13247-3	SRSF6	Serine/arginine-rich-splicing factor 6;Serine/arginine-rich-splicing factor 6;Serine/arginine-rich-splicing factor 6;Serine/arginine-rich splicing factor 6 (Fragment);Serine/arginine-rich splicing factor 6;Isoform SRP55-3 of Serine/arginine-rich splicing factor 6	+	+
A0A590UJK9;A0A590UK40	B9D1	B9 domain-containing protein 1	+	+
A0A590UJN0;Q9H2F5;Q9H2F5-2;Q9H2F5-3	EPC1	Enhancer of polycomb homolog;Enhancer of polycomb homolog 1;Isoform 2 of Enhancer of polycomb homolog 1;Isoform 3 of Enhancer of polycomb homolog 1	+
A0A590UJN8;A0A590UJW0;A0A590UKC9;P20585	MSH3	DNA mismatch repair protein Msh3	+
A0A590UJQ1;A0A590UJW8;A0A590UK44;Q96J02;Q96J02-2	ITCH	E3 ubiquitin-protein ligase;E3 ubiquitin-protein ligase;E3 ubiquitin-protein ligase;E3 ubiquitin-protein ligase Itchy homolog;Isoform 2 of E3 ubiquitin-protein ligase Itchy homolog	+	+
A0A590UJR0;A8MQ07;Q92565;Q92565-2	RAPGEF5	Rap guanine nucleotide exchange factor 5;Rap guanine nucleotide exchange factor 5;Rap guanine nucleotide exchange factor 5;Isoform 2 of Rap guanine nucleotide exchange factor 5	+
A0A590UJR3;Q13616	CUL1	Cullin-1	+	+
A0A590UJS4;Q6KC79;Q6KC79-2	NIPBL	Nipped-B protein;Nipped-B-like protein;Isoform 2 of Nipped-B-like protein	+	+
A0A590UJW6;A0A5F9XIK1;H3BS18;Q8WYQ9;Q8WYQ9-2	ZCCHC14	Zinc finger CCHC domain-containing protein 14;Zinc finger CCHC domain-containing protein 14 (Fragment);Zinc finger CCHC domain-containing protein 14 (Fragment);Zinc finger CCHC domain-containing protein 14;Isoform 2 of Zinc finger CCHC domain-containing protein 14	+	+
A0A590UK09;B1AKN5;B1AKN6;B1AKN7;B1AKN8;Q12857;Q12857-2;Q12857-3;Q12857-4	NFIA	Nuclear factor 1;Nuclear factor 1;Nuclear factor 1;Nuclear factor 1;Nuclear factor 1;Nuclear factor 1 A-type;Isoform 2 of Nuclear factor 1 A-type;Isoform 3 of Nuclear factor 1 A-type;Isoform 4 of Nuclear factor 1 A-type	+
A0A590UK28;P63092-2;Q5JWF2-2	GNAS	Guanine nucleotide-binding protein G(s) subunit alpha isoforms short;Isoform Gnas-2 of Guanine nucleotide-binding protein G(s) subunit alpha isoforms short;Isoform XLas-2 of Guanine nucleotide-binding protein G(s) subunit alpha isoforms XLas	+	+
A0A5F9UK94;H0Y360;Q01433;Q01433-2	AMPD2	AMP deaminase;AMP deaminase;AMP deaminase 2;Isoform Ex1A-2-3 of AMP deaminase 2	+	+
A0A5F9UP49;Q9BRK5	SDF4	45 kDa calcium-binding protein	+	+
A0A5F9UY30;O43493;O43493-3;O43493-5;O43493-7	TGOLN2	Trans-Golgi network integral membrane protein 2;Trans-Golgi network integral membrane protein 2;Isoform TGN48 of Trans-Golgi network integral membrane protein 2;Isoform 5 of Trans-Golgi network integral membrane protein 2;Isoform 7 of Trans-Golgi network integral membrane protein 2	+	+
A0A5F9YFS9;C9JBL1;Q9Y6A9	SPCS1	Signal peptidase complex subunit 1	+
A0A5F9ZGX3;A0A5F9ZGY3;A0A5F9ZGY4;A0A5F9ZGZ5;A0A5F9ZH19;A0A5F9ZH30;A0A5F9ZHD2;A0A5F9ZHE4;A0A5F9ZHF7;A0A5F9ZHN5;A0A5F9ZHR8;A0A5F9ZHS1;A0A5F9ZHT4;A0A5F9ZHT8;A0A5F9ZI30;A0A5F9ZI40;A0A5F9ZI46;A0A5F9ZI65;D6RHE1;I6L894;Q01484	ANK2	Ankyrin-2;Ankyrin-2;Ankyrin-2;Ankyrin-2 (Fragment);Ankyrin-2;Ankyrin-2;Ankyrin 2, neuronal, isoform CRA_b;Ankyrin-2;Ankyrin-2;Ankyrin-2;Ankyrin-2;Ankyrin-2;Ankyrin-2;Ankyrin-2;Ankyrin-2;Ankyrin-2;Ankyrin-2;Ankyrin-2;Ankyrin-2;Ankyrin-2;Ankyrin-2	+	+
A0A5F9ZGX4;A0A5F9ZHI5;A0A5F9ZHN9;A0A5F9ZI12;J3QRD1;P51648;P51648-2	ALDH3A2	Aldehyde dehydrogenase family 3 member A2 (Fragment);Aldehyde dehydrogenase;Aldehyde dehydrogenase;Aldehyde dehydrogenase family 3 member A2 (Fragment);Aldehyde dehydrogenase family 3 member A2;Aldehyde dehydrogenase family 3 member A2;Isoform 2 of Aldehyde dehydrogenase family 3 member A2	+
A0A5F9ZGY0;A0A5F9ZHU3;A0A5K1VW74;A0A7P0T8T9;Q9Y243;Q9Y243-2	AKT3	Non-specific serine/threonine protein kinase (Fragment);Non-specific serine/threonine protein kinase;Non-specific serine/threonine protein kinase;Non-specific serine/threonine protein kinase;RAC-gamma serine/threonine-protein kinase;Isoform 2 of RAC-gamma serine/threonine-protein kinase	+
A0A5F9ZH07;A0A5F9ZHN8;A0A5F9ZI39;P23458	JAK1	Tyrosine-protein kinase (Fragment);Tyrosine-protein kinase;Tyrosine-protein kinase;Tyrosine-protein kinase JAK1	+
A0A5F9ZH11;A0A804HI52;A0A804HIN1;A0A804HKY8;A0A804HL48;A0A8C8KWW5;A0A8C8L8G4;P55201;P55201-2;P55201-3;P55201-4	BRPF1	Peregrin;Peregrin;Peregrin;Bromodomain and PHD finger containing, 1, isoform CRA_c;Peregrin;Bromodomain and PHD finger containing, 1, isoform CRA_d;Peregrin;Peregrin;Isoform 2 of Peregrin;Isoform 3 of Peregrin;Isoform 4 of Peregrin	+
A0A5F9ZH13;E9PR06;Q9NQC8;Q9NQC8-2	IFT46	Intraflagellar transport protein 46 homolog;Intraflagellar transport protein 46 homolog;Intraflagellar transport protein 46 homolog;Isoform 2 of Intraflagellar transport protein 46 homolog	+
A0A5F9ZH21;A0A5F9ZHM9;A0A5F9ZHR5;A0A5K1VW76;A0A804HIC9;Q9UQM7;Q9UQM7-2	CAMK2A	Calcium/calmodulin-dependent protein kinase;Calcium/calmodulin-dependent protein kinase;Calcium/calmodulin-dependent protein kinase;Calcium/calmodulin-dependent protein kinase;Calcium/calmodulin-dependent protein kinase;Calcium/calmodulin-dependent protein kinase type II subunit alpha;Isoform B of Calcium/calmodulin-dependent protein kinase type II subunit alpha	+	+
A0A5F9ZH45	PLEKHA6	Pleckstrin homology domain-containing family A member 6 (Fragment)	+	+
A0A5F9ZH79;A0A5F9ZHP1;Q8N9N2-2	ASCC1	Activating signal cointegrator 1 complex subunit 1;Activating signal cointegrator 1 complex subunit 1;Isoform 2 of Activating signal cointegrator 1 complex subunit 1	+
A0A5F9ZH94;A0A5F9ZHT7;Q9Y653;Q9Y653-2;Q9Y653-3	ADGRG1	Adhesion G-protein coupled receptor G1 (Fragment);Adhesion G-protein coupled receptor G1 (Fragment);Adhesion G-protein coupled receptor G1;Isoform 2 of Adhesion G-protein coupled receptor G1;Isoform 3 of Adhesion G-protein coupled receptor G1	+	+
A0A5F9ZHB6;P49642	PRIM1	DNA primase;DNA primase small subunit	+	+
A0A5F9ZHC6;A0A5F9ZHM8;P04424;P04424-2;P04424-3	ASL	Argininosuccinate lyase;Argininosuccinate lyase (Fragment);Argininosuccinate lyase;Isoform 2 of Argininosuccinate lyase;Isoform 3 of Argininosuccinate lyase	+	+
A0A5F9ZHD5;B4DZ60;P17707	AMD1	Adenosylmethionine decarboxylase;S-adenosylmethionine decarboxylase proenzyme;S-adenosylmethionine decarboxylase proenzyme	+
A0A5F9ZHG7;E9PCH4;Q8TEU7;Q8TEU7-3;Q8TEU7-4;Q8TEU7-5	RAPGEF6	Rap guanine nucleotide exchange factor 6;Rap guanine nucleotide exchange factor (GEF) 6;Rap guanine nucleotide exchange factor 6;Isoform 3 of Rap guanine nucleotide exchange factor 6;Isoform 4 of Rap guanine nucleotide exchange factor 6;Isoform 5 of Rap guanine nucleotide exchange factor 6	+	+
A0A5F9ZHJ0	ACAT1	Acetyl-CoA acetyltransferase, mitochondrial	+	+
A0A5F9ZHM4;P07195	LDHB	L-lactate dehydrogenase;L-lactate dehydrogenase B chain	+	+
A0A5F9ZHN7;Q9NTJ5	SACM1L	Phosphatidylinositol-3-phosphatase SAC1	+	+
A0A5F9ZHQ7;Q68CZ6	HAUS3	HAUS augmin-like complex subunit 3	+
A0A5F9ZHR7;E9PQY3;P11117	ACP2	Lysosomal acid phosphatase	+	+
A0A5F9ZHS3;E7EN32;O00255;O00255-2;O00255-3	MEN1	Menin;Menin;Menin;Isoform 2 of Menin;Isoform 3 of Menin	+	+
A0A5F9ZHU6;A0A6Q8PG44;A0A6Q8PGB1;A0A6Q8PGC3;A0A6Q8PGP6;A0A6Q8PH24;A0A6Q8PH78;J3KNF5;O15078	CEP290	Centrosomal protein of 290 kDa	+
A0A5F9ZHU7;P49643	PRIM2	DNA primase large subunit	+	+
A0A5F9ZHZ7;A0A669KAW7;A0A669KAW9;A0A669KAY3;A0A669KAZ0;A0A669KBI0;C9J818;C9JX57;D3DSE6;P57076;Q9NX33	CFAP298-TCP10L	CFAP298-TCP10L readthrough;CFAP298-TCP10L readthrough;CFAP298-TCP10L readthrough;CFAP298-TCP10L readthrough;CFAP298-TCP10L readthrough;CFAP298-TCP10L readthrough;Cilia- and flagella-associated protein 298;Cilia- and flagella-associated protein 298 (Fragment);Chromosome 21 open reading frame 59, isoform CRA_b;Cilia- and flagella-associated protein 298;Cilia- and flagella-associated protein 298	+
A0A5F9ZI21;A0A8Q3SIN5;Q92974;Q92974-2;Q92974-3;V9GYM8	ARHGEF2	Rho guanine nucleotide exchange factor 2;Rho guanine nucleotide exchange factor 2;Rho guanine nucleotide exchange factor 2;Isoform 2 of Rho guanine nucleotide exchange factor 2;Isoform 3 of Rho guanine nucleotide exchange factor 2;Rho guanine nucleotide exchange factor 2	+
A0A5F9ZI63;E9PJK2;E9PMU3;O75530;O75530-2	EED	Polycomb protein EED;Polycomb protein EED;Polycomb protein EED;Polycomb protein EED;Isoform 2 of Polycomb protein EED	+	+
A0A5H1ZRP4;Q8WX92;Q8WX92-2	NELFB	Negative elongation factor B;Negative elongation factor B;Isoform 2 of Negative elongation factor B	+	+
A0A5H1ZRR2;G9CGD6;G9CGD6-2;G9CGD6-3;Q5T4Y8;Q6P9H4	CNKSR3	Connector enhancer of kinase suppressor of ras 3;CNK3/IPCEF1 fusion protein;Isoform CNK3-IPCEF1-2 of CNK3/IPCEF1 fusion protein;Isoform CNK3-IPCEF1-3 of CNK3/IPCEF1 fusion protein;Connector enhancer of kinase suppressor of ras 3 (Fragment);Connector enhancer of kinase suppressor of ras 3	+
A0A5H1ZRS1	PCM1	Pericentriolar material 1 protein	+	+
A0A5K1VW28;H0YFP7;H0YH69;Q86U68;Q9HBU6;Q9HBU6-2	ETNK1	Ethanolamine kinase 1;Ethanolamine kinase 1;Ethanolamine kinase 1;Ethanolamine kinase;Ethanolamine kinase 1;Isoform 2 of Ethanolamine kinase 1	+
A0A5K1VW60;Q99766	DMAC2L	ATP synthase subunit s, mitochondrial;ATP synthase subunit s, mitochondrial	+	+
A0A5K1VW85;O75419;O75419-2;O75419-3	CDC45	Cell division control protein 45 homolog;Cell division control protein 45 homolog;Isoform 2 of Cell division control protein 45 homolog;Isoform 3 of Cell division control protein 45 homolog	+	+
A0A5K1VW95;P40925;P40925-3	MDH1	Malate dehydrogenase;Malate dehydrogenase, cytoplasmic;Isoform 3 of Malate dehydrogenase, cytoplasmic	+	+
A0A5K1VW97;H0YMF1;P16112;P16112-2;P16112-3;Q6PID9	ACAN	Aggrecan core protein;Aggrecan core protein;Aggrecan core protein;Isoform 2 of Aggrecan core protein;Isoform 3 of Aggrecan core protein;Aggrecan		+
A0A5S6STF9;Q6I9Y2	THOC7	THO complex subunit 7 homolog	+	+
A0A5S6SZ32;Q96LW4;Q96LW4-2	PRIMPOL	DNA-directed primase/polymerase protein;DNA-directed primase/polymerase protein;Isoform 2 of DNA-directed primase/polymerase protein	+
A0A669KAV0;A0A804HJB9;A0A804HJJ0;A0A804HJM5;A0A804HK40;A0A804HKD9;A0A804HKL1;A0A804HKP7;A0A804HKP9;A0A804HL07;A0A804HL34;A0A804HL57;A0A804HL60;A0A8C8KJP3;F8WBY3;H7C2L3;Q96HD1;Q96HD1-2	CRELD1	Protein disulfide-isomerase;Protein disulfide-isomerase;Protein disulfide-isomerase;Protein disulfide-isomerase;Protein disulfide isomerase CRELD1 (Fragment);Protein disulfide-isomerase;Protein disulfide isomerase CRELD1;Protein disulfide-isomerase;Protein disulfide-isomerase;Protein disulfide-isomerase;Protein disulfide isomerase CRELD1;Protein disulfide isomerase CRELD1;Protein disulfide-isomer…	+
A0A669KAV7;A0A669KBG4;A0A669KBH9;B9EGQ5;M0QXA7;O95785-3;O95785-4	WIZ	Protein Wiz;Protein Wiz;Protein Wiz;Protein Wiz;Protein Wiz;Isoform 3 of Protein Wiz;Isoform 4 of Protein Wiz	+
A0A669KAX3;O76024	WFS1	Wolframin	+	+
A0A669KAX4;A0A7P0T954;A0A7P0T9L3;A0A7P0TAQ3;K4DI93;Q13620;Q13620-1	CUL4B	Cullin-4B;Cullin-4B;Cullin-4B;Cullin-4B;Cullin 4B, isoform CRA_e;Cullin-4B;Isoform 2 of Cullin-4B	+	+
A0A669KAY5;A0A669KB27	DUS4L-BCAP29	DUS4L-BCAP29 readthrough	+	+
A0A669KB05;C9JZR2;O60716;O60716-11;O60716-17;O60716-19;O60716-3;O60716-9	CTNND1	Catenin delta-1;Catenin delta-1;Catenin delta-1;Isoform 2AC of Catenin delta-1;Isoform 3ABC of Catenin delta-1;Isoform 3AC of Catenin delta-1;Isoform 1AC of Catenin delta-1;Isoform 2ABC of Catenin delta-1	+	+
A0A669KB10;A0A669KBG8;A0A7I2YQM2;A0A7P0RGV0;Q92538;Q92538-2;Q92538-3	GBF1	Golgi-specific brefeldin A-resistance guanine nucleotide exchange factor 1;Golgi-specific brefeldin A-resistance guanine nucleotide exchange factor 1;Golgi-specific brefeldin A-resistance guanine nucleotide exchange factor 1;Golgi-specific brefeldin A-resistance guanine nucleotide exchange factor 1;Golgi-specific brefeldin A-resistance guanine nucleotide exchange factor 1;Isoform 2 of Golgi-speci…	+	+
A0A669KB12;Q09472	EP300	Histone acetyltransferase;Histone acetyltransferase p300	+	+
A0A669KB19	ANK2	Ankyrin-2 (Fragment)	+	+
A0A669KB29;Q9P0U4;Q9P0U4-2	CXXC1	CXXC-type zinc finger protein 1;CXXC-type zinc finger protein 1;Isoform 2 of CXXC-type zinc finger protein 1	+	+
A0A669KB41;A0A669KBH5;D6RA31;E7EPV7;P37840;P37840-2	SNCA	Alpha-synuclein;Alpha-synuclein;Alpha-synuclein (Fragment);Alpha-synuclein;Alpha-synuclein;Isoform 2-4 of Alpha-synuclein	+
A0A669KB53;A0A669KB56;A0A669KBA4;A0A669KBI6;J3KPM9;P42224;P42224-2	STAT1	Signal transducer and activator of transcription;Signal transducer and activator of transcription;Signal transducer and activator of transcription;Signal transducer and activator of transcription;Signal transducer and activator of transcription;Signal transducer and activator of transcription 1-alpha/beta;Isoform Beta of Signal transducer and activator of transcription 1-alpha/beta	+	+
A0A669KBC7;Q13489	BIRC3	Baculoviral IAP repeat-containing protein 3	+
A0A669KBE6;A0A669KBF5;Q9NV96;Q9NV96-2;Q9NV96-3	TMEM30A	Cell cycle control protein;Cell cycle control protein;Cell cycle control protein 50A;Isoform 2 of Cell cycle control protein 50A;Isoform 3 of Cell cycle control protein 50A	+
A0A669KBI7;Q9UMN6	KMT2B	[Histone H3]-lysine(4) N-methyltransferase;Histone-lysine N-methyltransferase 2B	+
A0A669KBJ4;Q6P0Q8;Q6P0Q8-2;V9GXZ1	MAST2	Non-specific serine/threonine protein kinase;Microtubule-associated serine/threonine-protein kinase 2;Isoform 2 of Microtubule-associated serine/threonine-protein kinase 2;Microtubule-associated serine/threonine-protein kinase 2 (Fragment)	+
A0A669KBJ7;Q9H2P0	ADNP	Activity-dependent neuroprotector homeobox protein	+	+
A0A6E1WCP9;P11474;P11474-2	ESRRA	Steroid hormone receptor ERR1;Steroid hormone receptor ERR1;Isoform 2 of Steroid hormone receptor ERR1	+
A0A6E1WJ75;Q86U70;Q86U70-2;Q86U70-3	LDB1	LIM domain binding 1, isoform CRA_c;LIM domain-binding protein 1;Isoform 3 of LIM domain-binding protein 1;Isoform 2 of LIM domain-binding protein 1	+
A0A6E1XD66;Q9UF56;Q9UF56-2;Q9UF56-3	FBXL17	F-box/LRR-repeat protein 17 (Fragment);F-box/LRR-repeat protein 17;Isoform 3 of F-box/LRR-repeat protein 17;Isoform 2 of F-box/LRR-repeat protein 17	+
A0A6E2AE84;Q8IYJ2	C10orf67	Uncharacterized protein C10orf67, mitochondrial;Uncharacterized protein C10orf67, mitochondrial	+	+
A0A6I8PIP2;A0A804H3B5;O75071	EFCAB14	EF-hand calcium-binding domain-containing protein 14	+	+
A0A6I8PIS1;Q00796	SORD	Sorbitol dehydrogenase	+	+
A0A6I8PIT3;A0A6I8PIV1;A0A6I8PL42;B4DER1;Q9P2J5	LARS1	Leucine--tRNA ligase;Leucine--tRNA ligase;Leucine--tRNA ligase;Leucine--tRNA ligase;Leucine--tRNA ligase, cytoplasmic	+	+
A0A6I8PIU7;Q9H2A7	CXCL16	C-X-C motif chemokine 16	+
A0A6I8PL80;A0A6I8PS19;Q9NVN8	GNL3L	Guanine nucleotide-binding protein-like 3-like protein;Guanine nucleotide binding protein-like 3 (Nucleolar)-like, isoform CRA_b;Guanine nucleotide-binding protein-like 3-like protein	+
A0A6I8PRS5;Q8N954	GPATCH11	G patch domain-containing protein 11	+	+
A0A6I8PRU0;Q9NYQ6	CELSR1	Cadherin EGF LAG seven-pass G-type receptor 1	+	+
A0A6I8PS01;Q6P1R3;Q6P1R3-3	MSANTD2	Myb/SANT-like DNA-binding domain-containing protein 2;Myb/SANT-like DNA-binding domain-containing protein 2;Isoform 3 of Myb/SANT-like DNA-binding domain-containing protein 2	+
A0A6I8PS32;Q99615	DNAJC7	DnaJ homolog subfamily C member 7 (Fragment);DnaJ homolog subfamily C member 7	+	+
A0A6I8PTZ8;Q5TA58;Q9UL18	AGO1	Protein argonaute-1	+	+
A0A6Q8JGF9;I3L1H5	DPH1	2-(3-amino-3-carboxypropyl)histidine synthase subunit 1	+	+
A0A6Q8KRG2;A0A8I5KNZ1;A0A8I5KZ68;A0A8J9BZL8;Q08379	GOLGA2	Golgin subfamily A member 2	+	+
A0A6Q8PEV5;A0A6Q8PF12;A0A6Q8PFB1;A0A6Q8PFB5;A0A6Q8PGR4;A0A6Q8PGX0;A0A6Q8PH03;A0A7I2PK71;A0A7I2SYM4;Q9BYV8;Q9BYV8-2;Q9BYV8-5	CEP41	Centrosomal protein of 41 kDa;Centrosomal protein of 41 kDa;Centrosomal protein of 41 kDa;Centrosomal protein of 41 kDa;Centrosomal protein of 41 kDa;Centrosomal protein of 41 kDa;Centrosomal protein of 41 kDa;Centrosomal protein of 41 kDa;Centrosomal protein of 41 kDa;Centrosomal protein of 41 kDa;Isoform 2 of Centrosomal protein of 41 kDa;Isoform 4 of Centrosomal protein of 41 kDa	+
A0A6Q8PEX6;A0A6Q8PF66;A0A6Q8PFB7;A0A6Q8PFH9;A0A6Q8PG86;A0A6Q8PGW3;A0A6Q8PHC9;A0A6Q8PHF4;O95163	ELP1	Elongator complex protein 1	+	+
A0A6Q8PEZ3;A0A6Q8PFC0;A0A6Q8PFE6;A0A7I2RVZ4;Q9UKA9;Q9UKA9-2;Q9UKA9-3;Q9UKA9-4	PTBP2	Polypyrimidine tract-binding protein 2;Polypyrimidine tract-binding protein 2;Polypyrimidine tract-binding protein 2;Polypyrimidine tract-binding protein 2;Polypyrimidine tract-binding protein 2;Isoform 2 of Polypyrimidine tract-binding protein 2;Isoform 3 of Polypyrimidine tract-binding protein 2;Isoform 4 of Polypyrimidine tract-binding protein 2	+	+
A0A6Q8PEZ7;A0A6Q8PG14;A0A6Q8PG30;A0A6Q8PG75;A0A6Q8PGA4;A0A6Q8PHQ1;Q5T1P5;Q96S66;Q96S66-2	CLCC1	Chloride channel CLIC-like protein 1;Chloride channel CLIC-like protein 1;Chloride channel CLIC-like protein 1;Chloride channel CLIC-like protein 1;Chloride channel CLIC-like protein 1;Chloride channel CLIC-like protein 1;Chloride channel CLIC-like protein 1 (Fragment);Chloride channel CLIC-like protein 1;Isoform 2 of Chloride channel CLIC-like protein 1	+	+
A0A6Q8PEZ9;A0A6Q8PGQ3;Q8NCR0	B3GALNT2	Hexosyltransferase;Hexosyltransferase;UDP-GalNAc:beta-1,3-N-acetylgalactosaminyltransferase 2	+
A0A6Q8PF03;A0A6Q8PFA5;A0A6Q8PH75;A0A6Q8PHD2;A0A6Q8PHN0;C9JA65;C9JNM6;E9PMY4;O00458;O00458-2	IFRD1	Interferon-related developmental regulator 1;Interferon-related developmental regulator 1;Interferon-related developmental regulator 1;Interferon related developmental regulator 1;Interferon-related developmental regulator 1;Interferon-related developmental regulator 1;Interferon-related developmental regulator 1 (Fragment);Interferon-related developmental regulator 1 (Fragment);Interferon-relate…	+
A0A6Q8PF05;B4DHE8;Q96DH6;Q96DH6-2	MSI2	RNA-binding protein Musashi homolog 2 (Fragment);RNA-binding protein Musashi homolog 2;RNA-binding protein Musashi homolog 2;Isoform 2 of RNA-binding protein Musashi homolog 2	+	+
A0A6Q8PF33;A0A6Q8PGE8;A0A6Q8PGN5;A0A6Q8PGR9;H3BPK7;P49588;P49588-2	AARS1	Alanine--tRNA ligase;Alanine--tRNA ligase;Alanine--tRNA ligase;Alanine--tRNA ligase;Alanine--tRNA ligase;Alanine--tRNA ligase, cytoplasmic;Isoform 2 of Alanine--tRNA ligase, cytoplasmic	+	+
A0A6Q8PF35;A0A6Q8PG85;F5H875;F8VUA2;F8VVT7;Q9HD42	CHMP1A	Charged multivesicular body protein 1a	+	+
A0A6Q8PF40;A0A6Q8PF51;A0A6Q8PFC4;A0A6Q8PFY7;A0A6Q8PG00;A0A6Q8PG04;A0A6Q8PGS4;A0A6Q8PH27;A0A6Q8PH89;C9JJP5;C9JTY3;C9JUE0;Q92734;Q92734-2;Q92734-3;Q92734-4	TFG	Protein TFG;Protein TFG;Protein TFG;Protein TFG;Protein TFG;Protein TFG;Protein TFG;Protein TFG;Protein TFG;Protein TFG (Fragment);Protein TFG;Protein TFG (Fragment);Protein TFG;Isoform 2 of Protein TFG;Isoform 3 of Protein TFG;Isoform 4 of Protein TFG	+	+
A0A6Q8PF44;A0A6Q8PGN3;A0A6Q8PH71;A0A6Q8PHA2;A0A6Q8PHG2;Q27J81;Q27J81-2	INF2	Inverted formin-2;Inverted formin-2;Inverted formin-2;Inverted formin-2;Inverted formin-2;Inverted formin-2;Isoform 2 of Inverted formin-2	+	+
A0A6Q8PF61;A0A6Q8PF96;A0A7I2PHE7;A0A7I2V372;A0A7I2V3F0;A0A7I2V3V5;A0A7I2V4L2;A0A7I2V4R5;A0A7I2V5G7;A0A7I2V5L8;A0A7I2V5N5;A0A7I2V5W3;A0A7I2YQH9;Q1MSJ5;Q1MSJ5-1	CSPP1	Centrosome and spindle pole-associated protein 1;Centrosome and spindle pole-associated protein 1;Centrosome and spindle pole-associated protein 1;Centrosome and spindle pole-associated protein 1;Centrosome and spindle pole-associated protein 1;Centrosome and spindle pole-associated protein 1;Centrosome and spindle pole-associated protein 1;Centrosome and spindle pole-associated protein 1;Centros…	+
A0A6Q8PF81;Q7RTS9	DYM	Dymeclin	+
A0A6Q8PF83;A0A6Q8PGD1;A0A6Q8PH95;D6REX9;Q8N960;Q8N960-2	CEP120	Centrosomal protein of 120 kDa;Centrosomal protein of 120 kDa;Centrosomal protein of 120 kDa;Centrosomal protein of 120 kDa (Fragment);Centrosomal protein of 120 kDa;Isoform 2 of Centrosomal protein of 120 kDa	+
A0A6Q8PFA6;A0A6Q8PG37;A0A6Q8PGH7;A0A6Q8PH57;O00139;O00139-1;O00139-2;O00139-4;O00139-5	KIF2A	Kinesin-like protein;Kinesin-like protein;Kinesin-like protein (Fragment);Kinesin-like protein;Kinesin-like protein KIF2A;Isoform 1 of Kinesin-like protein KIF2A;Isoform 2 of Kinesin-like protein KIF2A;Isoform 4 of Kinesin-like protein KIF2A;Isoform 5 of Kinesin-like protein KIF2A	+	+
A0A6Q8PFE1;A0A6Q8PFM5;A0A6Q8PG15;A0A6Q8PHC0;A0A6Q8PHJ9;A0A7I2PK44;O95831;O95831-3	AIFM1	Apoptosis-inducing factor 1, mitochondrial;Apoptosis-inducing factor 1, mitochondrial;Apoptosis-inducing factor 1, mitochondrial;Apoptosis-inducing factor 1, mitochondrial;Apoptosis-inducing factor 1, mitochondrial;Apoptosis-inducing factor 1, mitochondrial;Apoptosis-inducing factor 1, mitochondrial;Isoform 3 of Apoptosis-inducing factor 1, mitochondrial	+	+
A0A6Q8PFF2;A0A6Q8PHA5;A0A6Q8PHE3;B4DDD8;E7ETE2;P12081;P12081-4	HARS1	Histidine--tRNA ligase, cytoplasmic;Histidine--tRNA ligase, cytoplasmic;Histidine--tRNA ligase, cytoplasmic;Histidine--tRNA ligase, cytoplasmic;Histidine--tRNA ligase, cytoplasmic;Histidine--tRNA ligase, cytoplasmic;Isoform 4 of Histidine--tRNA ligase, cytoplasmic	+	+
A0A6Q8PFG4;A0A6Q8PGL3;A0A6Q8PGS2;A0A6Q8PH79;Q8TB36	GDAP1	Ganglioside-induced differentiation-associated protein 1	+
A0A6Q8PFG8;A0A6Q8PFH3;Q9H5K3	POMK	Protein O-mannose kinase (Fragment);Protein O-mannose kinase;Protein O-mannose kinase	+	+
A0A6Q8PFI7;A0A6Q8PGP5;A0A6Q8PHJ5;Q96PU5;Q96PU5-5;Q96PU5-6;Q96PU5-7	NEDD4L	E3 ubiquitin-protein ligase;E3 ubiquitin-protein ligase;E3 ubiquitin-protein ligase;E3 ubiquitin-protein ligase NEDD4-like;Isoform 5 of E3 ubiquitin-protein ligase NEDD4-like;Isoform 6 of E3 ubiquitin-protein ligase NEDD4-like;Isoform 7 of E3 ubiquitin-protein ligase NEDD4-like	+	+
A0A6Q8PFJ0;P02545	LMNA	Prelamin-A/C	+	+
A0A6Q8PFK1;E7ER26;P57071;P57071-2;P57071-3	PRDM15	PR domain zinc finger protein 15 (Fragment);PR domain zinc finger protein 15;PR domain zinc finger protein 15;Isoform 2 of PR domain zinc finger protein 15;Isoform 3 of PR domain zinc finger protein 15	+
A0A6Q8PFM9;A0A6Q8PFQ9;A0A6Q8PG83;A0A6Q8PGL8;A0A6Q8PGR8;A0A6Q8PH28;Q96JN0;Q96JN0-2	LCOR	Ligand-dependent corepressor;Ligand-dependent corepressor;Ligand-dependent corepressor;Ligand-dependent corepressor;Ligand-dependent corepressor;Ligand-dependent corepressor;Ligand-dependent corepressor;Isoform 2 of Ligand-dependent corepressor	+
A0A6Q8PFP2	NDRG1	Protein NDRG1 (Fragment)	+	+
A0A6Q8PFP3;A0A6Q8PGT6;A0A6Q8PGX2;F5GX64;P38935	IGHMBP2	DNA-binding protein SMUBP-2 (Fragment);DNA-binding protein SMUBP-2;DNA-binding protein SMUBP-2;DNA-binding protein SMUBP-2 (Fragment);DNA-binding protein SMUBP-2	+
A0A6Q8PFQ0;A0A6Q8PH54;Q9P2F8	SIPA1L2	Signal-induced proliferation-associated 1-like protein 2	+	+
A0A6Q8PFT9;A0A6Q8PGW1	LRSAM1	E3 ubiquitin-protein ligase LRSAM1	+
A0A6Q8PFU3;P43034	PAFAH1B1	Platelet-activating factor acetylhydrolase IB subunit alpha;Platelet-activating factor acetylhydrolase IB subunit beta	+	+
A0A6Q8PFY3;Q9BXW9;Q9BXW9-1	FANCD2	Fanconi anemia group D2 protein (Fragment);Fanconi anemia group D2 protein;Isoform 1 of Fanconi anemia group D2 protein	+
A0A6Q8PG18;Q5U5Q3;Q6ZN04	MEX3C	RNA-binding E3 ubiquitin-protein ligase MEX3C (Fragment);RNA-binding E3 ubiquitin-protein ligase MEX3C;RNA-binding protein MEX3B	+
A0A6Q8PG52;A0A6Q8PH84;C9IZZ0;C9J592;P51149	RAB7A	Ras-related protein Rab-7a;Ras-related protein Rab-7a;Ras-related protein Rab-7a;Ras-related protein Rab-7a (Fragment);Ras-related protein Rab-7a	+	+
A0A6Q8PGA8;A0A6Q8PGI6;A0A6Q8PGW4;A0A6Q8PGZ8;A0A6Q8PHH9;P41250;P41250-2	GARS1	Glycine--tRNA ligase;Glycine--tRNA ligase;Glycine--tRNA ligase;Glycine--tRNA ligase;Glycine--tRNA ligase;Glycine--tRNA ligase;Isoform 2 of Glycine--tRNA ligase	+	+
A0A6Q8PGB0;P24928	POLR2A	DNA-directed RNA polymerase subunit;DNA-directed RNA polymerase II subunit RPB1	+	+
A0A6Q8PGM6;H0YG30;Q9UJY1	HSPB8	Heat shock protein beta-8;Heat shock protein beta-8 (Fragment);Heat shock protein beta-8	+
A0A6Q8PGS5;A0A6Q8PHL9;A0A6Q8PHS7;C9JEX3;Q13614;Q13614-2	MTMR2	Phosphatidylinositol-3,5-bisphosphate 3-phosphatase;Phosphatidylinositol-3,5-bisphosphate 3-phosphatase;Phosphatidylinositol-3,5-bisphosphate 3-phosphatase;Phosphatidylinositol-3,5-bisphosphate 3-phosphatase (Fragment);Myotubularin-related protein 2;Isoform 2 of Myotubularin-related protein 2	+
A0A6Q8PGS9;A0A6Q8PGV8;O95140	MFN2	Mitofusin-2	+	+
A0A6Q8PGT4;A0A6Q8PHN3;A0A6Q8PHP9;A0A7I2PPM5;A0A8I5KQ92;A0A8I5KV08;A0A8I5KVG7;A0A8I5KXT2;B7ZM61;Q9P212;Q9P212-2	PLCE1	1-phosphatidylinositol 4,5-bisphosphate phosphodiesterase epsilon-1;Phosphoinositide phospholipase C (Fragment);1-phosphatidylinositol 4,5-bisphosphate phosphodiesterase epsilon-1 (Fragment);Phosphoinositide phospholipase C;1-phosphatidylinositol 4,5-bisphosphate phosphodiesterase epsilon-1;Phosphoinositide phospholipase C;Phosphoinositide phospholipase C (Fragment);Phosphoinositide phospholipase…	+
A0A6Q8PGU6;Q8NB90	SPATA5	Vesicle-fusing ATPase;Ribosome biogenesis protein SPATA5	+
A0A6Q8PH09;Q9NVI1	FANCI	Fanconi anemia group I protein	+	+
A0A6Q8PH13;A0A6Q8PHP8;A0A8I5KQ02;A0A8I5KTA9;A0A8I5KTX3;A0A8I5KWY5;A0A8I5KY55;A0A8I5QJN8;Q86WG5	SBF2	Myotubularin-related protein 13;Myotubularin-related protein 13;Myotubularin-related protein 13;Myotubularin-related protein 13;Myotubularin-related protein 13 (Fragment);Myotubularin-related protein 13;Myotubularin-related protein 13;Myotubularin-related protein 13 (Fragment);Myotubularin-related protein 13	+
A0A6Q8PH91;Q9BQ69	MACROD1	ADP-ribose glycohydrolase MACROD1	+
A0A6Q8PHH2;O95251;O95251-4	KAT7	Histone acetyltransferase KAT7;Histone acetyltransferase KAT7;Isoform 4 of Histone acetyltransferase KAT7	+	+
A0A6Q8PHK0	TRIP12	E3 ubiquitin-protein ligase	+	+
A0A6Q8PHM1;Q9Y2G1;Q9Y2G1-2	MYRF	Myelin regulatory factor (Fragment);Myelin regulatory factor;Isoform 2 of Myelin regulatory factor		+
A0A6Q8PHP0;P49902;P49902-2	NT5C2	Cytosolic purine 5'-nucleotidase;Cytosolic purine 5'-nucleotidase;Isoform 2 of Cytosolic purine 5'-nucleotidase	+	+
A0A7I2PJA1;P10070	GLI2	Zinc finger protein GLI2	+
A0A7I2R591;D6R9U7;D6RIT0;D6RJH6;O15318	POLR3G	DNA-directed RNA polymerase III subunit RPC7;DNA-directed RNA polymerase III subunit RPC7 (Fragment);DNA-directed RNA polymerase III subunit RPC7 (Fragment);DNA-directed RNA polymerase III subunit RPC7;DNA-directed RNA polymerase III subunit RPC7	+
A0A7I2RAZ6;Q7Z401;Q7Z401-2	DENND4A	C-myc promoter-binding protein;C-myc promoter-binding protein;Isoform 2 of C-myc promoter-binding protein	+	+
A0A7I2RN43;H0YFL9;H0YH04;O75953;O75953-4;O75953-5	DNAJB5	DnaJ homolog subfamily B member 5;DnaJ homolog subfamily B member 5 (Fragment);DnaJ homolog subfamily B member 5 (Fragment);DnaJ homolog subfamily B member 5;Isoform 2 of DnaJ homolog subfamily B member 5;Isoform 3 of DnaJ homolog subfamily B member 5	+
A0A7I2ST14;Q92597	NDRG1	Protein NDRG1 (Fragment);Protein NDRG1	+	+
A0A7I2SU25;Q9Y223;Q9Y223-2;Q9Y223-3	GNE	Bifunctional UDP-N-acetylglucosamine 2-epimerase/N-acetylmannosamine kinase;Bifunctional UDP-N-acetylglucosamine 2-epimerase/N-acetylmannosamine kinase;Isoform 2 of Bifunctional UDP-N-acetylglucosamine 2-epimerase/N-acetylmannosamine kinase;Isoform 3 of Bifunctional UDP-N-acetylglucosamine 2-epimerase/N-acetylmannosamine kinase	+	+
A0A7I2SVS4;P56524	HDAC4	Histone deacetylase;Histone deacetylase 4	+
A0A7I2U302;P08473	MME	Neprilysin	+	+
A0A7I2V2D2;H9KV48;P05155;P05155-2;P05155-3	SERPING1	Plasma protease C1 inhibitor;Plasma protease C1 inhibitor;Plasma protease C1 inhibitor;Isoform 2 of Plasma protease C1 inhibitor;Isoform 3 of Plasma protease C1 inhibitor		+
A0A7I2V2D8;A0A7I2V2K2;A0A7I2V2R9;A0A7I2V2W5;A0A7I2V3F9;A0A7I2V3I8;A0A7I2V3J3;A0A7I2V5A2;A0A7I2V5A3;A0A7I2YQD1;O14964;O14964-2	HGS	Hepatocyte growth factor-regulated tyrosine kinase substrate;Hepatocyte growth factor-regulated tyrosine kinase substrate;Hepatocyte growth factor-regulated tyrosine kinase substrate;Hepatocyte growth factor-regulated tyrosine kinase substrate;Hepatocyte growth factor-regulated tyrosine kinase substrate;Hepatocyte growth factor-regulated tyrosine kinase substrate;Hepatocyte growth factor-regulate…	+	+
A0A7I2V2E0;I3L4X2;P33527;P33527-2;P33527-3;P33527-5;P33527-9	ABCC1	ABC-type glutathione-S-conjugate transporter;ABC-type glutathione-S-conjugate transporter (Fragment);Multidrug resistance-associated protein 1;Isoform 2 of Multidrug resistance-associated protein 1;Isoform 3 of Multidrug resistance-associated protein 1;Isoform 5 of Multidrug resistance-associated protein 1;Isoform 9 of Multidrug resistance-associated protein 1	+
A0A7I2V2E1;A0A7I2V2Z6;A0A7I2V3B5;A0A7I2V3W3;A0A7I2V4B3;A0A7I2V5N8;A0A7I2YQ97;A0AVL1;F8WC54;Q13443;Q13443-2	ADAM9	Disintegrin and metalloproteinase domain-containing protein 9;Disintegrin and metalloproteinase domain-containing protein 9;Disintegrin and metalloproteinase domain-containing protein 9;Disintegrin and metalloproteinase domain-containing protein 9;Disintegrin and metalloproteinase domain-containing protein 9;Disintegrin and metalloproteinase domain-containing protein 9;Disintegrin and metalloprot…	+	+
A0A7I2V2F9;E7EUI6;H7C4K3;P05556	ITGB1	Integrin beta;Integrin beta;Integrin beta;Integrin beta-1	+	+
A0A7I2V2G1;A0A7I2V395;A0A7I2V3V0;A0A7I2V444;A0A7I2V4C8;A0A7I2V4R2;A0A7I2V4R3;A0A7I2V5N9;A0A7I2YQD2;A0A7I2YQI1;A0A7I2YQR5;G8JLH9;P40763;P40763-2;P40763-3	STAT3	Signal transducer and activator of transcription;Signal transducer and activator of transcription;Signal transducer and activator of transcription;Signal transducer and activator of transcription;Signal transducer and activator of transcription;Signal transducer and activator of transcription;Signal transducer and activator of transcription;Signal transducer and activator of transcription;Signal …	+	+
A0A7I2V2G2;A0A7I2V2S7;P38646	HSPA9	Stress-70 protein, mitochondrial;Stress-70 protein, mitochondrial;Stress-70 protein, mitochondrial	+	+
A0A7I2V2H9;A0A7I2V2W0;A0A7I2V3I0;A0A7I2V3S3;A0A7I2V5Z6;P60228	EIF3E	Eukaryotic translation initiation factor 3 subunit E	+	+
A0A7I2V2K5;A0A7I2V473;E9PAV3;E9PAV3-2;F8VZJ2;F8W0W4;H0YHX9;Q13765	NACA	Nascent polypeptide-associated complex subunit alpha;Nascent polypeptide-associated complex subunit alpha;Nascent polypeptide-associated complex subunit alpha, muscle-specific form;Isoform skNAC-2 of Nascent polypeptide-associated complex subunit alpha, muscle-specific form;Nascent polypeptide-associated complex subunit alpha;Nascent polypeptide-associated complex subunit alpha (Fragment);Nascent…	+	+
A0A7I2V2M2;A0A7I2V2Y9;A0A7I2V347;A0A7I2V556;A0A7I2V560;A0A7I2V5E1;A0A7I2V5L4;A0A7I2V690;A0A7I2YQD7;A0A7I2YQE9;A0A7I2YQJ9;A0A7I2YQS1;B7Z2R7;Q5T8D3;Q5T8D3-2;Q5T8D3-3;Q5T8D3-4	ACBD5	Acyl-CoA-binding domain-containing protein 5;Acyl-CoA-binding domain-containing protein 5;Acyl-CoA-binding domain-containing protein 5;Acyl-CoA-binding domain-containing protein 5;Acyl-CoA-binding domain-containing protein 5;Acyl-CoA-binding domain-containing protein 5;Acyl-CoA-binding domain-containing protein 5;Acyl-CoA-binding domain-containing protein 5;Acyl-CoA-binding domain-containing prot…	+
A0A7I2V2M5;A0A7I2V430;A0A7I2V4F0;A0A7I2YQ77;Q92499	DDX1	ATP-dependent RNA helicase DDX1;ATP-dependent RNA helicase DDX1;ATP-dependent RNA helicase DDX1;RNA helicase;ATP-dependent RNA helicase DDX1	+	+
A0A7I2V2Q8;A0A7I2V466;A0A7I2V6E3;A0A7I2YQT5;P53634	CTSC	Dipeptidyl peptidase 1;Dipeptidyl peptidase 1;Dipeptidyl-peptidase I;Dipeptidyl peptidase 1;Dipeptidyl peptidase 1	+	+
A0A7I2V2R3;A0A7I2V5D8;P51991	HNRNPA3	Heterogeneous nuclear ribonucleoprotein A3	+	+
A0A7I2V2R5;A0A7I2V2X8;P27487	DPP4	Dipeptidyl peptidase 4	+	+
A0A7I2V2T3;A0A7I2YQK5;E7ETK5;H0Y4R1;P12268	IMPDH2	Inosine-5'-monophosphate dehydrogenase;Inosine-5'-monophosphate dehydrogenase;Inosine-5'-monophosphate dehydrogenase;Inosine-5'-monophosphate dehydrogenase;Inosine-5'-monophosphate dehydrogenase 2	+	+
A0A7I2V2U2;A0A7I2V4T9;A0A7I2V588;A0A7I2V5Z3;A0A7I2V697;O43765	SGTA	Small glutamine-rich tetratricopeptide repeat-containing protein alpha	+	+
A0A7I2V2U6;P13995	MTHFD2	Methenyltetrahydrofolate cyclohydrolase;Bifunctional methylenetetrahydrofolate dehydrogenase/cyclohydrolase, mitochondrial	+	+
A0A7I2V2U8;A0A7I2V5B1;A0A7I2V5D3;Q6IBS0	TWF2	Twinfilin-2;HCG2043378, isoform CRA_b;Twinfilin-2;Twinfilin-2	+	+
A0A7I2V320;A0A7I2V3B4;A0A7I2V4R0;A0A7I2V5I2;A0A7I2V5Z4;Q8WVM8;Q8WVM8-2;Q8WVM8-3	SCFD1	Sec1 family domain-containing protein 1;Sec1 family domain-containing protein 1;Sec1 family domain-containing protein 1;Sec1 family domain-containing protein 1;Sec1 family domain-containing protein 1;Sec1 family domain-containing protein 1;Isoform 2 of Sec1 family domain-containing protein 1;Isoform 3 of Sec1 family domain-containing protein 1	+	+
A0A7I2V323;A0A7I2V3P1;A0A7I2V3P7;A0A7I2V4N1;A0A7I2V4S4;P22626;P22626-2	HNRNPA2B1	Heterogeneous nuclear ribonucleoproteins A2/B1;Heterogeneous nuclear ribonucleoproteins A2/B1;Heterogeneous nuclear ribonucleoproteins A2/B1;Heterogeneous nuclear ribonucleoproteins A2/B1;Heterogeneous nuclear ribonucleoproteins A2/B1;Heterogeneous nuclear ribonucleoproteins A2/B1;Isoform A2 of Heterogeneous nuclear ribonucleoproteins A2/B1	+	+
A0A7I2V351;A0A7I2V487;A0A7I2YQE1;P52292	KPNA2	Importin subunit alpha;Importin subunit alpha;Importin subunit alpha;Importin subunit alpha-1	+	+
A0A7I2V370;P21964;P21964-2	COMT	Catechol O-methyltransferase;Catechol O-methyltransferase;Isoform Soluble of Catechol O-methyltransferase	+	+
A0A7I2V377;A0A7I2V518;P49069	CAMLG	Guided entry of tail-anchored proteins factor CAMLG;Guided entry of tail-anchored proteins factor;Guided entry of tail-anchored proteins factor CAMLG	+
A0A7I2V383;Q92843-2	BCL2L2-PABPN1	BCL2L2-PABPN1 readthrough;Isoform 3 of Bcl-2-like protein 2	+	+
A0A7I2V3D2;Q8NFJ6	PROKR2	Prokineticin receptor 2	+	+
A0A7I2V3E2;Q9UN86;Q9UN86-2	G3BP2	Ras GTPase-activating protein-binding protein 2;Ras GTPase-activating protein-binding protein 2;Isoform B of Ras GTPase-activating protein-binding protein 2	+	+
A0A7I2V3F2;H3BMQ2;Q9UHA3	RSL24D1	Probable ribosome biogenesis protein RLP24	+
A0A7I2V3F3;A0A7I2V428;C9JLB1;P19338	NCL	Nucleolin	+	+
A0A7I2V3I1;B1AHA8;P09601	HMOX1	Heme oxygenase;Heme oxygenase (biliverdin-producing) (Fragment);Heme oxygenase 1	+	+
A0A7I2V3N5;A0A7I2V492;O60282	KIF5C	Kinesin-like protein;Kinesin-like protein;Kinesin heavy chain isoform 5C	+	+
A0A7I2V3Q3;Q9Y4W2;Q9Y4W2-2	LAS1L	Ribosomal biogenesis protein LAS1L;Ribosomal biogenesis protein LAS1L;Isoform 2 of Ribosomal biogenesis protein LAS1L	+
A0A7I2V3R8;F8W6I7;P09651;P09651-2;P09651-3	HNRNPA1	Heterogeneous nuclear ribonucleoprotein A1;Heterogeneous nuclear ribonucleoprotein A1;Heterogeneous nuclear ribonucleoprotein A1;Isoform A1-A of Heterogeneous nuclear ribonucleoprotein A1;Isoform 2 of Heterogeneous nuclear ribonucleoprotein A1	+	+
A0A7I2V3S7;A0A7I2V5Q7;P10415;P10415-2	BCL2	Apoptosis regulator Bcl-2;Apoptosis regulator Bcl-2;Apoptosis regulator Bcl-2;Isoform Beta of Apoptosis regulator Bcl-2	+
A0A7I2V3T5	TWF2	Twinfilin-2	+
A0A7I2V3T6;A0A7I2YQL2;P20290-2	BTF3	Transcription factor BTF3;Transcription factor BTF3;Isoform 2 of Transcription factor BTF3	+	+
A0A7I2V3T8;A0A7I2YQA5;Q15904	ATP6AP1	V-type proton ATPase subunit S1	+	+
A0A7I2V3X4;A0A7I2V539;P30419	NMT1	Glycylpeptide N-tetradecanoyltransferase;Glycylpeptide N-tetradecanoyltransferase;Glycylpeptide N-tetradecanoyltransferase 1	+	+
A0A7I2V403;A0A7I2YQU3;A0A7I2YQV0;G3V2D8;Q68DK2;Q68DK2-2;Q68DK2-5	ZFYVE26	Zinc finger FYVE domain-containing protein 26;Zinc finger FYVE domain-containing protein 26;Zinc finger FYVE domain-containing protein 26;Zinc finger FYVE domain-containing protein 26;Zinc finger FYVE domain-containing protein 26;Isoform 2 of Zinc finger FYVE domain-containing protein 26;Isoform 5 of Zinc finger FYVE domain-containing protein 26	+	+
A0A7I2V412;Q9P0M6	MACROH2A2	Core histone macro-H2A.2	+	+
A0A7I2V416;A0A7I2V451;A0A7I2V486;A0A7I2YQJ3;A0A7P0TBP2;Q5M775;Q5M775-4	SPECC1	Cytospin-B;Cytospin-B;Cytospin-B;Cytospin-B;Cytospin-B;Cytospin-B;Isoform 4 of Cytospin-B	+	+
A0A7I2V440;A0A7I2V668;E9PHZ5;P07858	CTSB	Cathepsin B	+	+
A0A7I2V484;A0A7I2V5M3;P07711;P07711-3	CTSL	Procathepsin L;Procathepsin L;Procathepsin L;Isoform 2 of Procathepsin L	+	+
A0A7I2V4E3;A0A7I2V4S1;A0A7P0T898;A0A7P0T8T8;A0A7P0T996;A0A7P0Z4C4;A0A7P0Z4D8;A0A7P0Z4I5;A0A7P0Z4L5;P43234	CTSO	Cathepsin O	+	+
A0A7I2V4E4;Q15056;Q15056-2	EIF4H	Eukaryotic translation initiation factor 4H;Eukaryotic translation initiation factor 4H;Isoform Short of Eukaryotic translation initiation factor 4H	+	+
A0A7I2V4G5;A0A7I2V4X8;A0A7I2V596;A0A7I2YQD8;A0A7I2YQG7;O75306;O75306-2	NDUFS2	NADH dehydrogenase [ubiquinone] iron-sulfur protein 2, mitochondrial;NADH dehydrogenase [ubiquinone] iron-sulfur protein 2, mitochondrial;NADH dehydrogenase [ubiquinone] iron-sulfur protein 2, mitochondrial;NADH dehydrogenase [ubiquinone] iron-sulfur protein 2, mitochondrial;NADH dehydrogenase [ubiquinone] iron-sulfur protein 2, mitochondrial;NADH dehydrogenase [ubiquinone] iron-sulfur protein 2,…	+	+
A0A7I2V4H4;A0A7I2V4Y9;A8K8J9;Q13561;Q13561-2;Q13561-3	DCTN2	Dynactin subunit 2;Dynactin subunit 2;Dynactin 2 (P50), isoform CRA_b;Dynactin subunit 2;Isoform 2 of Dynactin subunit 2;Isoform 3 of Dynactin subunit 2	+	+
A0A7I2V4H9;A0A7I2V4K0;A0A7I2YQU9;Q9NR48;Q9NR48-2	ASH1L	Histone-lysine N-methyltransferase ASH1L;Histone-lysine N-methyltransferase ASH1L;Histone-lysine N-methyltransferase ASH1L;Histone-lysine N-methyltransferase ASH1L;Isoform 2 of Histone-lysine N-methyltransferase ASH1L	+
A0A7I2V4I5;Q5T200	ZC3H13	Zinc finger CCCH domain-containing protein 13	+
A0A7I2V4I7;H0YL22;H0YNN4;Q9Y375	NDUFAF1	Complex I intermediate-associated protein 30, mitochondrial;Complex I intermediate-associated protein 30, mitochondrial;Complex I intermediate-associated protein 30, mitochondrial (Fragment);Complex I intermediate-associated protein 30, mitochondrial	+	+
A0A7I2V4J2;A0A7I2V4K9;A0A7I2V535;A0A7I2V5Y7;Q15233;Q15233-2	NONO	Non-POU domain-containing octamer-binding protein;Non-POU domain-containing octamer-binding protein;Non-POU domain-containing octamer-binding protein;Non-POU domain-containing octamer-binding protein;Non-POU domain-containing octamer-binding protein;Isoform 2 of Non-POU domain-containing octamer-binding protein	+	+
A0A7I2V4J9;P07942	LAMB1	Laminin subunit beta-1	+	+
A0A7I2V4K5;P10619;P10619-2;X6R5C5;X6R8A1	CTSA	Carboxypeptidase;Lysosomal protective protein;Isoform 2 of Lysosomal protective protein;Carboxypeptidase;Carboxypeptidase	+	+
A0A7I2V4L6;O15498	YKT6	Synaptobrevin homolog YKT6	+	+
A0A7I2V4L7;Q13310-2;Q13310-3	PABPC4	Polyadenylate-binding protein;Isoform 2 of Polyadenylate-binding protein 4;Isoform 3 of Polyadenylate-binding protein 4	+	+
A0A7I2V4X1;Q9Y6X0	SETBP1	SET-binding protein	+
A0A7I2V527;A0A8Q3SIQ8;Q2M1P5	KIF7	Kinesin-like protein KIF7 (Fragment);Kinesin-like protein KIF7;Kinesin-like protein KIF7	+
A0A7I2V544;A0A7I2V5Z5;M0R0L2;Q96D53;Q96D53-2	COQ8B	Atypical kinase COQ8B, mitochondrial;Atypical kinase COQ8B, mitochondrial;Atypical kinase COQ8B, mitochondrial;Atypical kinase COQ8B, mitochondrial;Isoform 2 of Atypical kinase COQ8B, mitochondrial	+
A0A7I2V554;Q2YD98	UVSSA	UV-stimulated scaffold protein A	+
A0A7I2V586	ACO2	Aconitate hydratase, mitochondrial	+	+
A0A7I2V594;E7ESZ7;O95299	NDUFA10	NADH dehydrogenase [ubiquinone] 1 alpha subcomplex subunit 10, mitochondrial;NADH dehydrogenase [ubiquinone] 1 alpha subcomplex subunit 10, mitochondrial;NADH dehydrogenase [ubiquinone] 1 alpha subcomplex subunit 10, mitochondrial	+
A0A7I2V599	HSPD1	60 kDa heat shock protein, mitochondrial	+
A0A7I2V5D2;A0A7I2YQI0;C9J494;Q9H000;Q9H000-2	MKRN2	E3 ubiquitin-protein ligase makorin-2;E3 ubiquitin-protein ligase makorin-2;E3 ubiquitin-protein ligase makorin-2;E3 ubiquitin-protein ligase makorin-2;Isoform 2 of E3 ubiquitin-protein ligase makorin-2	+	+
A0A7I2V5H3;A0A7I2YQ87;O75569	PRKRA	Interferon-inducible double-stranded RNA-dependent protein kinase activator A	+
A0A7I2V5J1;A0A7I2YQL5;E5RI60;Q9UHI8	ADAMTS1	A disintegrin and metalloproteinase with thrombospondin motifs 1	+	+
A0A7I2V5J4;P17612;P17612-2	PRKACA	cAMP-dependent protein kinase;cAMP-dependent protein kinase catalytic subunit alpha;Isoform 2 of cAMP-dependent protein kinase catalytic subunit alpha	+
A0A7I2V5L3;M0QYS1;P40429	RPL13A	60S ribosomal protein L13a;60S ribosomal protein L13a (Fragment);60S ribosomal protein L13a	+	+
A0A7I2V5Q5;A0A7I2V629;Q13427	PPIG	Peptidyl-prolyl cis-trans isomerase G	+
A0A7I2V5R1;Q8TD19	NEK9	Serine/threonine-protein kinase Nek9	+	+
A0A7I2V5S2;P06748;P06748-3	NPM1	Nucleophosmin;Nucleophosmin;Isoform 3 of Nucleophosmin	+	+
A0A7I2V5T7;Q9H7Z7	PTGES2	Prostaglandin E synthase 2	+	+
A0A7I2Y1C3;E7EUU4;E7EX73;E9PGM1;Q04637;Q04637-3;Q04637-4;Q04637-5;Q04637-8;Q04637-9	EIF4G1	Eukaryotic translation initiation factor 4 gamma 1;Eukaryotic translation initiation factor 4 gamma 1;Eukaryotic translation initiation factor 4 gamma 1;Eukaryotic translation initiation factor 4 gamma 1;Eukaryotic translation initiation factor 4 gamma 1;Isoform B of Eukaryotic translation initiation factor 4 gamma 1;Isoform C of Eukaryotic translation initiation factor 4 gamma 1;Isoform D of Euk…	+	+
A0A7I2YBM0;A0A8Q3SJI0;A0A8Q3WLH8;A0A8Q3WLJ5;Q9UPY3;Q9UPY3-2	DICER1	Endoribonuclease Dicer;Endoribonuclease Dicer;Endoribonuclease Dicer;Endoribonuclease Dicer;Endoribonuclease Dicer;Isoform 2 of Endoribonuclease Dicer	+
A0A7I2YQ75;Q9NVE5;Q9NVE5-3	USP40	Ubiquitin carboxyl-terminal hydrolase 40;Ubiquitin carboxyl-terminal hydrolase 40;Isoform 3 of Ubiquitin carboxyl-terminal hydrolase 40	+
A0A7I2YQ95;H7C4F6;O00629	KPNA4	Importin subunit alpha;Importin subunit alpha;Importin subunit alpha-3	+	+
A0A7I2YQE7;P54274;P54274-2	TERF1	Telomeric repeat-binding factor;Telomeric repeat-binding factor 1;Isoform 2 of Telomeric repeat-binding factor 1	+
A0A7I2YQF8;Q13347	EIF3I	Eukaryotic translation initiation factor 3 subunit I	+	+
A0A7I2YQG2;J3KTE4;J3QR09;P84098	RPL19	Ribosomal protein L19;Ribosomal protein L19;Ribosomal protein L19;60S ribosomal protein L19	+	+
A0A7I2YQI5;Q9Y5P6;Q9Y5P6-2	GMPPB	Mannose-1-phosphate guanylyltransferase;Mannose-1-phosphate guanyltransferase beta;Isoform 2 of Mannose-1-phosphate guanyltransferase beta	+	+
A0A7I2YQN9;A0A7P0P2U7;Q13283	G3BP1	Ras GTPase-activating protein-binding protein 1	+	+
A0A7I2YQQ3;Q92820	GGH	Folate gamma-glutamyl hydrolase;Gamma-glutamyl hydrolase	+	+
A0A7I2YQU6;C4AMC7;Q6VEQ5;Q9NQA3	WASH6P	WAS protein family homolog 6;Putative WAS protein family homolog 3;WAS protein family homolog 2;WAS protein family homolog 6	+
A0A7I2YQW9;K7EQ25;Q96GS6;Q96GS6-2;Q96GS6-3;Q96GS6-4	ABHD17A	Alpha/beta hydrolase domain-containing protein 17A;Alpha/beta hydrolase domain-containing protein 17A;Alpha/beta hydrolase domain-containing protein 17A;Isoform 2 of Alpha/beta hydrolase domain-containing protein 17A;Isoform 3 of Alpha/beta hydrolase domain-containing protein 17A;Isoform 4 of Alpha/beta hydrolase domain-containing protein 17A	+	+
A0A7N4I394	PRPF40A	Pre-mRNA-processing factor 40 homolog A	+	+
A0A7N4YH79;Q8NDF8;Q8NDF8-5	TENT4B	Terminal nucleotidyltransferase 4B;Terminal nucleotidyltransferase 4B;Isoform 5 of Terminal nucleotidyltransferase 4B	+
A0A7P0MKV3;A0A8I5KSY5;A0A8I5KYF1;H7C5L9;P82650	MRPS22	28S ribosomal protein S22, mitochondrial;28S ribosomal protein S22, mitochondrial;28S ribosomal protein S22, mitochondrial;28S ribosomal protein S22, mitochondrial;28S ribosomal protein S22, mitochondrial	+
A0A7P0MNE9;P35030;P35030-2;P35030-3;P35030-4;P35030-5	PRSS3	Trypsin-3;Trypsin-3;Isoform 2 of Trypsin-3;Isoform 3 of Trypsin-3;Isoform 4 of Trypsin-3;Isoform 5 of Trypsin-3
A0A7P0MRI8;A0A8I5KQ87;A0A8I5KRK2;A0A8I5KS50;Q15147-5	PLCB4	1-phosphatidylinositol 4,5-bisphosphate phosphodiesterase;1-phosphatidylinositol 4,5-bisphosphate phosphodiesterase;1-phosphatidylinositol 4,5-bisphosphate phosphodiesterase;1-phosphatidylinositol 4,5-bisphosphate phosphodiesterase;Isoform 4 of 1-phosphatidylinositol 4,5-bisphosphate phosphodiesterase beta-4	+	+
A0A7P0S5H5;P60866;P60866-2	RPS20	40S ribosomal protein S20 (Fragment);40S ribosomal protein S20;Isoform 2 of 40S ribosomal protein S20	+	+
A0A7P0SNB0;P28300	LOX	Protein-lysine 6-oxidase	+	+
A0A7P0SNI2	TEAD3	Transcriptional enhancer factor TEF-5	+
A0A7P0SXD0;Q9H7D7-2	WDR26	WD repeat-containing protein 26 (Fragment);Isoform 2 of WD repeat-containing protein 26	+	+
A0A7P0T7D6;A0A7P0T855;O14879	IFIT3	Interferon-induced protein with tetratricopeptide repeats 3	+	+
A0A7P0T7Z2;A0A7P0TA34;Q9Y6D5	ARFGEF2	Brefeldin A-inhibited guanine nucleotide-exchange protein 2	+
A0A7P0T7Z4;A0A7P0TAL6;C9JD95;P10914;R4GNI0;V9P921;X5D3F6	IRF1	Interferon regulatory factor 1 (Fragment);Interferon regulatory factor;Interferon regulatory factor 1 (Fragment);Interferon regulatory factor 1;Interferon regulatory factor 1 (Fragment);Interferon regulatory factor 1;Interferon regulatory factor	+
A0A7P0T810;A0A7P0T837;A0A7P0T845;A0A7P0T8Q8;A0A7P0T919;A0A7P0T9A3;A0A7P0T9J9;A0A7P0T9Q0;A0A7P0T9Y0;A0A7P0TA89;A0A7P0TAA1;A0A7P0TAA8;A0A7P0TAL7;A0A7P0Z449;A0A7P0Z4J4;A0A804G6E3;E9PKA5;E9PP96;E9PR58;H0YCV0;H0YD42;H0YDD3;H0YDV4;H0YEE0;Q9BVK2;Q9BVK2-2	ALG8	Alpha-1,3-glucosyltransferase;Alpha-1,3-glucosyltransferase;Alpha-1,3-glucosyltransferase;Alpha-1,3-glucosyltransferase;Alpha-1,3-glucosyltransferase;Alpha-1,3-glucosyltransferase;Alpha-1,3-glucosyltransferase;Alpha-1,3-glucosyltransferase;Alpha-1,3-glucosyltransferase;Alpha-1,3-glucosyltransferase;Alpha-1,3-glucosyltransferase;Alpha-1,3-glucosyltransferase;Alpha-1,3-glucosyltransferase;Alpha-1,3…	+
A0A7P0T820;D6RDG5;D6RF85;Q9UFB7;Q9UFB7-2;Q9Y2D9	ZBTB47	Zinc finger and BTB domain-containing protein 47;Zinc finger and BTB domain-containing protein 47;Zinc finger protein 652;Zinc finger and BTB domain-containing protein 47;Isoform 2 of Zinc finger and BTB domain-containing protein 47;Zinc finger protein 652	+
A0A7P0T824;A0A7P0T838;A0A7P0T8N0;A0A7P0T925;A0A7P0T952;A0A7P0T977;A0A7P0T9E5;A0A7P0T9I1;A0A7P0T9T1;A0A7P0TA16;A0A7P0TA65;A0A7P0TAA6;A0A7P0TAS8;A0A7P0TBB8;A0A7P0TBE4;A0A7P0Z3Z7;A0A7P0Z445;A0A7P0Z462;H0YJF7;H0YJJ9;Q99986	VRK1	Serine/threonine-protein kinase VRK1;Serine/threonine-protein kinase VRK1;Serine/threonine-protein kinase VRK1 (Fragment);Serine/threonine-protein kinase VRK1;Serine/threonine-protein kinase VRK1;Serine/threonine-protein kinase VRK1;Serine/threonine-protein kinase VRK1;Serine/threonine-protein kinase VRK1;Serine/threonine-protein kinase VRK1;Serine/threonine-protein kinase VRK1;Serine/threonine-p…	+	+
A0A7P0T841;A0A7P0T8F8;A0A7P0T914;A0A7P0TA86;A0A7P0TBE6;A0A7P0Z492;A0A7P0Z4J6;C9J7Z4;H7C2Z3;Q8NCE0;Q8NCE0-2;Q8NCE0-3;Q8NCE0-5	TSEN2	tRNA-splicing endonuclease subunit Sen2;tRNA-splicing endonuclease subunit Sen2;tRNA-splicing endonuclease subunit Sen2;tRNA-splicing endonuclease subunit Sen2;tRNA-splicing endonuclease subunit Sen2;tRNA-splicing endonuclease subunit Sen2;tRNA-splicing endonuclease subunit Sen2;tRNA-intron lyase;tRNA-splicing endonuclease subunit Sen2;tRNA-splicing endonuclease subunit Sen2;Isoform 2 of tRNA-spl…	+
A0A7P0T843;A0A7P0T8E8;A0A7P0TA15;A0A7P0TB19;A0A7P0TBL3;A0A7P0Z4K4;Q13356;Q13356-2	PPIL2	RING-type E3 ubiquitin transferase;RING-type E3 ubiquitin transferase;RING-type E3 ubiquitin transferase;RING-type E3 ubiquitin transferase;RING-type E3 ubiquitin transferase;RING-type E3 ubiquitin-protein ligase PPIL2;RING-type E3 ubiquitin-protein ligase PPIL2;Isoform 2 of RING-type E3 ubiquitin-protein ligase PPIL2	+
A0A7P0T850;A0A7P0T882;A0A7P0T901;A0A7P0T9B8;A0A7P0T9C7;A0A7P0T9X2;A0A7P0TAL2;A0A7P0TB27;A0A7P0Z4I2;B4DR67;Q9Y673;Q9Y673-2	ALG5	Dolichyl-phosphate beta-glucosyltransferase;Dolichyl-phosphate beta-glucosyltransferase;Dolichyl-phosphate beta-glucosyltransferase;Dolichyl-phosphate beta-glucosyltransferase;Dolichyl-phosphate beta-glucosyltransferase;Dolichyl-phosphate beta-glucosyltransferase;Dolichyl-phosphate beta-glucosyltransferase;Dolichyl-phosphate beta-glucosyltransferase;Dolichyl-phosphate beta-glucosyltransferase;Dol…	+
A0A7P0T865;A0A7P0T8Q3;A0A7P0T991;A0A7P0T9R2;A0A7P0TBI8;Q96BZ9;Q96BZ9-3	TBC1D20	TBC1 domain family member 20;TBC1 domain family member 20;TBC1 domain family member 20;TBC1 domain family member 20;TBC1 domain family member 20;TBC1 domain family member 20;Isoform 3 of TBC1 domain family member 20	+
A0A7P0T877;A0A7P0T915;A0A7P0T9N1;A0A7P0T9X1;A0A7P0TA05;A0A7P0TBF5;A0A7P0Z490;A0A7P0Z4F6;A0A7P0Z4N6;Q9NXA8;Q9NXA8-2;Q9NXA8-3	SIRT5	NAD-dependent protein deacylase sirtuin-5, mitochondrial;NAD-dependent protein deacylase sirtuin-5, mitochondrial;NAD-dependent protein deacylase sirtuin-5, mitochondrial;NAD-dependent protein deacylase sirtuin-5, mitochondrial;NAD-dependent protein deacylase sirtuin-5, mitochondrial;NAD-dependent protein deacylase sirtuin-5, mitochondrial;NAD-dependent protein deacylase sirtuin-5, mitochondrial;…	+
A0A7P0T883;A0A7P0T8V8;A0A7P0Z475;A0A7P0Z4H1;Q4AC94	C2CD3	C2 domain-containing protein 3	+
A0A7P0T886;A0A7P0T8X4;Q96GX1;Q96GX1-2	TCTN2	Tectonic-2;Tectonic-2;Tectonic-2;Isoform 2 of Tectonic-2	+
A0A7P0T887;A0A7P0T8I3;A0A7P0T8M5;A0A7P0TAC3;A0A7P0TAV4;Q8IYL3	C1orf174	UPF0688 protein C1orf174	+
A0A7P0T890;F8W9J4;Q03001	DST	Dystonin	+	+
A0A7P0T893;O43823	AKAP8	A-kinase anchor protein 8	+
A0A7P0T897;A0A7P0T8N6;A0A7P0T9P7;A0A804CHQ2;P98155;P98155-2	VLDLR	Very low-density lipoprotein receptor;Very low-density lipoprotein receptor (Fragment);Very low-density lipoprotein receptor;Very low-density lipoprotein receptor (Fragment);Very low-density lipoprotein receptor;Isoform Short of Very low-density lipoprotein receptor	+	+
A0A7P0T8B3;A0A7P0TAT2;P09913	IFIT2	Interferon-induced protein with tetratricopeptide repeats 2 (Fragment);Interferon-induced protein with tetratricopeptide repeats 2;Interferon-induced protein with tetratricopeptide repeats 2	+
A0A7P0T8B7;A0A7P0T8I1;A0A7P0T9P8;A0A7P0T9Z9;A0A7P0TA72;A0A7P0TAT1;A0A7P0TAZ8;A0A7P0TB05;A0A7P0TBL2;A0A7P0Z4F0;F8VSG1;Q9H1V8;Q9H2J7;Q9H2J7-2	SLC6A15	Transporter;Transporter;Sodium-dependent neutral amino acid transporter B(0)AT2;Transporter;Transporter;Sodium-dependent neutral amino acid transporter B(0)AT2;Sodium-dependent neutral amino acid transporter B(0)AT2;Transporter;Transporter;Sodium-dependent neutral amino acid transporter B(0)AT2;Sodium-dependent neutral amino acid transporter B(0)AT2 (Fragment);Sodium-dependent neutral amino acid …	+
A0A7P0T8C7;A0A7P0T8D4;A0A7P0T8S8;A0A7P0T8Z2;A0A7P0T8Z7;A0A7P0TBI9;A0A7P0Z4A2;A0A7P0Z4A5;Q9Y5X1	SNX9	Sorting nexin-9;Sorting nexin;Sorting nexin;Sorting nexin;Sorting nexin-9;Sorting nexin;Sorting nexin;Sorting nexin;Sorting nexin-9	+	+
A0A7P0T8F3;A0A7P0T8R1;A0A7P0T980;A0A7P0T9R1;A0A7P0T9U5;A0A7P0T9V4;A0A7P0Z4F3;A0A7P0Z4J9;A0A7P0Z4M6;Q96Q42	ALS2	Alsin	+	+
A0A7P0T8I6;Q9UBR2	CTSZ	Cathepsin X;Cathepsin Z	+	+
A0A7P0T8K2;Q9BYI3	FAM126A	Hyccin	+	+
A0A7P0T8L1;A0A7P0T8L8;A0A7P0T9H0;A0A7P0T9Z2;A0A7P0TAH5;A0A7P0Z4N9;Q6IQ26;Q6IQ26-2	DENND5A	DENN domain-containing protein 5A;DENN domain-containing protein 5A;DENN domain-containing protein 5A;DENN domain-containing protein 5A;DENN domain-containing protein 5A;DENN domain-containing protein 5A;DENN domain-containing protein 5A;Isoform 2 of DENN domain-containing protein 5A	+	+
A0A7P0T8N8;O14776;O14776-2	TCERG1	Transcription elongation regulator 1;Transcription elongation regulator 1;Isoform 2 of Transcription elongation regulator 1	+	+
A0A7P0T8R5;A0A7P0T8Y1;A0A7P0T992;A0A7P0T9H5;A0A7P0T9V3;A0A7P0TAF2;A0A7P0TAH1;A0A7P0Z421;A0A7P0Z4I7;P18850	ATF6	Cyclic AMP-dependent transcription factor ATF-6 alpha;Cyclic AMP-dependent transcription factor ATF-6 alpha (Fragment);Cyclic AMP-dependent transcription factor ATF-6 alpha;Cyclic AMP-dependent transcription factor ATF-6 alpha;Cyclic AMP-dependent transcription factor ATF-6 alpha;Cyclic AMP-dependent transcription factor ATF-6 alpha;Cyclic AMP-dependent transcription factor ATF-6 alpha;Cyclic AMP…	+
A0A7P0T8U6;A0A7P0T8W1;A0A7P0TA56;A0A7P0TB20;P46531	NOTCH1	Neurogenic locus notch homolog protein 1	+
A0A7P0T8Y0;Q8IY21	DDX60	Probable ATP-dependent RNA helicase DDX60	+	+
A0A7P0T906;A0A7P0T9D8;A0A7P0T9R3;Q8IW45;Q8IW45-2	NAXD	ATP-dependent (S)-NAD(P)H-hydrate dehydratase;ATP-dependent (S)-NAD(P)H-hydrate dehydratase;ATP-dependent (S)-NAD(P)H-hydrate dehydratase;ATP-dependent (S)-NAD(P)H-hydrate dehydratase;Isoform 2 of ATP-dependent (S)-NAD(P)H-hydrate dehydratase	+	+
A0A7P0T907;Q06710	PAX8	Paired box protein Pax-8	+	+
A0A7P0T936;P10636-2;P10636-6	MAPT	Microtubule-associated protein;Isoform Fetal-tau of Microtubule-associated protein tau;Isoform Tau-D of Microtubule-associated protein tau	+
A0A7P0T945;C9J2C0;Q9NY65;Q9NY65-2	TUBA8	Tubulin alpha chain;Tubulin alpha chain (Fragment);Tubulin alpha-8 chain;Isoform 2 of Tubulin alpha-8 chain	+	+
A0A7P0T962;Q7Z4L5	TTC21B	Tetratricopeptide repeat protein 21B	+
A0A7P0T9B2;A0A7P0Z400;Q5VIR6	VPS53	Vacuolar protein sorting-associated protein 53 homolog	+
A0A7P0T9D5;A0A7P0TA12;A0A7P0Z4C2;B4DR71;Q99720;Q99720-3;Q99720-4	SIGMAR1	Sigma non-opioid intracellular receptor 1;Sigma non-opioid intracellular receptor 1;Sigma non-opioid intracellular receptor 1;Sigma non-opioid intracellular receptor 1;Sigma non-opioid intracellular receptor 1;Isoform 3 of Sigma non-opioid intracellular receptor 1;Isoform 4 of Sigma non-opioid intracellular receptor 1	+
A0A7P0T9D7;A0A7P0TAP7;P51587	BRCA2	Breast cancer type 2 susceptibility protein	+
A0A7P0T9D9;A0A7P0T9T4;A0A7P0TBE7;O43379;O43379-4	WDR62	WD repeat-containing protein 62;WD repeat-containing protein 62;WD repeat-containing protein 62;WD repeat-containing protein 62;Isoform 4 of WD repeat-containing protein 62	+
A0A7P0T9F7;A0A7P0TAN7;A0A7P0TBF8;A0A7P0Z4A0;A0A7P0Z4P5;F5GZS6;J3KPF3;P08195;P08195-2;P08195-3;P08195-4	SLC3A2	4F2 cell-surface antigen heavy chain;4F2 cell-surface antigen heavy chain;4F2 cell-surface antigen heavy chain;4F2 cell-surface antigen heavy chain;4F2 cell-surface antigen heavy chain;4F2 cell-surface antigen heavy chain;4F2 cell-surface antigen heavy chain;4F2 cell-surface antigen heavy chain;Isoform 2 of 4F2 cell-surface antigen heavy chain;Isoform 3 of 4F2 cell-surface antigen heavy chain;Iso…	+	+
A0A7P0T9G6;P23258	TUBG1	Tubulin gamma chain;Tubulin gamma-1 chain	+	+
A0A7P0T9G7;Q99707;Q99707-2	MTR	Methionine synthase;Methionine synthase;Isoform 2 of Methionine synthase	+	+
A0A7P0T9H8;A0A7P0TB39;Q15646	OASL	2'-5'-oligoadenylate synthase-like protein	+
A0A7P0T9I3	MBNL2	Muscleblind-like protein 2	+
A0A7P0T9I6;F8W8T1;H9KVC7;P20591	MX1	Interferon-induced GTP-binding protein Mx1	+	+
A0A7P0T9I9;P43490	NAMPT	Nicotinamide phosphoribosyltransferase	+	+
A0A7P0T9K5;I3L2J0	CIC	Protein capicua homolog	+
A0A7P0T9P2;B0QY86;B0QY91;Q8N3F8	MICALL1	MICAL-like protein 1	+	+
A0A7P0T9U7;Q15637-5	SF1	Splicing factor 1;Isoform 5 of Splicing factor 1	+	+
A0A7P0T9W4;A0A7P0TBH4;A0A7P0Z4E9;O60890	OPHN1	Oligophrenin-1	+
A0A7P0T9W6;Q9Y6K5	OAS3	2'-5' oligoadenylate synthase;2'-5'-oligoadenylate synthase 3	+	+
A0A7P0T9X8;Q6UXY1;Q6UXY1-2	BAIAP2L2	Brain-specific angiogenesis inhibitor 1-associated protein 2-like protein 2;Brain-specific angiogenesis inhibitor 1-associated protein 2-like protein 2;Isoform 2 of Brain-specific angiogenesis inhibitor 1-associated protein 2-like protein 2	+
A0A7P0T9Y7;Q9UNQ2	DIMT1	rRNA adenine N(6)-methyltransferase;Probable dimethyladenosine transferase	+	+
A0A7P0TA35;A0A7P0TA71;A0A7P0TB26;I3L3P5;P07237	P4HB	Protein disulfide-isomerase	+	+
A0A7P0TA59;A0A7P0Z413;J9JIH8;Q7Z6J9	TSEN54	tRNA-splicing endonuclease subunit Sen54	+
A0A7P0TA70	AAR2	Protein AAR2 homolog	+	+
A0A7P0TA76;A0A7P0TB52;A0A7P0TBB1;O95573	ACSL3	Fatty acid CoA ligase Acsl3	+
A0A7P0TA78;A0A7P0TAC5;P42858	HTT	Huntingtin	+	+
A0A7P0TA83;J3KQ66;P78509;P78509-2;P78509-3	RELN	Reelin;Reelin;Reelin;Isoform 2 of Reelin;Isoform 3 of Reelin	+	+
A0A7P0TAE3;A0A7P0TAJ5;Q9ULX6;Q9ULX6-2	AKAP8L	A-kinase anchor protein 8-like;A-kinase anchor protein 8-like;A-kinase anchor protein 8-like;Isoform 2 of A-kinase anchor protein 8-like	+	+
A0A7P0TAE9;A0A7P0TB65;P27824;P27824-2	CANX	Calnexin;Calnexin;Calnexin;Isoform 2 of Calnexin	+	+
A0A7P0TAG0;P50281	MMP14	Matrix metalloproteinase-14	+	+
A0A7P0TAG1;A0A7P0TAX2;A0A7P0TBE2;P10515	DLAT	Dihydrolipoamide acetyltransferase component of pyruvate dehydrogenase complex;Acetyltransferase component of pyruvate dehydrogenase complex;Acetyltransferase component of pyruvate dehydrogenase complex;Dihydrolipoyllysine-residue acetyltransferase component of pyruvate dehydrogenase complex, mitochondrial	+	+
A0A7P0TAL9;A0A7P0TBA9;P19525;P19525-2	EIF2AK2	Interferon-induced, double-stranded RNA-activated protein kinase;Interferon-induced, double-stranded RNA-activated protein kinase;Interferon-induced, double-stranded RNA-activated protein kinase;Isoform 2 of Interferon-induced, double-stranded RNA-activated protein kinase	+	+
A0A7P0TAP9;Q92995	USP13	Ubiquitin carboxyl-terminal hydrolase;Ubiquitin carboxyl-terminal hydrolase 13	+	+
A0A7P0TAQ9	DNAJC10	DnaJ homolog subfamily C member 10	+	+
A0A7P0TAR1;P43155;P43155-2;P43155-3	CRAT	Carnitine O-acetyltransferase;Carnitine O-acetyltransferase;Isoform 2 of Carnitine O-acetyltransferase;Isoform 3 of Carnitine O-acetyltransferase	+	+
A0A7P0TAW3;P55072	VCP	Transitional endoplasmic reticulum ATPase	+	+
A0A7P0TB24;H7C1Q6;Q9NXE4;Q9NXE4-3;Q9NXE4-4	SMPD4	Sphingomyelin phosphodiesterase 4;Sphingomyelin phosphodiesterase 4 (Fragment);Sphingomyelin phosphodiesterase 4;Isoform 3 of Sphingomyelin phosphodiesterase 4;Isoform 4 of Sphingomyelin phosphodiesterase 4	+	+
A0A7P0TB51;F6YB23;P11310;P11310-2;Q5T4U5	ACADM	Medium-chain-specific acyl-CoA dehydrogenase, mitochondrial;Medium-chain-specific acyl-CoA dehydrogenase, mitochondrial;Medium-chain specific acyl-CoA dehydrogenase, mitochondrial;Isoform 2 of Medium-chain specific acyl-CoA dehydrogenase, mitochondrial;Medium-chain specific acyl-CoA dehydrogenase, mitochondrial	+	+
A0A7P0TB86;A0A7P0Z4R0;Q9Y2Z2;Q9Y2Z2-2;Q9Y2Z2-4;Q9Y2Z2-5;Q9Y2Z2-6	MTO1	Protein MTO1 homolog, mitochondrial (Fragment);Protein MTO1 homolog, mitochondrial;Protein MTO1 homolog, mitochondrial;Isoform 1 of Protein MTO1 homolog, mitochondrial;Isoform 5 of Protein MTO1 homolog, mitochondrial;Isoform 6 of Protein MTO1 homolog, mitochondrial;Isoform 7 of Protein MTO1 homolog, mitochondrial	+
A0A7P0TBC5;A0A7P0TBI1;Q4KMQ2;Q4KMQ2-2;Q4KMQ2-3	ANO6	Anoctamin;Anoctamin;Anoctamin-6;Isoform 2 of Anoctamin-6;Isoform 3 of Anoctamin-6	+	+
A0A7P0TBD9;Q9Y251;Q9Y251-2;Q9Y251-3;Q9Y251-4	HPSE	Heparanase;Heparanase;Isoform 2 of Heparanase;Isoform 3 of Heparanase;Isoform 4 of Heparanase	+
A0A7P0TBP9;Q13325;Q13325-2	IFIT5	Interferon-induced protein with tetratricopeptide repeats 5;Interferon-induced protein with tetratricopeptide repeats 5;Isoform 2 of Interferon-induced protein with tetratricopeptide repeats 5	+
A0A7P0Z455;Q8TE73	DNAH5	Dynein axonemal heavy chain 5	+
A0A7P0Z481;P04035;P04035-2;P04035-3	HMGCR	3-hydroxy-3-methylglutaryl coenzyme A reductase;3-hydroxy-3-methylglutaryl-coenzyme A reductase;Isoform 2 of 3-hydroxy-3-methylglutaryl-coenzyme A reductase;Isoform 3 of 3-hydroxy-3-methylglutaryl-coenzyme A reductase	+
A0A7P0Z491;A0A7P0Z4R7;Q8IZT6	ASPM	Abnormal spindle-like microcephaly-associated protein	+
A0A7P0Z494	DBT	Dihydrolipoamide acetyltransferase component of pyruvate dehydrogenase complex	+	+
A0A7P0Z497;P23284	PPIB	Peptidyl-prolyl cis-trans isomerase;Peptidyl-prolyl cis-trans isomerase B	+	+
A0A7P0Z4B9;Q16531	DDB1	DNA damage-binding protein 1	+	+
A0A7P0Z4C3;A0A804CDA6;E7EX90;Q14203;Q14203-3;Q14203-4;Q14203-6	DCTN1	Dynactin subunit 1;Dynactin subunit 1;Dynactin subunit 1;Dynactin subunit 1;Isoform 3 of Dynactin subunit 1;Isoform 4 of Dynactin subunit 1;Isoform 6 of Dynactin subunit 1	+	+
A0A7P0Z4N7;D6R927;D6RF98;Q06330;Q06330-4;Q06330-6;Q06330-7	RBPJ	Recombining-binding protein suppressor of hairless;Recombining-binding protein suppressor of hairless;Recombining-binding protein suppressor of hairless;Recombining binding protein suppressor of hairless;Isoform 4 of Recombining binding protein suppressor of hairless;Isoform 6 of Recombining binding protein suppressor of hairless;Isoform 7 of Recombining binding protein suppressor of hairless	+	+
A0A804C9D6;A0A804CHP1;H0Y9Y5;Q96PQ7;Q96PQ7-2;Q96PQ7-3;Q96PQ7-4;Q96PQ7-5;Q96PQ7-6	KLHL5	Kelch-like protein 5;Kelch-like protein 5;Kelch-like protein 5 (Fragment);Kelch-like protein 5;Isoform 2 of Kelch-like protein 5;Isoform 3 of Kelch-like protein 5;Isoform 4 of Kelch-like protein 5;Isoform 5 of Kelch-like protein 5;Isoform 6 of Kelch-like protein 5	+
A0A804CD06;A6PVN5;Q15257;Q15257-2	PTPA	Serine/threonine-protein phosphatase 2A activator;Serine/threonine-protein phosphatase 2A activator;Serine/threonine-protein phosphatase 2A activator;Isoform 1 of Serine/threonine-protein phosphatase 2A activator	+	+
A0A804CFL5;A0A8I5KRJ0;A0A8I5KT31;A0A8I5KWT3;A0A8I5QKN9;A0A8J9ASZ5;Q86TC9	MYPN	MYPN protein;Myopalladin (Fragment);Myopalladin (Fragment);Myopalladin;Myopalladin;Myopalladin;Myopalladin	+
A0A804F6T5;A0A804F729;P14618-2	PKM	Pyruvate kinase;Pyruvate kinase;Isoform M1 of Pyruvate kinase PKM	+
A0A804HHR9;A0A8I5KSG1;O14686;O14686-3	KMT2D	[Histone H3]-lysine(4) N-methyltransferase;[Histone H3]-lysine(4) N-methyltransferase;Histone-lysine N-methyltransferase 2D;Isoform 3 of Histone-lysine N-methyltransferase 2D	+	+
A0A804HHU9;A0A804HII8;A0A804HIJ2;A0A804HJC8;A0A804HJS0;A0A804HKA6;A0A804HL27;O95630	STAMBP	STAM-binding protein	+	+
A0A804HHX0;A0A804HIJ7;A0A804HJB1;A0A804HK11;A0A804HK83;A0A804HKZ9;E9PIU3;F8W7Q8;H7BXM1;J3KQ12;Q96G97;Q96G97-3;Q96G97-4	BSCL2	Seipin;Seipin;Seipin;Seipin;Seipin;Seipin;Seipin (Fragment);Seipin (Fragment);Seipin;Seipin;Seipin;Isoform 2 of Seipin;Isoform 3 of Seipin	+
A0A804HHX8;A0A804HI30;A0A804HI47;A0A804HI51;A0A804HIA1;A0A804HIC6;A0A804HID3;A0A804HID8;A0A804HIJ3;A0A804HIK6;A0A804HIR3;A0A804HIV6;A0A804HIX9;A0A804HIZ9;A0A804HJ61;A0A804HJ91;A0A804HJA7;A0A804HJC6;A0A804HJG1;A0A804HJI4;A0A804HJK3;A0A804HJL8;A0A804HJS3;A0A804HJT4;A0A804HJW4;A0A804HJZ4;A0A804HK22;A0A804HK55;A0A804HKA3;A0A804HKC6;A0A804HKH6;A0A804HKJ3;A0A804HKN0;A0A804HKZ1;A0A804HL44;A0A804HL53;D6R…	SNX14	Sorting nexin-14;Sorting nexin-14;Sorting nexin-14;Sorting nexin-14;Sorting nexin-14;Sorting nexin-14;Sorting nexin-14;Sorting nexin-14;Sorting nexin-14;Sorting nexin-14;Sorting nexin-14;Sorting nexin-14;Sorting nexin-14;Sorting nexin-14;Sorting nexin-14;Sorting nexin-14;Sorting nexin-14;Sorting nexin-14;Sorting nexin-14;Sorting nexin-14;Sorting nexin-14;Sorting nexin-14;Sorting nexin-14;Sorting …	+	+
A0A804HI14;A0A804HIG4;A0A804HIN4;A0A804HJZ1;A0A804HK30;A0A804HKI2;A0A804HKJ0;A0A804HKR3;A0A804HL40;A0A804HLG8;P42704	LRPPRC	Leucine-rich PPR motif-containing protein, mitochondrial;Leucine-rich PPR motif-containing protein, mitochondrial;Leucine-rich PPR motif-containing protein, mitochondrial;Leucine-rich PPR motif-containing protein, mitochondrial;Leucine-rich PPR motif-containing protein, mitochondrial;Leucine-rich PPR motif-containing protein, mitochondrial;Leucine-rich PPR motif-containing protein, mitochondrial;…	+	+
A0A804HI25;A0A804HJQ7;A0A8I5KRR9;Q9UBM7	DHCR7	7-dehydrocholesterol reductase	+
A0A804HI32;A0A804HL50;Q86XX4;Q86XX4-2;Q86XX4-5	FRAS1	Extracellular matrix organizing protein FRAS1;Extracellular matrix organizing protein FRAS1;Extracellular matrix organizing protein FRAS1;Isoform 2 of Extracellular matrix organizing protein FRAS1;Isoform 5 of Extracellular matrix organizing protein FRAS1		+
A0A804HI41;H0YEA7;Q9UJJ9	GNPTG	N-acetylglucosamine-1-phosphotransferase subunit gamma	+	+
A0A804HI48;A0A804HI73;A0A804HJK8;A0A804HK05;A0A804HL81;Q16134	ETFDH	Electron transfer flavoprotein-ubiquinone oxidoreductase;Electron transfer flavoprotein-ubiquinone oxidoreductase;Electron transfer flavoprotein-ubiquinone oxidoreductase;Electron transfer flavoprotein-ubiquinone oxidoreductase;Electron transfer flavoprotein-ubiquinone oxidoreductase;Electron transfer flavoprotein-ubiquinone oxidoreductase, mitochondrial	+
A0A804HI55;A0A804HIV1;O00512	BCL9	B-cell CLL/lymphoma 9 protein	+	+
A0A804HI59;A0A804HIQ0;A0A8C8KD64;P19021;P19021-2;P19021-5;P19021-6	PAM	Peptidyl-glycine alpha-amidating monooxygenase;Peptidyl-glycine alpha-amidating monooxygenase;Peptidyl-glycine alpha-amidating monooxygenase;Peptidyl-glycine alpha-amidating monooxygenase;Isoform 2 of Peptidyl-glycine alpha-amidating monooxygenase;Isoform 5 of Peptidyl-glycine alpha-amidating monooxygenase;Isoform 6 of Peptidyl-glycine alpha-amidating monooxygenase	+	+
A0A804HI79;Q8TA86	RP9	Retinitis pigmentosa 9 protein	+
A0A804HI84;A0A804HI99;A0A804HID9;A0A804HIM5;A0A804HIP5;A0A804HJG2;A0A804HJL9;A0A804HK59;A0A804HKQ8;A0A804HKV6;A0A804HLC5;A0A804HLE6;A0A804HLF9;A0A804HLG4;C4B7M2;H0YLK7;H0YN34;Q96JI7;Q96JI7-2;Q96JI7-3	SPG11	Spatacsin;Spatacsin;Spatacsin;Spatacsin;Spatacsin;Spatacsin;Spatacsin;Spatacsin;Spatacsin;KIAA1840, isoform CRA_a;Spatacsin;Spatacsin;Spatacsin;Spatacsin;Spatacsin;Spatacsin;Spatacsin;Spatacsin;Isoform 2 of Spatacsin;Isoform 3 of Spatacsin	+
A0A804HI88;F5GXD1;F5H4P9	AKAP7	A-kinase anchor protein 7 isoform gamma	+
A0A804HIA8;H7C207;Q15032;Q15032-2;Q15032-3;Q15032-4	R3HDM1	R3H domain-containing protein 1;R3H domain-containing protein 1 (Fragment);R3H domain-containing protein 1;Isoform 2 of R3H domain-containing protein 1;Isoform 3 of R3H domain-containing protein 1;Isoform 4 of R3H domain-containing protein 1	+	+
A0A804HIB9;B7Z4P9;Q9NP72	RAB18	Ras-related protein Rab-18	+	+
A0A804HIC2;A0A804HK58;P21675;P21675-12;P21675-2;P21675-3;P21675-4;P21675-5;P21675-6;P21675-7;P21675-8;P21675-9	TAF1	Transcription initiation factor TFIID subunit;Transcription initiation factor TFIID subunit;Transcription initiation factor TFIID subunit 1;Isoform N-TAF1 of Transcription initiation factor TFIID subunit 1;Isoform 2 of Transcription initiation factor TFIID subunit 1;Isoform 3 of Transcription initiation factor TFIID subunit 1;Isoform 4 of Transcription initiation factor TFIID subunit 1;Isoform 2a…	+
A0A804HIE7;A0A804HIT3;A0A804HJN3;A0A804HKT3;H0YJQ7;Q9UKY4	POMT2	Protein O-mannosyl-transferase 2 (Fragment);Dolichyl-phosphate-mannose--protein mannosyltransferase;Dolichyl-phosphate-mannose--protein mannosyltransferase;Dolichyl-phosphate-mannose--protein mannosyltransferase;Dolichyl-phosphate-mannose--protein mannosyltransferase;Protein O-mannosyl-transferase 2	+
A0A804HIG6;A0A804HJL6;A0A804HJQ1;A0A804HKJ4;A0A804HKK4;A0A804HKU4;A0A804HKX7;A0A804HLB7;K7EID2;Q9BT22;Q9BT22-2	ALG1	Chitobiosyldiphosphodolichol beta-mannosyltransferase;Chitobiosyldiphosphodolichol beta-mannosyltransferase;Chitobiosyldiphosphodolichol beta-mannosyltransferase;Chitobiosyldiphosphodolichol beta-mannosyltransferase;Chitobiosyldiphosphodolichol beta-mannosyltransferase;Chitobiosyldiphosphodolichol beta-mannosyltransferase;Chitobiosyldiphosphodolichol beta-mannosyltransferase;Chitobiosyldiphosphod…	+
A0A804HIQ1;Q9NZJ4	SACS	Sacsin	+
A0A804HIS1;A0A8I5KQY1;A0A8I5KUA2;A0A8I5KZ80;A0A8I5QL28;H0YCH1;O75398;O75398-3;O75398-4;O75398-5	DEAF1	Deformed epidermal autoregulatory factor 1 homolog;Deformed epidermal autoregulatory factor 1 homolog;Deformed epidermal autoregulatory factor 1 homolog;Deformed epidermal autoregulatory factor 1 homolog;Deformed epidermal autoregulatory factor 1 homolog;Deformed epidermal autoregulatory factor 1 homolog (Fragment);Deformed epidermal autoregulatory factor 1 homolog;Isoform 2 of Deformed epidermal…	+
A0A804HIS2;G3V4T8;Q9Y4K4	MAP4K5	Mitogen-activated protein kinase kinase kinase kinase 5	+	+
A0A804HIV7;P50402	EMD	Emerin	+	+
A0A804HIY3;Q9NQ90;Q9NQ90-2	ANO2	Anoctamin;Anoctamin-2;Isoform 2 of Anoctamin-2	+	+
A0A804HJ08;A0A804HJS9;A0A804HL95;Q9BSJ2;Q9BSJ2-4	TUBGCP2	Gamma-tubulin complex component;Gamma-tubulin complex component;Gamma-tubulin complex component;Gamma-tubulin complex component 2;Isoform 3 of Gamma-tubulin complex component 2	+	+
A0A804HJ20;J3KN01;P55196;P55196-5	AFDN	Afadin;Afadin;Afadin;Isoform 5 of Afadin	+	+
A0A804HJ23;A0A804HJ66;A0A804HL61;Q9UKM7	MAN1B1	alpha-1,2-Mannosidase;alpha-1,2-Mannosidase;alpha-1,2-Mannosidase;Endoplasmic reticulum mannosyl-oligosaccharide 1,2-alpha-mannosidase	+	+
A0A804HJ24;A0A804HJ31;Q9HCC0	MCCC2	Methylcrotonoyl-CoA carboxylase;Methylcrotonoyl-CoA carboxylase;Methylcrotonoyl-CoA carboxylase beta chain, mitochondrial	+	+
A0A804HJ70;A0A804HJY9;A0A804HK09;Q53GS7	GLE1	mRNA export factor GLE1	+
A0A804HJ72;A0A804HJM0;A0A804HJX4;A0A804HKS6;Q6ZS30;Q6ZS30-1	NBEAL1	Neurobeachin-like protein 1;Neurobeachin-like protein 1;Neurobeachin-like protein 1 (Fragment);Neurobeachin-like protein 1;Neurobeachin-like protein 1;Isoform 1 of Neurobeachin-like protein 1	+
A0A804HJ86;Q9GZZ9;Q9GZZ9-2	UBA5	Ubiquitin-like modifier-activating enzyme 5;Ubiquitin-like modifier-activating enzyme 5;Isoform 2 of Ubiquitin-like modifier-activating enzyme 5	+	+
A0A804HJ93;H0Y368;O60762;Q5QPK2	DPM1	Dolichol-phosphate mannosyltransferase subunit 1	+
A0A804HJA4;J3KN16;Q5VYK3	ECPAS	Proteasome adapter and scaffold protein ECM29	+	+
A0A804HJA9;M0R2J8;M0R2J8-2;M0R2J8-3	DCDC1	Doublecortin domain-containing protein 1;Doublecortin domain-containing protein 1;Isoform 2 of Doublecortin domain-containing protein 1;Isoform 3 of Doublecortin domain-containing protein 1	+	+
A0A804HJB0;E9PGQ0;Q96H78	SLC25A44	Solute carrier family 25 member 44	+
A0A804HJB7;Q9BSH4	TACO1	Translational activator of cytochrome c oxidase 1	+	+
A0A804HJC0;A0A804HLK3;C9JVB3;Q96IZ7;Q96IZ7-2	RSRC1	Serine/Arginine-related protein 53;Serine/Arginine-related protein 53;Serine/Arginine-related protein 53;Serine/Arginine-related protein 53;Isoform 2 of Serine/Arginine-related protein 53	+
A0A804HJE2;Q8TF68	ZNF384	Zinc finger protein 384	+
A0A804HJM6;P31749;P31749-2	AKT1	Non-specific serine/threonine protein kinase;RAC-alpha serine/threonine-protein kinase;Isoform 2 of RAC-alpha serine/threonine-protein kinase	+	+
A0A804HJQ0;Q04771	ACVR1	Serine/threonine-protein kinase receptor;Activin receptor type-1	+
A0A804HJV4;Q9BX63	BRIP1	Fanconi anemia group J protein	+
A0A804HJV7;J3QR65;Q9NYA4	MTMR4	Protein-tyrosine-phosphatase;Protein-tyrosine-phosphatase;Myotubularin-related protein 4	+
A0A804HJX3;A0A804HKF1;Q86UE8;Q86UE8-2;Q86UE8-3	TLK2	Serine/threonine-protein kinase tousled-like 2;Serine/threonine-protein kinase tousled-like 2;Serine/threonine-protein kinase tousled-like 2;Isoform 2 of Serine/threonine-protein kinase tousled-like 2;Isoform 3 of Serine/threonine-protein kinase tousled-like 2	+	+
A0A804HJX8;J3KPF0	HECTD4	Probable E3 ubiquitin-protein ligase HECTD4	+
A0A804HK06;A7KAX9;A7KAX9-2	ARHGAP32	Rho GTPase-activating protein 32;Rho GTPase-activating protein 32;Isoform 2 of Rho GTPase-activating protein 32	+
A0A804HK63;C9IYF0;Q86XK2;Q86XK2-3;Q86XK2-5;Q86XK2-6	FBXO11	F-box only protein 11;F-box only protein 11 (Fragment);F-box only protein 11;Isoform 3 of F-box only protein 11;Isoform 5 of F-box only protein 11;Isoform 6 of F-box only protein 11	+
A0A804HKA1;P53805	RCAN1	Calcipressin-1 (Fragment);Calcipressin-1	+
A0A804HKC5;Q99614	TTC1	Tetratricopeptide repeat protein 1	+	+
A0A804HKC9;Q5H9U9	DDX60L	Probable ATP-dependent RNA helicase DDX60-like	+
A0A804HKD7	RABGAP1L	Rab GTPase-activating protein 1-like	+	+
A0A804HKF9;Q92889	ERCC4	DNA repair endonuclease XPF	+	+
A0A804HKG2;A0A804HL74;Q93063;Q93063-2;Q93063-3	EXT2	Exostosin-2;Exostosin-2;Exostosin-2;Isoform 2 of Exostosin-2;Isoform 3 of Exostosin-2	+	+
A0A804HKG3;Q8N9N5;Q8N9N5-2;Q8N9N5-3;Q8N9N5-4;Q8N9N5-5;Q8N9N5-6;Q8N9N5-7	BANP	Protein BANP;Protein BANP;Isoform 2 of Protein BANP;Isoform 3 of Protein BANP;Isoform 4 of Protein BANP;Isoform 5 of Protein BANP;Isoform 6 of Protein BANP;Isoform 7 of Protein BANP	+
A0A804HKG9;Q7Z7G8;Q7Z7G8-2;Q7Z7G8-6	VPS13B	Intermembrane lipid transfer protein VPS13B;Intermembrane lipid transfer protein VPS13B;Isoform 2 of Intermembrane lipid transfer protein VPS13B;Isoform 6 of Intermembrane lipid transfer protein VPS13B	+
A0A804HKH9;O00170	AIP	Peptidylprolyl isomerase (Fragment);AH receptor-interacting protein	+	+
A0A804HKJ9;E7EWN3;Q9C0A6;Q9C0A6-2;Q9C0A6-3	SETD5	Histone-lysine N-methyltransferase SETD5;Histone-lysine N-methyltransferase SETD5;Histone-lysine N-methyltransferase SETD5;Isoform 2 of Histone-lysine N-methyltransferase SETD5;Isoform 3 of Histone-lysine N-methyltransferase SETD5	+
A0A804HKV3	ACTA1	Actin, alpha skeletal muscle	+	+
A0A804HL83;O43422	THAP12	52 kDa repressor of the inhibitor of the protein kinase	+
A0A804HL87;H0Y6R4;Q13905;Q13905-2;Q13905-3;Q13905-4	RAPGEF1	Rap guanine nucleotide exchange factor 1;Rap guanine nucleotide exchange factor 1 (Fragment);Rap guanine nucleotide exchange factor 1;Isoform Short of Rap guanine nucleotide exchange factor 1;Isoform 3 of Rap guanine nucleotide exchange factor 1;Isoform 4 of Rap guanine nucleotide exchange factor 1	+
A0A804HLB0;Q6KCM7;Q6KCM7-2;Q6KCM7-3;Q6KCM7-4;Q6KCM7-5	SLC25A25	Calcium-binding mitochondrial carrier protein SCaMC-2;Calcium-binding mitochondrial carrier protein SCaMC-2;Isoform 2 of Calcium-binding mitochondrial carrier protein SCaMC-2;Isoform 3 of Calcium-binding mitochondrial carrier protein SCaMC-2;Isoform 4 of Calcium-binding mitochondrial carrier protein SCaMC-2;Isoform 5 of Calcium-binding mitochondrial carrier protein SCaMC-2	+
A0A804HLC1;Q8WXF7;Q8WXF7-2	ATL1	Atlastin-1;Atlastin-1;Isoform 2 of Atlastin-1	+
A0A804HLG9;A0A8I5KP17;A0A8I5KTB6;A0A8I5KU09;A0A8I5KWX5;A0A8I5KXE7;A0A8I5KYJ9;A0A8I5KYW6;A0A8I5QKX2;Q16514;Q16514-2	TAF12	Transcription initiation factor TFIID subunit 12;Transcription initiation factor TFIID subunit 12;Transcription initiation factor TFIID subunit 12;Transcription initiation factor TFIID subunit 12;Transcription initiation factor TFIID subunit 12;Transcription initiation factor TFIID subunit 12;Transcription initiation factor TFIID subunit 12;Transcription initiation factor TFIID subunit 12;Transcr…	+
A0A8C8KBL6;P23229-2;P23229-4;P23229-6;P23229-7;P23229-9	ITGA6	Integrin alpha-6;Isoform Alpha-6X1A of Integrin alpha-6;Isoform Alpha-6X2A of Integrin alpha-6;Isoform Alpha-6X1X2A of Integrin alpha-6;Isoform 7 of Integrin alpha-6;Isoform 9 of Integrin alpha-6	+
A0A8C8KBT8;Q8TE04;Q8TE04-2;Q8TE04-3;Q8TE04-4	PANK1	Pantothenate kinase 1;Pantothenate kinase 1;Isoform 2 of Pantothenate kinase 1;Isoform 3 of Pantothenate kinase 1;Isoform 4 of Pantothenate kinase 1	+	+
A0A8C8KX99;Q92674	CENPI	Centromere protein I	+	+
A0A8C8MQ70;Q5T6F2	UBAP2	Ubiquitin-associated protein 2	+
A0A8C8MSB2;O00330;O00330-3	PDHX	Dihydrolipoamide acetyltransferase component of pyruvate dehydrogenase complex;Pyruvate dehydrogenase protein X component, mitochondrial;Isoform 3 of Pyruvate dehydrogenase protein X component, mitochondrial	+
A0A8C8N694;A0A8C8USR6;D6RAZ0;E9PD12;F2Z2L2;H0YAM8;Q96AX9;Q96AX9-10;Q96AX9-3;Q96AX9-4;Q96AX9-5;Q96AX9-6;Q96AX9-7;Q96AX9-8;Q96AX9-9	MIB2	RING-type E3 ubiquitin transferase;RING-type E3 ubiquitin transferase;RING-type E3 ubiquitin transferase;RING-type E3 ubiquitin transferase;RING-type E3 ubiquitin transferase;RING-type E3 ubiquitin transferase (Fragment);E3 ubiquitin-protein ligase MIB2;Isoform 10 of E3 ubiquitin-protein ligase MIB2;Isoform 3 of E3 ubiquitin-protein ligase MIB2;Isoform 4 of E3 ubiquitin-protein ligase MIB2;Isofor…	+
A0A8C8QSB1;P50747;P50747-2	HLCS	Biotin--protein ligase;Biotin--protein ligase;Isoform 2 of Biotin--protein ligase	+
A0A8I5IG87;H0YFS3;J3KNE4;Q99550;Q99550-2	MPHOSPH9	M-phase phosphoprotein 9;M-phase phosphoprotein 9 (Fragment);M-phase phosphoprotein 9 (Fragment);M-phase phosphoprotein 9;Isoform 2 of M-phase phosphoprotein 9	+
A0A8I5KNB7;A0A8I5KTS5;A0A8I5KVA5;A0A8I5QJV3;Q8WZA1;Q8WZA1-2	POMGNT1	Protein O-linked-mannose beta-1,2-N-acetylglucosaminyltransferase 1;Protein O-linked-mannose beta-1,2-N-acetylglucosaminyltransferase;Protein O-linked-mannose beta-1,2-N-acetylglucosaminyltransferase;Protein O-linked-mannose beta-1,2-N-acetylglucosaminyltransferase;Protein O-linked-mannose beta-1,2-N-acetylglucosaminyltransferase 1;Isoform 2 of Protein O-linked-mannose beta-1,2-N-acetylglucosamin…	+	+
A0A8I5KNN2;A0A8I5KNP3;Q9NR30	DDX21	RNA helicase;RNA helicase;Nucleolar RNA helicase 2	+	+
A0A8I5KNU9;A0A8I5KT88;P30101	PDIA3	Protein disulfide-isomerase;Protein disulfide-isomerase;Protein disulfide-isomerase A3	+	+
A0A8I5KNX5;O15297	PPM1D	Protein phosphatase 1D (Fragment);Protein phosphatase 1D	+
A0A8I5KP46;A0A8I5KQK1;A0A8I5KQW2;A0A8I5KRF5;A0A8I5KRH9;A0A8I5KT14;A0A8I5KU89;A0A8I5KUW8;A0A8I5KX65;A0A8I5KXM7;A0A8I5KZ67;D6REK3;Q6UX04;Q6UX04-2	CWC27	Spliceosome-associated protein CWC27 homolog;Serologically defined colon cancer antigen 10, isoform CRA_a;Spliceosome-associated protein CWC27 homolog;Spliceosome-associated protein CWC27 homolog;Spliceosome-associated protein CWC27 homolog;Spliceosome-associated protein CWC27 homolog;Spliceosome-associated protein CWC27 homolog;Spliceosome-associated protein CWC27 homolog;Spliceosome-associated …	+	+
A0A8I5KP51;Q5T160	RARS2	Arginine--tRNA ligase;Probable arginine--tRNA ligase, mitochondrial	+
A0A8I5KP73;A0A8I5KQ16;A0A8I5KR03;A0A8I5KS77;A0A8I5KSG5;A0A8I5KSN5;A0A8I5KSV0;A0A8I5KT04;A0A8I5KTI2;A0A8I5KTL4;A0A8I5KTT9;A0A8I5KUU2;A0A8I5KUV2;A0A8I5KUY3;A0A8I5KVC7;A0A8I5KWK4;A0A8I5KX14;A0A8I5KX44;A0A8I5KXC8;A0A8I5KXT5;A0A8I5KYB6;A0A8I5KYT5;A0A8I5KYX1;A0A8I5QJE0;A0A8I5QKJ5;A0A8I5QKR8;A0A8I5QKV2;A0A8I5QKV6;A0A8I5QKX8;A0A8I5QKY6;A0A8I5QL12;A0A8I5QL25;A0A8J9A3C6;D6RIB5;H0Y978;Q9HBG6;Q9HBG6-10;Q9HBG…	IFT122	Intraflagellar transport protein 122 homolog;Intraflagellar transport protein 122 homolog;Intraflagellar transport protein 122 homolog;Intraflagellar transport protein 122 homolog;Intraflagellar transport protein 122 homolog;Intraflagellar transport protein 122 homolog;Intraflagellar transport protein 122 homolog;Intraflagellar transport protein 122 homolog;Intraflagellar transport protein 122 ho…	+
A0A8I5KP85;A0A8I5KUI5;A0A8I5KXH8;A0A8I5QKT2;A0A8J9BYE6;Q14678;Q14678-2	KANK1	KN motif and ankyrin repeat domain-containing protein 1;KN motif and ankyrin repeat domain-containing protein 1;KN motif and ankyrin repeat domain-containing protein 1;KN motif and ankyrin repeat domain-containing protein 1;KN motif and ankyrin repeat domain-containing protein 1;KN motif and ankyrin repeat domain-containing protein 1;Isoform 2 of KN motif and ankyrin repeat domain-containing prot…	+
A0A8I5KPA6;A0A8I5KRN0;A0A8I5KUX4;A0A8I5KUY8;A0A8I5KZC0;A0A8Q3SHE9;A0A8Q3SHP6;A0A8Q3SHV1;A0A8Q3WKE6;A0A8Q3WKE7;F5GXI7;F5H142;F5H5J8;H0YGG3;H0YID4;Q6IMN6;Q6IMN6-10;Q6IMN6-2;Q6IMN6-3;Q6IMN6-5;Q6IMN6-6;Q6IMN6-7;Q6IMN6-9	CAPRIN2	Caprin-2;Caprin-2;Caprin-2;Caprin-2 (Fragment);Caprin-2;Caprin-2;Caprin-2;Caprin-2;Caprin-2;Caprin-2;Caprin-2;Caprin-2 (Fragment);Caprin-2;Caprin-2 (Fragment);Caprin-2 (Fragment);Caprin-2;Isoform 10 of Caprin-2;Isoform 2 of Caprin-2;Isoform 3 of Caprin-2;Isoform 5 of Caprin-2;Isoform 6 of Caprin-2;Isoform 7 of Caprin-2;Isoform 9 of Caprin-2	+
A0A8I5KPC0;A0A8I5KPJ6;A0A8I5KV85;A0A8I5KW72;A0A8I5KXH5;A0A8I5QJA6;O75534;O75534-2	CSDE1	Cold shock domain-containing protein E1;Cold shock domain-containing protein E1;Cold shock domain-containing protein E1;Cold shock domain-containing protein E1;Cold shock domain-containing protein E1;Cold shock domain-containing protein E1;Cold shock domain-containing protein E1;Isoform 2 of Cold shock domain-containing protein E1	+	+
A0A8I5KPG1	SEC16A	Protein transport protein sec16	+
A0A8I5KPH7;A0A8I5KQR8;A0A8I5KTT1;A0A8I5KXH7;A0A8I5KYW1;P41229;P41229-2;P41229-5	KDM5C	[Histone H3]-trimethyl-L-lysine(4) demethylase;[Histone H3]-trimethyl-L-lysine(4) demethylase;[Histone H3]-trimethyl-L-lysine(4) demethylase;[Histone H3]-trimethyl-L-lysine(4) demethylase;[Histone H3]-trimethyl-L-lysine(4) demethylase;Lysine-specific demethylase 5C;Isoform 2 of Lysine-specific demethylase 5C;Isoform 5 of Lysine-specific demethylase 5C	+
A0A8I5KPN6;A0A8I5KQ62;A0A8I5KR00;A0A8I5KST1;A0A8I5KU46;A0A8I5KVB6;A0A8I5KVT9;A0A8I5KWA8;A0A8I5KWH1;A0A8I5KXV0;A0A8I5KY05;A0A8I5QJP0;A0A8J9FM07;Q04656;Q04656-2;Q04656-3;Q04656-5	ATP7A	Copper-transporting ATPase 1 (Fragment);P-type Cu(+) transporter (Fragment);Copper-transporting ATPase 1;P-type Cu(+) transporter;Copper-transporting ATPase 1;Copper-transporting ATPase 1;Copper-transporting ATPase 1;P-type Cu(+) transporter;Copper-transporting ATPase 1;P-type Cu(+) transporter;Copper-transporting ATPase 1;Copper-transporting ATPase 1 (Fragment);P-type Cu(+) transporter;Copper-tr…	+
A0A8I5KQ21;A0A8I5KUB5;P01116-2	KRAS	GTPase KRas;GTPase KRas;Isoform 2B of GTPase KRas	+
A0A8I5KQ45;Q14807;Q14807-2	KIF22	Kinesin-like protein;Kinesin-like protein KIF22;Isoform 2 of Kinesin-like protein KIF22	+
A0A8I5KQ52	CNTRL	Centriolin (Fragment)	+
A0A8I5KQA5;F8VW41;Q86VP3;Q86VP3-2;Q86VP3-4	PACS2	Phosphofurin acidic cluster sorting protein 2;Phosphofurin acidic cluster sorting protein 2;Phosphofurin acidic cluster sorting protein 2;Isoform 2 of Phosphofurin acidic cluster sorting protein 2;Isoform 4 of Phosphofurin acidic cluster sorting protein 2	+
A0A8I5KQC1;A0A8I5KRL2;A0A8I5KUW0;A0A8I5KVG1;A0A8I5KWJ1;A0A8I5KXM1;A0A8I5KY03;A0A8I5KYU6;Q96DZ1;Q96DZ1-3	ERLEC1	Endoplasmic reticulum lectin 1;Endoplasmic reticulum lectin 1;Endoplasmic reticulum lectin 1;Endoplasmic reticulum lectin 1;Endoplasmic reticulum lectin 1;Endoplasmic reticulum lectin 1;Endoplasmic reticulum lectin 1;Endoplasmic reticulum lectin 1;Endoplasmic reticulum lectin 1;Isoform 3 of Endoplasmic reticulum lectin 1	+
A0A8I5KQF7;Q9NX14;Q9NX14-2	NDUFB11	NADH dehydrogenase [ubiquinone] 1 beta subcomplex subunit 11, mitochondrial;NADH dehydrogenase [ubiquinone] 1 beta subcomplex subunit 11, mitochondrial;Isoform 2 of NADH dehydrogenase [ubiquinone] 1 beta subcomplex subunit 11, mitochondrial	+
A0A8I5KQJ4;F8VPF2;H0YHP1;Q96K12	FAR2	Fatty acyl-CoA reductase;Fatty acyl-CoA reductase;Fatty acyl-CoA reductase;Fatty acyl-CoA reductase 2	+	+
A0A8I5KQQ6;A0A8I5KRU1;C9J088;J3KR72;P49848;P49848-3;P49848-4	TAF6	Transcription initiation factor TFIID subunit 6;Transcription initiation factor TFIID subunit 6;Transcription initiation factor TFIID subunit 6;Transcription initiation factor TFIID subunit 6;Transcription initiation factor TFIID subunit 6;Isoform 3 of Transcription initiation factor TFIID subunit 6;Isoform 4 of Transcription initiation factor TFIID subunit 6	+
A0A8I5KQT8;Q96DA6;Q96DA6-2	DNAJC19	DnaJ (Hsp40) homolog, subfamily C, member 19, isoform CRA_e;Mitochondrial import inner membrane translocase subunit TIM14;Isoform 2 of Mitochondrial import inner membrane translocase subunit TIM14	+
A0A8I5KQW6;A0A8Q3SHJ7;A0A8Q3WLM5;Q7Z5G4;Q7Z5G4-3	GOLGA7	Golgin subfamily A member 7 (Fragment);Golgin subfamily A member 7;Golgin subfamily A member 7;Golgin subfamily A member 7;Isoform 2 of Golgin subfamily A member 7	+
A0A8I5KR05;A0A8I5KTI7;A0A8I5KUE4;A0A8I5KVF2;A0A8I5KY61;A0A8I5KYG9;O95248-4;O95248-5	SBF1	Myotubularin-related protein 5;Myotubularin-related protein 5;Myotubularin-related protein 5;Myotubularin-related protein 5;Myotubularin-related protein 5;Myotubularin-related protein 5;Isoform 4 of Myotubularin-related protein 5;Isoform 5 of Myotubularin-related protein 5	+
A0A8I5KR52;A0A8I5KW95;A0A8I5QKN0;Q7LGA3;Q7LGA3-2;Q7LGA3-3	HS2ST1	Heparan sulfate 2-O-sulfotransferase 1;Heparan sulfate 2-O-sulfotransferase 1;Heparan sulfate 2-O-sulfotransferase 1;Heparan sulfate 2-O-sulfotransferase 1;Isoform 2 of Heparan sulfate 2-O-sulfotransferase 1;Isoform 3 of Heparan sulfate 2-O-sulfotransferase 1	+
A0A8I5KR56;A0A8I5KZA5;A0A8I5QKV5;E9PH82;Q8NCA5	FAM98A	Protein FAM98A	+	+
A0A8I5KR65;A0A8I5KSQ8;A0A8I5KTR7;A0A8I5KU04;A0A8I5KVE6;A0A8I5KWI4;A0A8J8YX80;Q9BZQ6;Q9BZQ6-2	EDEM3	alpha-1,2-Mannosidase;alpha-1,2-Mannosidase;alpha-1,2-Mannosidase;alpha-1,2-Mannosidase;alpha-1,2-Mannosidase;alpha-1,2-Mannosidase;alpha-1,2-Mannosidase;ER degradation-enhancing alpha-mannosidase-like protein 3;Isoform 2 of ER degradation-enhancing alpha-mannosidase-like protein 3	+
A0A8I5KR70;Q7Z4Q2	HEATR3	HEAT repeat-containing protein 3 (Fragment);HEAT repeat-containing protein 3	+	+
A0A8I5KR71;A0A8I5KW26;A0A8J8YWN6;P00387;P00387-2;P00387-3	CYB5R3	NADH-cytochrome b5 reductase;Cytochrome-b5 reductase;Cytochrome-b5 reductase;NADH-cytochrome b5 reductase 3;Isoform 2 of NADH-cytochrome b5 reductase 3;Isoform 3 of NADH-cytochrome b5 reductase 3	+
A0A8I5KR98;Q5VWG9	TAF3	Transcription initiation factor TFIID subunit 3	+
A0A8I5KRC6;O75367-1;O75367-3	MACROH2A1	Core histone macro-H2A.1;Isoform 2 of Core histone macro-H2A.1;Isoform 3 of Core histone macro-H2A.1	+	+
A0A8I5KRC7;A0A8I5KRK9;A0A8I5KTC6;A0A8I5KTN3;A0A8I5KUB8;A0A8I5KVT2;A0A8I5KXU9;A0A8I5QKL4;A0A8I5QKP4;A0A8I5QKV0;B5MCH3;Q8N3C7;Q8N3C7-2;Q8N3C7-3	CLIP4	CAP-Gly domain-containing linker protein 4;CAP-Gly domain-containing linker protein 4;CAP-Gly domain-containing linker protein 4;CAP-Gly domain-containing linker protein 4;CAP-Gly domain-containing linker protein 4;CAP-Gly domain-containing linker protein 4;CAP-Gly domain-containing linker protein 4;CAP-Gly domain-containing linker protein 4;CAP-Gly domain-containing linker protein 4;CAP-Gly doma…	+
A0A8I5KRF8;H3BSM9;Q9NSC2;Q9NSC2-2	SALL1	Sal-like protein 1;Sal-like protein 1 (Fragment);Sal-like protein 1;Isoform 2 of Sal-like protein 1	+
A0A8I5KRG4;A0A8I5KRX4;A0A8I5KVC8;Q96B26	EXOSC8	Ribosomal RNA-processing protein 43;Ribosomal RNA-processing protein 43;Ribosomal RNA-processing protein 43;Exosome complex component RRP43	+	+
A0A8I5KRH1;A0A8I5KSD0;A0A8I5QKS0;Q15695;Q15696	ZRSR2	U2 small nuclear ribonucleoprotein auxiliary factor 35 kDa subunit-related protein 2;U2 small nuclear ribonucleoprotein auxiliary factor 35 kDa subunit-related protein 2;U2 small nuclear ribonucleoprotein auxiliary factor 35 kDa subunit-related protein 2;Putative U2 small nuclear ribonucleoprotein auxiliary factor 35 kDa subunit-related protein 1;U2 small nuclear ribonucleoprotein auxiliary facto…	+
A0A8I5KRK1;A0A8I5KSQ5;A0A8I5KY07;A0A8I5KYQ0;A0A8I5KZB3;A0A8I5QJC9;Q9H2M9	RAB3GAP2	Rab3 GTPase-activating protein non-catalytic subunit	+	+
A0A8I5KRM5;A0A8I5KSI3;Q96PY6;Q96PY6-2;Q96PY6-3;Q96PY6-4;Q96PY6-6	NEK1	Serine/threonine-protein kinase Nek1;Serine/threonine-protein kinase Nek1;Serine/threonine-protein kinase Nek1;Isoform 2 of Serine/threonine-protein kinase Nek1;Isoform 3 of Serine/threonine-protein kinase Nek1;Isoform 4 of Serine/threonine-protein kinase Nek1;Isoform 6 of Serine/threonine-protein kinase Nek1	+
A0A8I5KRQ9;Q9UJC3;Q9UJC3-2	HOOK1	Protein Hook homolog 1;Protein Hook homolog 1;Isoform 2 of Protein Hook homolog 1	+	+
A0A8I5KRS4;A0A8I5KZ76;A0A8I5QJL1;A0A8I5QJV9;Q13496;Q13496-2	MTM1	Myotubularin;Myotubularin;Myotubularin;Myotubularin;Myotubularin;Isoform 2 of Myotubularin	+	+
A0A8I5KRS9;A6NHR9	SMCHD1	Structural maintenance of chromosomes flexible hinge domain-containing protein 1	+	+
A0A8I5KRY6;A0A8I5KYQ4;A0A8I5QL41;K7EMW1;Q8IYT4	KATNAL2	Katanin p60 ATPase-containing subunit A-like 2;Katanin p60 ATPase-containing subunit A-like 2;Katanin p60 ATPase-containing subunit A-like 2;Katanin p60 ATPase-containing subunit A-like 2 (Fragment);Katanin p60 ATPase-containing subunit A-like 2	+	+
A0A8I5KS41;Q9P0I2;Q9P0I2-2	EMC3	ER membrane protein complex subunit 3;ER membrane protein complex subunit 3;Isoform 2 of ER membrane protein complex subunit 3	+
A0A8I5KSB0;A0A8I5QKZ6;P04049;P04049-2	RAF1	Non-specific serine/threonine protein kinase;RAF proto-oncogene serine/threonine-protein kinase;RAF proto-oncogene serine/threonine-protein kinase;Isoform 2 of RAF proto-oncogene serine/threonine-protein kinase	+	+
A0A8I5KSE2;Q8TD57	DNAH3	Dynein axonemal heavy chain 3	+	+
A0A8I5KSH0;A0A8I5KV76;A0A8I5KVZ4;A0A8I5KXU4;O60341;O60341-2;R4GMQ1	KDM1A	Lysine-specific histone demethylase;Lysine-specific histone demethylase;Lysine-specific histone demethylase;Lysine-specific histone demethylase;Lysine-specific histone demethylase 1A;Isoform 2 of Lysine-specific histone demethylase 1A;Lysine-specific histone demethylase	+	+
A0A8I5KSH6;Q13206	DDX10	RNA helicase;Probable ATP-dependent RNA helicase DDX10	+
A0A8I5KSK8;C9JZF7;G5E9W2;H7C5L5;Q9P2E5;Q9P2E5-2	CHPF2	Hexosyltransferase;Hexosyltransferase;Hexosyltransferase;Hexosyltransferase;Chondroitin sulfate glucuronyltransferase;Isoform 2 of Chondroitin sulfate glucuronyltransferase	+
A0A8I5KST9;O60307	MAST3	Non-specific serine/threonine protein kinase;Microtubule-associated serine/threonine-protein kinase 3	+
A0A8I5KSW3;O75964	ATP5MG	ATP synthase subunit g, mitochondrial;ATP synthase subunit g, mitochondrial	+	+
A0A8I5KSX0;G3V2C6;H0YJ26;H0YJ98;J3KNV4;Q13683;Q13683-10;Q13683-13;Q13683-3;Q13683-7;Q13683-9	ITGA7	Integrin alpha-7;Integrin alpha-7;Integrin alpha-7 (Fragment);Integrin alpha-7;Integrin alpha-7;Integrin alpha-7;Isoform Alpha-7X1X2A of Integrin alpha-7;Isoform 2 of Integrin alpha-7;Isoform Alpha-7X1B of Integrin alpha-7;Isoform Alpha-7X2B of Integrin alpha-7;Isoform Alpha-7X2DB of Integrin alpha-7	+
A0A8I5KSY6;A0A8I5KV60;A0A8I5QJR0;H0YC37;Q6P1X5	TAF2	Transcription initiation factor TFIID subunit 2	+
A0A8I5KT58;A0A8I5KX08;Q9ULH0;Q9ULH0-2;Q9ULH0-4	KIDINS220	Kinase D-interacting substrate of 220 kDa;Kinase D-interacting substrate of 220 kDa;Kinase D-interacting substrate of 220 kDa;Isoform 2 of Kinase D-interacting substrate of 220 kDa;Isoform 4 of Kinase D-interacting substrate of 220 kDa	+
A0A8I5KT77;H0Y3N9;H0Y589;Q9UPP1;Q9UPP1-2	PHF8	Histone lysine demethylase PHF8;Histone lysine demethylase PHF8;Histone lysine demethylase PHF8 (Fragment);Histone lysine demethylase PHF8;Isoform 2 of Histone lysine demethylase PHF8	+
A0A8I5KT93;E9PRF4;Q15047;Q15047-3	SETDB1	Histone-lysine N-methyltransferase SETDB1;Histone-lysine N-methyltransferase SETDB1 (Fragment);Histone-lysine N-methyltransferase SETDB1;Isoform 3 of Histone-lysine N-methyltransferase SETDB1	+
A0A8I5KTD3;A0A8I5KV30;A0A8I5KVQ6;A0A8I5KZ46;Q8IWF2	FOXRED2	FAD-dependent oxidoreductase domain-containing protein 2	+
A0A8I5KTE8;A0A8I5KW55;Q8N766;Q8N766-2;Q8N766-4	EMC1	ER membrane protein complex subunit 1;ER membrane protein complex subunit 1;ER membrane protein complex subunit 1;Isoform 2 of ER membrane protein complex subunit 1;Isoform 4 of ER membrane protein complex subunit 1	+	+
A0A8I5KTS2;A0A8I5KV35;Q9UBU6	FAM8A1	Protein FAM8A1	+
A0A8I5KTW5;A0A8I5KUS8;A0A8J9AK24;Q96CU9	FOXRED1	FAD-dependent oxidoreductase domain containing 1, isoform CRA_a;FAD-dependent oxidoreductase domain-containing protein 1;FAD-dependent oxidoreductase domain-containing protein 1;FAD-dependent oxidoreductase domain-containing protein 1	+
A0A8I5KU53;Q15746;Q15746-6	MYLK	Myosin light chain kinase, smooth muscle;Myosin light chain kinase, smooth muscle;Isoform Del-1790 of Myosin light chain kinase, smooth muscle	+	+
A0A8I5KUD9;A0A8I5KUQ6;A0A8I5QJS4;Q9UQ13	SHOC2	Leucine-rich repeat protein SHOC-2	+	+
A0A8I5KUL7;A0A8I5KUT6;A0A8I5KW67;E9PH05;F8W7Q4;Q96A26	FAM162A	Protein FAM162A;Protein FAM162A;Protein FAM162A (Fragment);Protein FAM162A;Protein FAM162A;Protein FAM162A	+
A0A8I5KUN1;Q9Y3R5;Q9Y3R5-2	DOP1B	Protein dopey-2;Protein dopey-2;Isoform 2 of Protein dopey-2	+
A0A8I5KUS5;B8ZZU8;Q15370;Q15370-2	ELOB	Elongin-B;Elongin-B;Elongin-B;Isoform 2 of Elongin-B	+	+
A0A8I5KUT1;A0A8I5KWW9;A0A8I5KXJ0;A0A8I5KYJ3;A0A8I5QJH1;A0A8I5QL16;E7ER77;Q7Z2K6	ERMP1	Endoplasmic reticulum metallopeptidase 1	+
A0A8I5KVA2;Q8IWJ2	GCC2	GRIP and coiled-coil domain-containing protein 2	+	+
A0A8I5KVD3;A0A8I5KX99;H3BPY4;H3BTN6;Q9H6L2;Q9H6L2-2	TMEM231	Transmembrane protein 231;Transmembrane protein 231;Transmembrane protein 231;Transmembrane protein 231;Transmembrane protein 231;Isoform 2 of Transmembrane protein 231	+
A0A8I5KVU2;A0A8I5KWN8;Q92615	LARP4B	La-related protein 4B;La-related protein 4B (Fragment);La-related protein 4B	+
A0A8I5KVV1;Q9Y4W6	AFG3L2	AFG3-like protein 2	+	+
A0A8I5KVY3;A3KFL2;Q13868;Q13868-2;Q13868-3	EXOSC2	Ribosomal RNA-processing protein 4;Ribosomal RNA-processing protein 4;Exosome complex component RRP4;Isoform 2 of Exosome complex component RRP4;Isoform 3 of Exosome complex component RRP4	+	+
A0A8I5KW59;Q9BS26	ERP44	Endoplasmic reticulum resident protein 44	+	+
A0A8I5KW61;P02776;P10720	PF4	C-X-C motif chemokine;Platelet factor 4;Platelet factor 4 variant	+	+
A0A8I5KWK6;Q9BV97	ZNF747	Zinc finger protein 747	+
A0A8I5KWQ7		FERM domain-containing protein	+
A0A8I5KWR6;P21359;P21359-2;P21359-6	NF1	Neurofibromin;Neurofibromin;Isoform I of Neurofibromin;Isoform 6 of Neurofibromin	+	+
A0A8I5KWT8;P35579	MYH9	Myosin-9	+	+
A0A8I5KWV3;O60216	RAD21	Double-strand-break repair protein rad21 homolog	+
A0A8I5KWY9;Q08378	GOLGA3	Golgin subfamily A member 3	+	+
A0A8I5KX04;O94913	PCF11	Pre-mRNA cleavage complex 2 protein Pcf11	+	+
A0A8I5KX71;Q5T1M5	FKBP15	Peptidylprolyl isomerase;FK506-binding protein 15	+	+
A0A8I5KX72	NKRF	NF-kappa-B-repressing factor	+	+
A0A8I5KXJ3;A0A8I5KYE8;Q9Y2K3	MYH15	Myosin-15	+	+
A0A8I5KXM2		Peptidase_S9 domain-containing protein	+	+
A0A8I5KXR3;Q03164;Q03164-2;Q03164-3	KMT2A	Histone-lysine N-methyltransferase;Histone-lysine N-methyltransferase 2A;Isoform 2 of Histone-lysine N-methyltransferase 2A;Isoform 3 of Histone-lysine N-methyltransferase 2A	+
A0A8I5KXR5;Q9HCD6;Q9HCD6-2	TANC2	Protein TANC2;Protein TANC2;Isoform 2 of Protein TANC2	+
A0A8I5KXY7;A6NP46;F8WC39;P32189;P32189-1;P32189-2;P32189-4	GK	Glycerol kinase;Glycerol kinase;Glycerol kinase;Glycerol kinase;Isoform 1 of Glycerol kinase;Isoform 2 of Glycerol kinase;Isoform 4 of Glycerol kinase	+
A0A8I5KYC8;H0Y6F9;Q96IZ5;Q96IZ5-2;Q96IZ5-3	RBM41	RNA-binding protein 41;RNA-binding protein 41 (Fragment);RNA-binding protein 41;Isoform 2 of RNA-binding protein 41;Isoform 3 of RNA-binding protein 41	+
A0A8I5KYI5;P11161;P11161-2;P18146;Q06889;Q06889-2	EGR2	E3 SUMO-protein ligase EGR2;E3 SUMO-protein ligase EGR2;Isoform Short of E3 SUMO-protein ligase EGR2;Early growth response protein 1;Early growth response protein 3;Isoform 2 of Early growth response protein 3	+
A0A8I5KYL8	CSDE1	Cold shock domain-containing protein E1	+
A0A8I5KYV1;E9PKW1;Q9NS15;Q9NS15-2	LTBP3	Latent-transforming growth factor beta-binding protein 3;Latent-transforming growth factor beta-binding protein 3;Latent-transforming growth factor beta-binding protein 3;Isoform 2 of Latent-transforming growth factor beta-binding protein 3	+	+
A0A8I5KZ38;P35580-2;P35580-4	MYH10	Myosin-10;Isoform 2 of Myosin-10;Isoform 4 of Myosin-10	+	+
A0A8I5QJP2;Q96L73;Q96L73-2;Q96L73-3	NSD1	Histone-lysine N-methyltransferase, H3 lysine-36-specific;Histone-lysine N-methyltransferase, H3 lysine-36 specific;Isoform 2 of Histone-lysine N-methyltransferase, H3 lysine-36 specific;Isoform 3 of Histone-lysine N-methyltransferase, H3 lysine-36 specific	+
A0A8I5QKN7;D6RFH4;O43169	CYB5B	Cytochrome b5 type B	+
A0A8I5QKQ8;O15269	SPTLC1	Serine palmitoyltransferase 1	+
A0A8I5QKV3;F5GXE4	ATE1	Arginyl-tRNA--protein transferase 1	+	+
A0A8I5QKX4;O95625	ZBTB11	Zinc finger and BTB domain-containing protein 11	+	+
A0A8I5QKY1;P38435	GGCX	Vitamin K-dependent gamma-carboxylase	+
A0A8I5QL06;Q8TEK3;Q8TEK3-1	DOT1L	Histone-lysine N-methyltransferase, H3 lysine-79 specific;Histone-lysine N-methyltransferase, H3 lysine-79 specific;Isoform 2 of Histone-lysine N-methyltransferase, H3 lysine-79 specific	+
A0A8J8YL86;Q14938-3;Q14938-5;Q14938-6	NFIX	Nuclear factor 1;Isoform 3 of Nuclear factor 1 X-type;Isoform 5 of Nuclear factor 1 X-type;Isoform 6 of Nuclear factor 1 X-type	+
A0A8J8ZH50	PPIP5K1	Inositol hexakisphosphate and diphosphoinositol-pentakisphosphate kinase	+
A0A8J9AUI2;Q15042;Q15042-3	RAB3GAP1	Rab3 GTPase-activating protein catalytic subunit;Rab3 GTPase-activating protein catalytic subunit;Isoform 2 of Rab3 GTPase-activating protein catalytic subunit	+	+
A0A8J9C4H3;A0A8Q3SHP0;E7EU81;Q14789;Q14789-2;Q14789-3;Q14789-4	GOLGB1	Golgin subfamily B member 1;Golgin subfamily B member 1 (Fragment);Golgin subfamily B member 1;Golgin subfamily B member 1;Isoform 2 of Golgin subfamily B member 1;Isoform 3 of Golgin subfamily B member 1;Isoform 4 of Golgin subfamily B member 1	+	+
A0A8Q3S458;Q8NFD5-1	ARID1B	AT-rich interactive domain-containing protein 1B;Isoform 1 of AT-rich interactive domain-containing protein 1B	+
A0A8Q3SHF1;A0A8Q3SHG9;A0A8Q3SHH4;A0A8Q3SHN7;A0A8Q3WK75;H0YA82;Q4G0J3;Q4G0J3-3	LARP7	La-related protein 7;La-related protein 7;La-related protein 7;La-related protein 7;La-related protein 7;La-related protein 7;La-related protein 7;Isoform 3 of La-related protein 7	+
A0A8Q3SHL5;A0A8Q3SHT5;A0A8Q3SIK4;A0A8Q3WKE5;A0A8Q3WKF4;Q96I59	NARS2	Probable asparagine--tRNA ligase, mitochondrial;Probable asparagine--tRNA ligase, mitochondrial;Probable asparagine--tRNA ligase, mitochondrial;Probable asparagine--tRNA ligase, mitochondrial;Probable asparagine--tRNA ligase, mitochondrial;Probable asparagine--tRNA ligase, mitochondrial	+
A0A8Q3SHL8;A0A8Q3SII1;A0A8Q3WKC7;A0A8Q3WKC9;Q96HW7	INTS4	Integrator complex subunit 4	+
A0A8Q3SHM7;A0A8Q3SHU0;A0A8Q3SHU4;A0A8Q3SHU5;A0A8Q3SHV0;A0A8Q3SHV2;A0A8Q3SHX5;A0A8Q3SI06;G3V2C4;G3V3K8;G3V5R6;G5EA54;Q49AL5;Q8TD10;Q8TD10-3	MIPOL1	Mirror-image polydactyly gene 1 protein;Mirror-image polydactyly gene 1 protein;Mirror-image polydactyly gene 1 protein;Mirror-image polydactyly gene 1 protein;Mirror-image polydactyly gene 1 protein;Mirror-image polydactyly gene 1 protein;Mirror-image polydactyly gene 1 protein;Mirror-image polydactyly gene 1 protein (Fragment);Mirror-image polydactyly gene 1 protein (Fragment);Mirror-image poly…	+
A0A8Q3SHU8;P82663	MRPS25	28S ribosomal protein S25, mitochondrial;28S ribosomal protein S25, mitochondrial	+
A0A8Q3SHZ3;O95613	PCNT	Pericentrin	+	+
A0A8Q3SI22	C3	Complement C3 (Fragment)		+
A0A8Q3SI24;A0A8Q3WKK3;A0A8Q3WKK5;A0A8Q3WKL7;A0A8Q3WKQ7;A0A8Q3WLQ2;H7BYF2;Q5JRG1;Q9BVL2;Q9BVL2-2;Q9BVL2-3	NUP58	Nucleoporin p58/p45 (Fragment);Nucleoporin p58/p45;Nucleoporin p58/p45;Nucleoporin p58/p45;Nucleoporin p58/p45;Nucleoporin p58/p45 (Fragment);Nucleoporin p58/p45 (Fragment);Nucleoporin p58/p45 (Fragment);Nucleoporin p58/p45;Isoform 2 of Nucleoporin p58/p45;Isoform 3 of Nucleoporin p58/p45	+	+
A0A8Q3SI37;A0A8Q3SI95;P02748	C9	Complement component C9	+	+
A0A8Q3SI46;A0A8Q3SIA9;A0A8Q3SIC0;A0A8Q3SIC7;A0A8Q3SIG8;A0A8Q3SIH0;A0A8Q3SJ63;A0A8Q3WKY2;A0A8Q3WKZ1;A0A8Q3WKZ4;A0A8Q3WKZ5;A0A8Q3WKZ6;A0A8Q3WKZ9;A0A8Q3WL01;A0A8Q3WM09;A0A8Q3WM84;F5GWI4;P00813	ADA	Adenosine deaminase	+	+
A0A8Q3SI57;Q05GC8;Q96PN7;Q96PN7-2;Q96PN7-3;Q96PN7-4;Q96PN7-5	TRERF1	Transcriptional-regulating factor 1;Breast cancer anti-estrogen resistance 2;Transcriptional-regulating factor 1;Isoform 2 of Transcriptional-regulating factor 1;Isoform 3 of Transcriptional-regulating factor 1;Isoform 4 of Transcriptional-regulating factor 1;Isoform 5 of Transcriptional-regulating factor 1	+
A0A8Q3SI60;A0A8Q3WKP3;P25942	CD40	Tumor necrosis factor receptor superfamily member 5;CD40 antigen (TNF receptor superfamily member 5), isoform CRA_f;Tumor necrosis factor receptor superfamily member 5	+
A0A8Q3SI63;P02745	C1QA	Complement C1q subcomponent subunit A	+	+
A0A8Q3SI66;A0A8Q3SID9;A0A8Q3WKY8;E7EQ01;E7EQ06;E7ETB7;Q14790;Q14790-2;Q14790-3;Q14790-4;Q14790-5;Q14790-6;Q14790-7;Q14790-8;Q14790-9	CASP8	Caspase-8 (Fragment);Caspase-8;Caspase-8;Caspase-8 (Fragment);Caspase-8 (Fragment);Caspase-8 (Fragment);Caspase-8;Isoform 2 of Caspase-8;Isoform 3 of Caspase-8;Isoform 4 of Caspase-8;Isoform 5 of Caspase-8;Isoform 6 of Caspase-8;Isoform 7 of Caspase-8;Isoform 8 of Caspase-8;Isoform 9 of Caspase-8	+	+
A0A8Q3SI82;A0A8Q3SI85;A0A8Q3SIB0;A0A8Q3SIC9;A0A8Q3SIE6;A0A8Q3WM77	DUSP11	RNA/RNP complex-1-interacting phosphatase	+	+
A0A8Q3SI88;A0A8Q3WL56;A0A8Q3WM97;P07358	C8B	Complement component C8 beta chain
A0A8Q3SIA4;A0A8Q3WKU6;A0A8Q3WM48;B8ZZI9;Q6ULP2;Q6ULP2-6;Q6ULP2-8;Q6ULP2-9	AFTPH	Aftiphilin;Aftiphilin;Aftiphilin;Aftiphilin (Fragment);Aftiphilin;Isoform 2 of Aftiphilin;Isoform 4 of Aftiphilin;Isoform 5 of Aftiphilin	+
A0A8Q3SIB2;A0A8Q3WKV4;Q9BWT1;Q9BWT1-2;Q9BWT1-5;Q9BWT1-6	CDCA7	Cell division cycle-associated protein 7;Cell division cycle-associated protein 7;Cell division cycle-associated protein 7;Isoform 2 of Cell division cycle-associated protein 7;Isoform 5 of Cell division cycle-associated protein 7;Isoform 6 of Cell division cycle-associated protein 7	+
A0A8Q3SIB7;A0A8Q3SII9;A0A8Q3WKY0;Q6F5E8;Q6F5E8-2	CARMIL2	Capping protein, Arp2/3 and myosin-I linker protein 2;Capping protein, Arp2/3 and myosin-I linker protein 2;Capping protein, Arp2/3 and myosin-I linker protein 2;Capping protein, Arp2/3 and myosin-I linker protein 2;Isoform 2 of Capping protein, Arp2/3 and myosin-I linker protein 2	+
A0A8Q3SIB8;A0A8Q3SIF4;A0A8Q3SII2;O43909	EXTL3	Exostosin-like 3	+
A0A8Q3SIC5;P14649	MYL6B	Myosin light chain 6B	+	+
A0A8Q3SID6;P01031	C5	Complement C5		+
A0A8Q3SIE7;A0A8Q3SIH1;A0A8Q3SIK5;A0A8Q3SIL3;A0A8Q3SIV2;A0A8Q3WL63;A0A8Q3WL68;A0A8Q3WL92;A0A8Q3WL96;A0A8Q3WLA4;A0A8Q3WLC1;A0A8Q3WMD8;A0A8Q3WMH1;C9J512;C9JZA9;H7C1M0;Q9NW38;Q9NW38-2	FANCL	E3 ubiquitin-protein ligase FANCL;E3 ubiquitin-protein ligase FANCL;E3 ubiquitin-protein ligase FANCL;E3 ubiquitin-protein ligase FANCL;E3 ubiquitin-protein ligase FANCL;E3 ubiquitin-protein ligase FANCL;E3 ubiquitin-protein ligase FANCL;E3 ubiquitin-protein ligase FANCL;E3 ubiquitin-protein ligase FANCL;E3 ubiquitin-protein ligase FANCL;E3 ubiquitin-protein ligase FANCL;E3 ubiquitin-protein liga…	+
A0A8Q3SIF5;H0YKI9;Q7Z2Z2;Q7Z2Z2-2	EFL1	Elongation factor-like GTPase 1;Elongation factor-like GTPase 1;Elongation factor-like GTPase 1;Isoform 2 of Elongation factor-like GTPase 1	+	+
A0A8Q3SIH4;A0A8Q3WL14;A0A8Q3WL20;P13498	CYBA	Cytochrome b-245 light chain	+
A0A8Q3SIJ2;A0A8Q3SIP5;A0A8Q3SIU6;A0A8Q3SJD2;Q9HCE0;Q9HCE0-2	EPG5	Ectopic P granules protein 5 homolog;Ectopic P granules protein 5 homolog;Ectopic P granules protein 5 homolog;Ectopic P granules protein 5 homolog;Ectopic P granules protein 5 homolog;Isoform 2 of Ectopic P granules protein 5 homolog	+	+
A0A8Q3SIP9;A0A8Q3WKG3;P82675	MRPS5	28S ribosomal protein S5, mitochondrial;28S ribosomal protein S5, mitochondrial;28S ribosomal protein S5, mitochondrial	+
A0A8Q3SIR6;A0A8Q3SJI5;A0A8Q3WLI5;P25445;P25445-6;Q59FU8	FAS	Tumor necrosis factor receptor superfamily member 6;Tumor necrosis factor receptor superfamily member 6;Tumor necrosis factor receptor superfamily member 6;Tumor necrosis factor receptor superfamily member 6;Isoform 6 of Tumor necrosis factor receptor superfamily member 6;Tumor necrosis factor receptor superfamily member 6 (Fragment)	+	+
A0A8Q3SIU1;Q9UJF2;Q9UJF2-2	RASAL2	Ras GTPase-activating protein nGAP;Ras GTPase-activating protein nGAP;Isoform 2 of Ras GTPase-activating protein nGAP	+	+
A0A8Q3SIY6;A0A8Q3WLC8;O60832	DKC1	H/ACA ribonucleoprotein complex subunit DKC1	+	+
A0A8Q3SIY9;Q8N4X5;Q8N4X5-2;Q8N4X5-4	AFAP1L2	Actin filament-associated protein 1-like 2;Actin filament-associated protein 1-like 2;Isoform 2 of Actin filament-associated protein 1-like 2;Isoform 4 of Actin filament-associated protein 1-like 2	+
A0A8Q3SIZ0;P02747	C1QC	Complement C1q subcomponent subunit C		+
A0A8Q3SIZ8;A0A8Q3SJ30;D6R9N5;D6RB08;H0Y956;K4DIA4;K4DIA5;P14316;P14316-2	IRF2	Interferon regulatory factor 2;Interferon regulatory factor 2;Interferon regulatory factor 2 (Fragment);Interferon regulatory factor 2 (Fragment);Interferon regulatory factor 2;Interferon regulatory factor 2;Interferon regulatory factor 2 (Fragment);Interferon regulatory factor 2;Isoform 2 of Interferon regulatory factor 2	+
A0A8Q3SJA8;A0A8Q3WL55;A0A8Q3WL66;C9J5X9;Q8NB91	FANCB	Fanconi anemia group B protein	+
A0A8Q3SJL1;B5MCZ3;P05231	IL6	Interleukin-6	+	+
A0A8Q3WK65;D6RBV2;D6RIU4;Q12907	LMAN2	Vesicular integral-membrane protein VIP36;Vesicular integral-membrane protein VIP36;Vesicular integral-membrane protein VIP36 (Fragment);Vesicular integral-membrane protein VIP36	+	+
A0A8Q3WK70;O00566	MPHOSPH10	U3 small nucleolar ribonucleoprotein protein MPP10	+
A0A8Q3WK80;Q9NZL9	MAT2B	Methionine adenosyltransferase 2 subunit beta	+	+
A0A8Q3WKA3;A0A8Q3WKF6;A0A8Q3WLQ4;Q9NZJ7;Q9NZJ7-2	MTCH1	Mitochondrial carrier homolog 1;Mitochondrial carrier homolog 1;Mitochondrial carrier homolog 1;Mitochondrial carrier homolog 1;Isoform 2 of Mitochondrial carrier homolog 1	+
A0A8Q3WKF1;A0A8Q3WKZ8;Q92552;Q92552-2	MRPS27	28S ribosomal protein S27, mitochondrial;28S ribosomal protein S27, mitochondrial;28S ribosomal protein S27, mitochondrial;Isoform 2 of 28S ribosomal protein S27, mitochondrial	+	+
A0A8Q3WKJ4;Q7Z3B4;Q7Z3B4-3	NUP54	Nucleoporin p54;Nucleoporin p54;Isoform 3 of Nucleoporin p54	+	+
A0A8Q3WKJ9;A0A8Q3WKK0;O00203;O00203-3	AP3B1	AP-3 complex subunit beta-1;AP-3 complex subunit beta-1;AP-3 complex subunit beta-1;Isoform 2 of AP-3 complex subunit beta-1	+	+
A0A8Q3WKN4;A0A8Q3WKQ2;A0A8Q3WKT7;A0A8Q3WL79;P07357	C8A	Complement component C8 alpha chain;Complement component C8 alpha chain (Fragment);Complement component C8 alpha chain;Complement component C8 alpha chain;Complement component C8 alpha chain		+
A0A8Q3WKN6	MTCL1	Microtubule cross-linking factor 1	+	+
A0A8Q3WKR1;O15231;O15231-3;O15231-6	ZNF185	Zinc finger protein 185;Zinc finger protein 185;Isoform 3 of Zinc finger protein 185;Isoform 6 of Zinc finger protein 185	+	+
A0A8Q3WKT9;Q9P2D1	CHD7	Chromodomain-helicase-DNA-binding protein 7	+
A0A8Q3WL67;Q9ULJ1;Q9ULJ1-2;Q9ULJ1-3;Q9ULJ1-4;Q9ULJ1-6	ODF2L	Protein BCAP (Fragment);Protein BCAP;Isoform 2 of Protein BCAP;Isoform 3 of Protein BCAP;Isoform 4 of Protein BCAP;Isoform 6 of Protein BCAP	+
A0A8Q3WLH9;O15287	FANCG	Fanconi anemia group G protein	+
A0A8Q3WLL7;Q14691	GINS1	DNA replication complex GINS protein PSF1	+	+
A0A8Q3WLM4;E7ESA6;H0YBP1;Q05397;Q05397-7	PTK2	Focal adhesion kinase 1;Non-specific protein-tyrosine kinase;Non-specific protein-tyrosine kinase (Fragment);Focal adhesion kinase 1;Isoform 7 of Focal adhesion kinase 1	+	+
A0A8Q3WLN3;A0A8Q3WMF6;E9PCE7;E9PMP8;H7BZ57;P53804;P53804-2;P53804-3	TTC3	E3 ubiquitin-protein ligase TTC3;E3 ubiquitin-protein ligase TTC3 (Fragment);RING-type E3 ubiquitin transferase (Fragment);RING-type E3 ubiquitin transferase (Fragment);E3 ubiquitin-protein ligase TTC3;E3 ubiquitin-protein ligase TTC3;Isoform TPRDII of E3 ubiquitin-protein ligase TTC3;Isoform TPRDIII of E3 ubiquitin-protein ligase TTC3	+
A0A8Q3WMA7;P23246	SFPQ	Splicing factor, proline- and glutamine-rich;Splicing factor, proline- and glutamine-rich	+	+
A0A8Q3WMI8;Q5T5P2;Q5T5P2-10;Q5T5P2-2;Q5T5P2-7;Q5T5P2-9	KIAA1217	Sickle tail protein homolog;Sickle tail protein homolog;Isoform 10 of Sickle tail protein homolog;Isoform 2 of Sickle tail protein homolog;Isoform 5 of Sickle tail protein homolog;Isoform 9 of Sickle tail protein homolog	+
A0AV96;A0AV96-2;B7Z8Z7	RBM47	RNA-binding protein 47;Isoform 2 of RNA-binding protein 47;RNA-binding protein 47	+
A0AVF1;A0AVF1-3	TTC26	Intraflagellar transport protein 56;Isoform 3 of Intraflagellar transport protein 56	+
A0AVK6	E2F8	Transcription factor E2F8		+
A0AVT1	UBA6	Ubiquitin-like modifier-activating enzyme 6	+	+
A0JLT2;A0JLT2-2;J3KR33	MED19	Mediator of RNA polymerase II transcription subunit 19;Isoform 2 of Mediator of RNA polymerase II transcription subunit 19;Mediator of RNA polymerase II transcription subunit 19	+
A0MZ66	SHTN1	Shootin-1	+	+
A0PJW6	TMEM223	Transmembrane protein 223	+
A1A4S6;H0Y8W5	ARHGAP10	Rho GTPase-activating protein 10;Rho GTPase-activating protein 10 (Fragment)	+	+
A1L0T0;M0R026	ILVBL	2-hydroxyacyl-CoA lyase 2	+
A1L4H1;A1L4H1-2	SSC5D	Soluble scavenger receptor cysteine-rich domain-containing protein SSC5D;Isoform 2 of Soluble scavenger receptor cysteine-rich domain-containing protein SSC5D		+
A1X283	SH3PXD2B	SH3 and PX domain-containing protein 2B	+	+
A1XBS5;A1XBS5-2;A1XBS5-3;A1XBS5-4;H0YC32	CIBAR1	CBY1-interacting BAR domain-containing protein 1;Isoform 2 of CBY1-interacting BAR domain-containing protein 1;Isoform 3 of CBY1-interacting BAR domain-containing protein 1;Isoform 4 of CBY1-interacting BAR domain-containing protein 1;CBY1-interacting BAR domain-containing protein 1 (Fragment)	+
A2A274;Q99798	ACO2	Aconitate hydratase, mitochondrial;Aconitate hydratase, mitochondrial	+	+
A2A283;B5MCD7;F8WCE4;O43759;O43759-2	SYNGR1	Synaptogyrin-1;Synaptogyrin-1;Synaptogyrin-1;Synaptogyrin-1;Isoform 1B of Synaptogyrin-1	+
A2A2V2;P42696	RBM34	RNA-binding protein 34 (Fragment);RNA-binding protein 34	+	+
A2A3N6	PIPSL	Putative PIP5K1A and PSMD4-like protein	+
A2ACR1;P28065;P28065-2	PSMB9	Proteasome subunit beta;Proteasome subunit beta type-9;Isoform LMP2.S of Proteasome subunit beta type-9	+	+
A2IDC6;Q13084	MRPL28	39S ribosomal protein L28, mitochondrial (Fragment);39S ribosomal protein L28, mitochondrial	+
A2RRP1	NBAS	NBAS subunit of NRZ tethering complex	+
A2RU37	LINC02872	Uncharacterized protein encoded by LINC02872	+
A2RUC4	TYW5	tRNA wybutosine-synthesizing protein 5	+	+
A2RUS2;A2RUS2-2;E9PF32;H0YAY3	DENND3	DENN domain-containing protein 3;Isoform 2 of DENN domain-containing protein 3;DENN domain-containing protein 3;DENN domain-containing protein 3 (Fragment)	+
A3KMH1;A3KMH1-3	VWA8	von Willebrand factor A domain-containing protein 8;Isoform 3 of von Willebrand factor A domain-containing protein 8	+
A3KN83-2	SBNO1	Isoform 2 of Protein strawberry notch homolog 1	+	+
A4D1E9	GTPBP10	GTP-binding protein 10	+
A4D1P6	WDR91	WD repeat-containing protein 91	+	+
A4D1S5;A4D1S5-2	RAB19	Ras-related protein Rab-19;Isoform 2 of Ras-related protein Rab-19	+
A4D1U4;C9J7X6	DENND11	DENN domain-containing protein 11	+
A4D2B0;C9JAV3	MBLAC1	Metallo-beta-lactamase domain-containing protein 1;Metallo-beta-lactamase domain-containing protein 1 (Fragment)	+	+
A5D8V6;F5H4Q5	VPS37C	Vacuolar protein sorting-associated protein 37C;Vacuolar protein sorting-associated protein 37C (Fragment)	+
A5PLL7;A5PLL7-2;Q5TGE2	PEDS1	Plasmanylethanolamine desaturase;Isoform 2 of Plasmanylethanolamine desaturase;HCG2044780, isoform CRA_b	+
A5PLN9;A5PLN9-2;A5PLN9-4;A5PLN9-5;A5PLN9-7;D6RB83;H0YBF8	TRAPPC13	Trafficking protein particle complex subunit 13;Isoform 2 of Trafficking protein particle complex subunit 13;Isoform 3 of Trafficking protein particle complex subunit 13;Isoform 4 of Trafficking protein particle complex subunit 13;Isoform 5 of Trafficking protein particle complex subunit 13;Trafficking protein particle complex subunit 13;Trafficking protein particle complex subunit 13 (Fragment)	+
A5YKK6	CNOT1	CCR4-NOT transcription complex subunit 1	+	+
A6NCC9;C9JDU0;C9JHT9;C9JJV1;E9PL88;E9PME3;Q9Y5U2;Q9Y5U2-2	TSSC4	Protein TSSC4;Protein TSSC4 (Fragment);Protein TSSC4 (Fragment);Protein TSSC4 (Fragment);Protein TSSC4 (Fragment);Protein TSSC4 (Fragment);Protein TSSC4;Isoform 2 of Protein TSSC4	+	+
A6NCE7;H3BTL1;Q9GZQ8	MAP1LC3B2	Microtubule-associated proteins 1A/1B light chain 3 beta 2;Microtubule-associated protein 1 light chain 3 beta, isoform CRA_f;Microtubule-associated proteins 1A/1B light chain 3B	+	+
A6NCT7;Q07092;Q07092-2	COL16A1	Collagen alpha-1(XVI) chain;Collagen alpha-1(XVI) chain;Isoform 2 of Collagen alpha-1(XVI) chain	+	+
A6ND36;A6ND36-2	FAM83G	Protein FAM83G;Isoform 2 of Protein FAM83G	+
A6NDF3;Q9BVG4	PBDC1	Protein PBDC1	+	+
A6NDG6	PGP	Glycerol-3-phosphate phosphatase	+	+
A6NDI0	TRIM49B	Putative tripartite motif-containing protein 49B	+	+
A6NDU8	RIMOC1	RAB7A-interacting MON1-CCZ1 complex subunit 1	+
A6NED2;G3V2I3	RCCD1	RCC1 domain-containing protein 1	+	+
A6NEL0;A6NL93;P05114	HMGN1	Non-histone chromosomal protein HMG-14	+
A6NEM2;P51610;P51610-2;P51610-4	HCFC1	Host cell factor 1;Host cell factor 1;Isoform 2 of Host cell factor 1;Isoform 4 of Host cell factor 1	+	+
A6NEP9;H7BXY6;Q8NG11;Q8NG11-2;Q8NG11-3	TSPAN14	Tetraspanin (Fragment);Tetraspanin;Tetraspanin-14;Isoform 2 of Tetraspanin-14;Isoform 3 of Tetraspanin-14		+
A6NF51;O95861;O95861-2;O95861-4	BPNT1	3'(2'),5'-bisphosphate nucleotidase 1;3'(2'),5'-bisphosphate nucleotidase 1;Isoform 2 of 3'(2'),5'-bisphosphate nucleotidase 1;Isoform 4 of 3'(2'),5'-bisphosphate nucleotidase 1	+	+
A6NFI3	ZNF316	Zinc finger protein 316	+
A6NFQ9;F8W8I8	SEPTIN8	Septin	+	+
A6NFS0;Q9NSD4;Q9NSD4-2	ZNF275	Zinc finger protein 275;Zinc finger protein 275;Isoform 2 of Zinc finger protein 275	+
A6NFV8;D6RCT8;Q96EV8;Q96EV8-2	DTNBP1	Dysbindin;Dysbindin;Dysbindin;Isoform 2 of Dysbindin	+
A6NFX8;Q9UKK9	NUDT5	ADP-sugar pyrophosphatase	+	+
A6NG10;K7EIJ0;K7EMC9;K7ENL2;Q969T9;Q969T9-2	WBP2	WW domain-binding protein 2;WW domain-binding protein 2 (Fragment);WW domain-binding protein 2;WW domain-binding protein 2;WW domain-binding protein 2;Isoform 2 of WW domain-binding protein 2	+	+
A6NGJ0;P51808	DYNLT3	Dynein light chain Tctex-type 3	+
A6NGP5;Q9H910;Q9H910-3	JPT2	Jupiter microtubule-associated homolog 2;Jupiter microtubule associated homolog 2;Isoform 3 of Jupiter microtubule associated homolog 2	+	+
A6NGU5;B5MCK8;E7ET76;E7ETR7;P19440;P19440-2;P36268;P36268-2;P36268-3	GGT3P	Putative glutathione hydrolase 3 proenzyme;Glutathione hydrolase;Glutathione hydrolase 1 proenzyme (Fragment);Glutathione hydrolase 1 proenzyme (Fragment);Glutathione hydrolase 1 proenzyme;Isoform 2 of Glutathione hydrolase 1 proenzyme;Inactive glutathione hydrolase 2;Isoform 2 of Inactive glutathione hydrolase 2;Isoform 3 of Inactive glutathione hydrolase 2	+	+
A6NGW1;O95070	YIF1A	Protein YIF1;Protein YIF1A	+
A6NHB5;Q14202;Q14202-2	ZMYM3	Zinc finger MYM-type protein 3;Zinc finger MYM-type protein 3;Isoform 2 of Zinc finger MYM-type protein 3	+
A6NHJ8;A6NMA8;A6NND8;H7C0X3;H7C3I5;O95825	CRYZL1	Quinone oxidoreductase-like protein 1;Quinone oxidoreductase-like protein 1;Quinone oxidoreductase-like protein 1;Quinone oxidoreductase-like protein 1 (Fragment);Quinone oxidoreductase-like protein 1 (Fragment);Quinone oxidoreductase-like protein 1	+	+
A6NHQ2	FBLL1	rRNA/tRNA 2'-O-methyltransferase fibrillarin-like protein 1	+
A6NIH7	UNC119B	Protein unc-119 homolog B	+	+
A6NIT2;A6NMN0;P46020;P46020-2;P46020-3	PHKA1	Phosphorylase b kinase regulatory subunit;Phosphorylase b kinase regulatory subunit;Phosphorylase b kinase regulatory subunit alpha, skeletal muscle isoform;Isoform 2 of Phosphorylase b kinase regulatory subunit alpha, skeletal muscle isoform;Isoform 3 of Phosphorylase b kinase regulatory subunit alpha, skeletal muscle isoform	+
A6NIV2;Q9P0U1	TOMM7	Mitochondrial import receptor subunit TOM7 homolog	+	+
A6NIZ0;Q9GZM8;Q9GZM8-2;Q9GZM8-3	NDEL1	Nuclear distribution protein nudE-like 1;Nuclear distribution protein nudE-like 1;Isoform 2 of Nuclear distribution protein nudE-like 1;Isoform 3 of Nuclear distribution protein nudE-like 1	+
A6NJ78	METTL15	12S rRNA N4-methylcytidine (m4C) methyltransferase	+	+
A6NKD9	CCDC85C	Coiled-coil domain-containing protein 85C	+
A6NLH6;Q9P003	CNIH4	Protein cornichon homolog 4	+
A6NM28	ZFP92	Zinc finger protein 92 homolog	+
A6NMH8;E9PIF1;E9PJK1;E9PRJ8;H0YDJ9;H0YDL9;P60033	CD81	CD81 antigen;CD81 antigen;CD81 antigen;Tetraspanin (Fragment);Tetraspanin (Fragment);Tetraspanin (Fragment);CD81 antigen	+
A6NMQ1;P09884	POLA1	DNA polymerase;DNA polymerase alpha catalytic subunit	+	+
A6NMQ3;O43768;O43768-2;O43768-3;O43768-4;O43768-9;Q5T5H1	ENSA	Alpha-endosulfine;Alpha-endosulfine;Isoform 2 of Alpha-endosulfine;Isoform 3 of Alpha-endosulfine;Isoform 4 of Alpha-endosulfine;Isoform 9 of Alpha-endosulfine;Alpha-endosulfine	+
A6NN50;O75147;O75147-1;O75147-2;O75147-4	OBSL1	Obscurin-like protein 1;Obscurin-like protein 1;Isoform 3 of Obscurin-like protein 1;Isoform 2 of Obscurin-like protein 1;Isoform 4 of Obscurin-like protein 1	+
A6NNK5;Q12888;Q12888-2;Q12888-3	TP53BP1	TP53-binding protein 1;TP53-binding protein 1;Isoform 2 of TP53-binding protein 1;Isoform 3 of TP53-binding protein 1	+	+
A6NP52;O60831	PRAF2	PRA1 family protein;PRA1 family protein 2	+
A6PVH9;B0QZ18;E7ENH5;F2Z2V0;Q5JX44;Q5JX56;Q5JX58;Q5JX59;Q5JX60;Q99829	CPNE1	Copine-1;Copine-1;Copine-1;Copine-1 (Fragment);Copine-1 (Fragment);Copine-1 (Fragment);Copine-1 (Fragment);Copine-1 (Fragment);Copine-1 (Fragment);Copine-1	+	+
A6PVP4;B7ZBQ3;Q9H944	MED20	Mediator of RNA polymerase II transcription subunit 20 (Fragment);Mediator of RNA polymerase II transcription subunit 20;Mediator of RNA polymerase II transcription subunit 20	+	+
A6PW57;Q99755-2;Q99755-3	PIP5K1A	Phosphatidylinositol 4-phosphate 5-kinase type-1 alpha;Isoform 2 of Phosphatidylinositol 4-phosphate 5-kinase type-1 alpha;Isoform 3 of Phosphatidylinositol 4-phosphate 5-kinase type-1 alpha	+
A6PWM2;Q6UXH1;Q6UXH1-2;Q6UXH1-3;Q6UXH1-4;Q6UXH1-5;Q6UXH1-6	CRELD2	Protein disulfide isomerase CRELD2 (Fragment);Protein disulfide isomerase CRELD2;Isoform 2 of Protein disulfide isomerase CRELD2;Isoform 3 of Protein disulfide isomerase CRELD2;Isoform 4 of Protein disulfide isomerase CRELD2;Isoform 5 of Protein disulfide isomerase CRELD2;Isoform 6 of Protein disulfide isomerase CRELD2	+	+
A6XGL2;C9JNR5;F8WCM5;P01308	INS	Insulin;Insulin (Fragment);Insulin, isoform 2;Insulin		+
A6XND0;B3KWK7;P17936;P17936-2	IGFBP3	Insulin-like growth factor-binding protein 3;Insulin-like growth factor binding protein 3, isoform CRA_b;Insulin-like growth factor-binding protein 3;Isoform 2 of Insulin-like growth factor-binding protein 3	+	+
A6ZKI3;Q9BWD3	RTL8C	Retrotransposon Gag-like protein 8C;Retrotransposon Gag-like protein 8A	+
A7E2V4;A7E2V4-2;A7E2V4-3;A7E2V4-4;A7E2V4-5;S4R393;S4R3H3;S4R410	ZSWIM8	Zinc finger SWIM domain-containing protein 8;Isoform 2 of Zinc finger SWIM domain-containing protein 8;Isoform 3 of Zinc finger SWIM domain-containing protein 8;Isoform 4 of Zinc finger SWIM domain-containing protein 8;Isoform 5 of Zinc finger SWIM domain-containing protein 8;Zinc finger SWIM domain-containing protein 8;Zinc finger SWIM domain-containing protein 8;Zinc finger SWIM domain-containi…	+
A8CG34;Q96HA1	POM121C	Nuclear envelope pore membrane protein POM 121C;Nuclear envelope pore membrane protein POM 121	+
A8K7Q2	HSPA8	Heat shock cognate 71 kDa protein	+
A8K8P3;A8K8P3-10;A8K8P3-2;A8K8P3-3;A8K8P3-4;A8K8P3-5;A8K8P3-9;D3YTJ2	SFI1	Protein SFI1 homolog;Isoform 10 of Protein SFI1 homolog;Isoform 2 of Protein SFI1 homolog;Isoform 3 of Protein SFI1 homolog;Isoform 4 of Protein SFI1 homolog;Isoform 5 of Protein SFI1 homolog;Isoform 9 of Protein SFI1 homolog;Protein SFI1 homolog	+	+
A8KAH6;Q16082	HSPB2-C11orf52	Heat shock 27kDa protein 2, isoform CRA_a;Heat shock protein beta-2	+
A8MPP1;Q96FC9-2;Q96FC9-3;Q96FC9-4	DDX11L8	Putative ATP-dependent RNA helicase DDX11-like protein 8;Isoform 2 of ATP-dependent DNA helicase DDX11;Isoform 3 of ATP-dependent DNA helicase DDX11;Isoform 4 of ATP-dependent DNA helicase DDX11	+
A8MPU2;C9IZZ8;C9J0J6;C9J5T5;C9J6Y2;C9JBU8;C9JZ07;G3V1A3;O14713;O14713-2	ITGB1BP1	Integrin beta 1 binding protein 1, isoform CRA_g;Integrin beta-1-binding protein 1 (Fragment);Integrin beta-1-binding protein 1 (Fragment);Integrin beta-1-binding protein 1 (Fragment);Integrin beta-1-binding protein 1 (Fragment);Integrin beta-1-binding protein 1 (Fragment);Integrin beta-1-binding protein 1 (Fragment);Integrin beta 1 binding protein 1, isoform CRA_a;Integrin beta-1-binding protein…	+
A8MRA7;H0YD21;H0YEW4;I3L448;Q5TC12;Q5TC12-2;Q5TC12-3	ATPAF1	ATP synthase mitochondrial F1 complex assembly factor 1;ATP synthase mitochondrial F1 complex assembly factor 1 (Fragment);ATP synthase mitochondrial F1 complex assembly factor 1 (Fragment);ATP synthase mitochondrial F1 complex assembly factor 1;ATP synthase mitochondrial F1 complex assembly factor 1;Isoform 2 of ATP synthase mitochondrial F1 complex assembly factor 1;Isoform 3 of ATP synthase mi…	+	+
A8MT69;A8MT69-2;A8MT69-3;J3QR01;J3QR35;J3QRS1	CENPX	Centromere protein X;Isoform 2 of Centromere protein X;Isoform 3 of Centromere protein X;Centromere protein X (Fragment);Centromere protein X (Fragment);Centromere protein X	+	+
A8MTD3;B5MC10;B5MC53;B5MCF8;E7EX18;F8WEL3;G5E9F5;P39210	MPV17	Protein Mpv17;MpV17 mitochondrial inner membrane protein isoform 2;MpV17 transgene, murine homolog, glomerulosclerosis, isoform CRA_f;Protein Mpv17;Protein Mpv17;Protein Mpv17;MpV17 transgene, murine homolog, glomerulosclerosis, isoform CRA_d;Protein Mpv17	+
A8MTE9;J3KR69;Q9H892;Q9H892-2	TTC12	Tetratricopeptide repeat protein 12;Tetratricopeptide repeat domain 12, isoform CRA_d;Tetratricopeptide repeat protein 12;Isoform 2 of Tetratricopeptide repeat protein 12	+
A8MUM1;Q53HC9	EIPR1	EARP and GARP complex-interacting protein 1	+	+
A8MVV6;E9PN41;E9PPX8;E9PSH3;J3KQ42;O14817	TSPAN4	Tetraspanin;Tetraspanin-4 (Fragment);Tetraspanin-4;Tetraspanin-4 (Fragment);Tetraspanin;Tetraspanin-4	+	+
A8MVW0	FAM171A2	Protein FAM171A2	+
A8MVW5;A8MVW5-2;A8MVW5-3	HEPACAM2	HEPACAM family member 2;Isoform 2 of HEPACAM family member 2;Isoform 3 of HEPACAM family member 2	+	+
A8MW49;P07148	FABP1	Fatty acid-binding protein, liver;Fatty acid-binding protein, liver		+
A8MWD9;P62308	SNRPGP15	Putative small nuclear ribonucleoprotein G-like protein 15;Small nuclear ribonucleoprotein G	+	+
A8MX49;P49593	PPM1F	Protein phosphatase 1F	+	+
A8MXB7;Q9Y343	SNX24	Sorting nexin-24	+	+
A8MXL6;P55735;P55735-2;P55735-3;P55735-4	SEC13	Protein SEC13 homolog;Protein SEC13 homolog;Isoform 2 of Protein SEC13 homolog;Isoform 3 of Protein SEC13 homolog;Isoform 4 of Protein SEC13 homolog	+	+
A8MXR3;H7C2H9;P55345;P55345-2;P55345-3;P55345-4;P55345-5;P55345-6;P55345-7	PRMT2	Protein arginine N-methyltransferase 2;Protein arginine N-methyltransferase 2 (Fragment);Protein arginine N-methyltransferase 2;Isoform 2 of Protein arginine N-methyltransferase 2;Isoform 3 of Protein arginine N-methyltransferase 2;Isoform PRMT2Alpha of Protein arginine N-methyltransferase 2;Isoform PRMT2Beta of Protein arginine N-methyltransferase 2;Isoform PRMT2Gamma of Protein arginine N-methy…	+
A8MXV4	NUDT19	Acyl-coenzyme A diphosphatase NUDT19	+
A8MYB1	TMCO5B	Transmembrane and coiled-coil domain-containing protein 5B	+
A8MZB2;P61599;P61599-2	NAA20	N-acetyltransferase 5 (ARD1 homolog, S. cerevisiae), isoform CRA_a;N-alpha-acetyltransferase 20;Isoform 2 of N-alpha-acetyltransferase 20	+
A9Z1X7;Q8IYB3;Q8IYB3-2	SRRM1	Serine/arginine repetitive matrix protein 1;Serine/arginine repetitive matrix protein 1;Isoform 2 of Serine/arginine repetitive matrix protein 1	+	+
B0QY53;B0QY54;Q9Y3M2	CBY1	Protein chibby homolog 1 (Fragment);Protein chibby homolog 1 (Fragment);Protein chibby homolog 1	+
B0QY60;B0QY64;Q9UH99;Q9UH99-2;Q9UH99-3	SUN2	SUN domain-containing protein 2;SUN domain-containing protein 2;SUN domain-containing protein 2;Isoform 2 of SUN domain-containing protein 2;Isoform 3 of SUN domain-containing protein 2	+
B0QY89;Q9Y262	EIF3L	Eukaryotic translation initiation factor 3 subunit L	+	+
B0QY95;Q9NQG6;Q9NQG6-2	MIEF1	Mitochondrial dynamics protein MID51;Mitochondrial dynamics protein MID51;Isoform 2 of Mitochondrial dynamics protein MID51	+
B0QYC3;B0QYC4;Q9BWT7;Q9BWT7-2	CARD10	Caspase recruitment domain-containing protein 10 (Fragment);Caspase recruitment domain-containing protein 10 (Fragment);Caspase recruitment domain-containing protein 10;Isoform 2 of Caspase recruitment domain-containing protein 10	+
B0QYD3;Q9UH17	APOBEC3B	DNA dC->dU-editing enzyme APOBEC-3B	+	+
B0QYH2;Q8IWL3	HSCB	Iron-sulfur cluster co-chaperone protein HscB	+	+
B0QYN7;H3BQQ9;P63279	UBE2I	SUMO-conjugating enzyme UBC9;SUMO-conjugating enzyme UBC9 (Fragment);SUMO-conjugating enzyme UBC9	+	+
B0QYP3;O95931	CBX7	Chromobox protein homolog 7 (Fragment);Chromobox protein homolog 7	+
B0QYW5;F6RTR7;F8WE74;O43808	SLC25A17	Peroxisomal membrane protein PMP34	+
B0YIW2;P02656	APOC3	Apolipoprotein C-III		+
B0YIW6;P48444	ARCN1	Coatomer subunit delta	+	+
B1AH58;F5GZ09;Q9BW83;Q9BW83-2	IFT27	Intraflagellar transport protein 27 homolog (Fragment);Intraflagellar transport protein 27 homolog (Fragment);Intraflagellar transport protein 27 homolog;Isoform 2 of Intraflagellar transport protein 27 homolog	+
B1AH96;O14791;O14791-2	APOL1	Apolipoprotein L1 (Fragment);Apolipoprotein L1;Isoform 2 of Apolipoprotein L1	+
B1AHJ6;B1AHJ7;O60704	TPST2	Protein-tyrosine sulfotransferase (Fragment);Protein-tyrosine sulfotransferase (Fragment);Protein-tyrosine sulfotransferase 2	+
B1AK44;Q9UI95	MAD2L2	Mitotic spindle assembly checkpoint protein MAD2B	+
B1AK88;P47756	CAPZB	F-actin-capping protein subunit beta	+	+
B1AKC9;P29323;P29323-2;P29323-3	EPHB2	Receptor protein-tyrosine kinase;Ephrin type-B receptor 2;Isoform 2 of Ephrin type-B receptor 2;Isoform 3 of Ephrin type-B receptor 2	+	+
B1AKL4;Q9NRA8;Q9NRA8-3	EIF4ENIF1	Eukaryotic translation initiation factor 4E transporter;Eukaryotic translation initiation factor 4E transporter;Isoform 3 of Eukaryotic translation initiation factor 4E transporter	+
B1AKN3;Q9P2R6;Q9P2R6-2	RERE	Arginine-glutamic acid dipeptide (RE) repeats, isoform CRA_b;Arginine-glutamic acid dipeptide repeats protein;Isoform 2 of Arginine-glutamic acid dipeptide repeats protein	+
B1AKT1;Q9H040;Q9H040-2;Q9H040-3	SPRTN	DNA-dependent metalloprotease SPRTN (Fragment);DNA-dependent metalloprotease SPRTN;Isoform 2 of DNA-dependent metalloprotease SPRTN;Isoform 3 of DNA-dependent metalloprotease SPRTN	+
B1AKV4;F6UTR7;Q9NVA1;Q9NVA1-2;Q9NVA1-3;Q9NVA1-4;Q9NVA1-5	UQCC1	Ubiquinol-cytochrome-c reductase complex assembly factor 1;Ubiquinol-cytochrome-c reductase complex assembly factor 1;Ubiquinol-cytochrome-c reductase complex assembly factor 1;Isoform 2 of Ubiquinol-cytochrome-c reductase complex assembly factor 1;Isoform 3 of Ubiquinol-cytochrome-c reductase complex assembly factor 1;Isoform 4 of Ubiquinol-cytochrome-c reductase complex assembly factor 1;Isofor…	+
B1AL05;H0Y6Y8;H0YBU8;Q8N983;Q8N983-2;Q8N983-3;Q8N983-4;Q8N983-6;Q8N983-7	MRPL43	39S ribosomal protein L43, mitochondrial;39S ribosomal protein L43, mitochondrial (Fragment);39S ribosomal protein L43, mitochondrial (Fragment);39S ribosomal protein L43, mitochondrial;Isoform 2 of 39S ribosomal protein L43, mitochondrial;Isoform 3 of 39S ribosomal protein L43, mitochondrial;Isoform 4 of 39S ribosomal protein L43, mitochondrial;Isoform 5 of 39S ribosomal protein L43, mitochondri…	+
B1AL69;Q7L3B6	CDC37L1	Hsp90 co-chaperone Cdc37-like 1	+
B1ALD0;Q9Y6B7	AP4B1	AP complex subunit beta;AP-4 complex subunit beta-1	+	+
B1ALD9;Q15063;Q15063-2;Q15063-3;Q15063-4;Q15063-5	POSTN	Periostin;Periostin;Isoform 2 of Periostin;Isoform 3 of Periostin;Isoform 4 of Periostin;Isoform 5 of Periostin	+	+
B1ALH6;C9IYS5;O14832;O14832-2	PHYH	Phytanoyl-CoA dioxygenase, peroxisomal;Phytanoyl-CoA dioxygenase, peroxisomal (Fragment);Phytanoyl-CoA dioxygenase, peroxisomal;Isoform 2 of Phytanoyl-CoA dioxygenase, peroxisomal	+
B1ALM5;Q9P0T7	TMEM9	Proton-transporting V-type ATPase complex assembly regulator TMEM9	+
B1AMB2;Q9BPZ7;Q9BPZ7-2;Q9BPZ7-3;Q9BPZ7-5;Q9BPZ7-6	MAPKAP1	Target of rapamycin complex 2 subunit MAPKAP1 (Fragment);Target of rapamycin complex 2 subunit MAPKAP1;Isoform 2 of Target of rapamycin complex 2 subunit MAPKAP1;Isoform 3 of Target of rapamycin complex 2 subunit MAPKAP1;Isoform 5 of Target of rapamycin complex 2 subunit MAPKAP1;Isoform 6 of Target of rapamycin complex 2 subunit MAPKAP1	+
B1AMR4	ARHGEF9	Rho guanine nucleotide exchange factor 9	+
B1ANG9;B1ANH0;B1ANH2;B1ANH3;B1ANH5;Q16774;Q16774-2;Q16774-3	GUK1	Guanylate kinase;Guanylate kinase (Fragment);Guanylate kinase (Fragment);Guanylate kinase (Fragment);Guanylate kinase;Guanylate kinase;Isoform 2 of Guanylate kinase;Isoform 3 of Guanylate kinase	+	+
B1APR7;Q99504;Q99504-2;Q99504-3;Q99504-4;Q99504-5	EYA3	Eyes absent homolog;Eyes absent homolog 3;Isoform 2 of Eyes absent homolog 3;Isoform 3 of Eyes absent homolog 3;Isoform 4 of Eyes absent homolog 3;Isoform 5 of Eyes absent homolog 3	+
B1AQP1;B4DLJ1;E9PME6;H0YD59;M0QXT0;M0R1C6;P22415;P22415-2;Q15853;Q15853-2;Q15853-3;Q15853-4	USF1	Upstream stimulatory factor 1;Upstream stimulatory factor 2;Upstream stimulatory factor 1 (Fragment);Upstream stimulatory factor 1 (Fragment);Upstream stimulatory factor 2 (Fragment);Upstream stimulatory factor 2 (Fragment);Upstream stimulatory factor 1;Isoform 2 of Upstream stimulatory factor 1;Upstream stimulatory factor 2;Isoform USF2A-delta-H of Upstream stimulatory factor 2;Isoform USF2B of …	+
B1AQP5;O75618;O75618-2;V9GY27	DEDD	Death effector domain containing, isoform CRA_b;Death effector domain-containing protein;Isoform 2 of Death effector domain-containing protein;Death effector domain-containing protein (Fragment)	+
B1AVT0;P49760;P49760-3	CLK2	Dual-specificity protein kinase CLK2;Dual specificity protein kinase CLK2;Isoform 3 of Dual specificity protein kinase CLK2	+
B1B0D4;Q86TH1	ADAMTSL2	ADAMTS-like protein 2		+
B2RTY4;B2RTY4-2;B2RTY4-4;H3BRD5	MYO9A	Unconventional myosin-IXa;Isoform 2 of Unconventional myosin-IXa;Isoform 4 of Unconventional myosin-IXa;Unconventional myosin-IXa	+
B2WTI3;B2WTI4;K7EJU9;Q6NYC1;Q6NYC1-2;Q6NYC1-3	JMJD6	Bifunctional arginine demethylase and lysyl-hydroxylase JMJD6;Bifunctional arginine demethylase and lysyl-hydroxylase JMJD6;Bifunctional arginine demethylase and lysyl-hydroxylase JMJD6;Bifunctional arginine demethylase and lysyl-hydroxylase JMJD6;Isoform 2 of Bifunctional arginine demethylase and lysyl-hydroxylase JMJD6;Isoform 3 of Bifunctional arginine demethylase and lysyl-hydroxylase JMJD6	+	+
B3KQJ8;H3BUD5;I3L3C2;Q96MX0	CMTM3	CKLF-like MARVEL transmembrane domain containing 3, isoform CRA_b;CKLF-like MARVEL transmembrane domain-containing protein 3;CKLF-like MARVEL transmembrane domain-containing protein 3;CKLF-like MARVEL transmembrane domain-containing protein 3	+
B3KR49;E9PBK7;E9PQW4;E9PRH7;H0YEX6;P27361;P27361-2;P27361-3	MAPK3	Mitogen-activated protein kinase 3;Mitogen-activated protein kinase;Mitogen-activated protein kinase;Mitogen-activated protein kinase 3 (Fragment);Mitogen-activated protein kinase 3 (Fragment);Mitogen-activated protein kinase 3;Isoform 2 of Mitogen-activated protein kinase 3;Isoform 3 of Mitogen-activated protein kinase 3	+	+
B3KR61;Q5TEU4;Q5TEU4-2	NDUFAF5	Arginine-hydroxylase NDUFAF5, mitochondrial;Arginine-hydroxylase NDUFAF5, mitochondrial;Isoform 2 of Arginine-hydroxylase NDUFAF5, mitochondrial	+
B3KS98;O15372	EIF3H	Eukaryotic translation initiation factor 3 subunit H	+	+
B3KSP9;C9J5N1;Q9BTE6-2;Q9BTE6-3	PTGES3L-AARSD1	PTGES3L-AARSD1 readthrough;PTGES3L-AARSD1 readthrough;Isoform 2 of Alanyl-tRNA editing protein Aarsd1;Isoform 3 of Alanyl-tRNA editing protein Aarsd1	+
B3KSW4;O76081;O76081-2;O76081-3;O76081-4;O76081-5;O76081-6	RGS20	Regulator of G-protein-signaling 20;Regulator of G-protein signaling 20;Isoform 1 of Regulator of G-protein signaling 20;Isoform 2 of Regulator of G-protein signaling 20;Isoform 3 of Regulator of G-protein signaling 20;Isoform 4 of Regulator of G-protein signaling 20;Isoform 5 of Regulator of G-protein signaling 20	+
B3KT28;Q9UNN5	FAF1	FAS-associated factor 1	+	+
B3KTM8;H0YLJ3;Q9UBU8-2	MORF4L1	Mortality factor 4-like protein 1;Mortality factor 4-like protein 1;Isoform 2 of Mortality factor 4-like protein 1	+	+
B3KUS5;Q70CQ3	USP30	Ubiquitin carboxyl-terminal hydrolase;Ubiquitin carboxyl-terminal hydrolase 30	+
B3KW44;B5ME25;C9JE69;Q9H825;Q9H825-2	METTL8	tRNA N(3)-methylcytidine methyltransferase;tRNA N(3)-methylcytidine methyltransferase METTL8, mitochondrial (Fragment);tRNA N(3)-methylcytidine methyltransferase METTL8, mitochondrial (Fragment);tRNA N(3)-methylcytidine methyltransferase METTL8, mitochondrial;Isoform 2 of tRNA N(3)-methylcytidine methyltransferase METTL8, mitochondrial	+
B3KY94;O14735;O14735-3	CDIPT	CDP-diacylglycerol--inositol 3-phosphatidyltransferase;CDP-diacylglycerol--inositol 3-phosphatidyltransferase;Isoform 3 of CDP-diacylglycerol--inositol 3-phosphatidyltransferase	+	+
B4DDF4;B4DUT8;Q99439	CNN2	Calponin;Calponin;Calponin-2	+	+
B4DDN1	QARS1	Glutamine--tRNA ligase	+
B4DE60;H0YAC5;Q9BRK0;Q9BRK0-2	REEP2	Receptor expression-enhancing protein;Receptor expression-enhancing protein (Fragment);Receptor expression-enhancing protein 2;Isoform 2 of Receptor expression-enhancing protein 2	+
B4DED4;H3BQ57;H3BR74;H3BT20;I3L3H5;Q6PII5;Q6PII5-2;Q6PII5-3	HAGHL	Hydroxyacylglutathione hydrolase-like protein;Hydroxyacylglutathione hydrolase-like protein (Fragment);Hydroxyacylglutathione hydrolase-like protein (Fragment);Hydroxyacylglutathione hydrolase-like protein (Fragment);Hydroxyacylglutathione hydrolase-like protein (Fragment);Hydroxyacylglutathione hydrolase-like protein;Isoform 2 of Hydroxyacylglutathione hydrolase-like protein;Isoform 3 of Hydroxy…	+
B4DF87;Q13772;Q13772-2;Q13772-3;Q13772-4	NCOA4	Nuclear receptor coactivator 4;Nuclear receptor coactivator 4;Isoform Beta of Nuclear receptor coactivator 4;Isoform 3 of Nuclear receptor coactivator 4;Isoform 4 of Nuclear receptor coactivator 4	+
B4DFT4;K7EIV4;M0QZC4;Q9NW81;Q9NW81-4;Q9NW81-5	DMAC2	Distal membrane-arm assembly complex protein 2;Distal membrane-arm assembly complex protein 2 (Fragment);Distal membrane-arm assembly complex protein 2;Distal membrane-arm assembly complex protein 2;Isoform 4 of Distal membrane-arm assembly complex protein 2;Isoform 5 of Distal membrane-arm assembly complex protein 2	+
B4DFY5;Q02750	MAP2K1	Dual-specificity mitogen-activated protein kinase kinase 1;Dual specificity mitogen-activated protein kinase kinase 1	+	+
B4DGG1;Q9H0X4;Q9H0X4-2	FAM234A	Protein FAM234A;Protein FAM234A;Isoform 2 of Protein FAM234A	+	+
B4DH23	MAN2C1	Alpha-mannosidase 2C1	+
B4DHN5;E9PBU7;G5EA09;O00560;O00560-2;O00560-3	SDCBP	Syntenin-1;Syntenin-1;Syndecan binding protein (Syntenin), isoform CRA_a;Syntenin-1;Isoform 2 of Syntenin-1;Isoform 3 of Syntenin-1	+	+
B4DHS8;B4DK73;D6R9E7;D6RA22;D6RB94;D6RBY6;D6RE66;D6RH33;H0YAA3;H0YAI6;Q9HAD4	WDR41	WD repeat-containing protein 41;WD repeat-containing protein 41;WD repeat-containing protein 41 (Fragment);WD repeat-containing protein 41;WD repeat-containing protein 41;WD repeat-containing protein 41 (Fragment);WD repeat-containing protein 41 (Fragment);WD repeat-containing protein 41 (Fragment);WD repeat-containing protein 41 (Fragment);WD repeat-containing protein 41 (Fragment);WD repeat-con…	+
B4DJ81;P28331;P28331-2;P28331-3;P28331-4;P28331-5	NDUFS1	NADH-ubiquinone oxidoreductase 75 kDa subunit, mitochondrial;NADH-ubiquinone oxidoreductase 75 kDa subunit, mitochondrial;Isoform 2 of NADH-ubiquinone oxidoreductase 75 kDa subunit, mitochondrial;Isoform 3 of NADH-ubiquinone oxidoreductase 75 kDa subunit, mitochondrial;Isoform 4 of NADH-ubiquinone oxidoreductase 75 kDa subunit, mitochondrial;Isoform 5 of NADH-ubiquinone oxidoreductase 75 kDa subu…	+	+
B4DJC3	MACROH2A1	Histone H2A	+
B4DJL6;B4DVT3;H3BRY6;Q96SY0;Q96SY0-3;Q96SY0-4	INTS14	Integrator complex subunit 14;von Willebrand factor A domain-containing protein 9;Integrator complex subunit 14;Integrator complex subunit 14;Isoform 3 of Integrator complex subunit 14;Isoform 4 of Integrator complex subunit 14	+	+
B4DJV2;O75390	CS	Citrate synthase;Citrate synthase, mitochondrial	+	+
B4DL54	CHURC1-FNTB	Protein farnesyltransferase subunit beta	+	+
B4DLR2;Q12884	FAP	Prolyl endopeptidase FAP		+
B4DN67;Q5W0F9;Q5W0G0;Q96J84;Q96J84-2;Q96J84-3	KIRREL1	Kin of IRRE-like protein 1;Kin of IRRE-like protein 1;Kin of IRRE-like protein 1;Kin of IRRE-like protein 1;Isoform 2 of Kin of IRRE-like protein 1;Isoform 3 of Kin of IRRE-like protein 1	+	+
B4DNG0;Q9NRN5;Q9NRN5-2	OLFML3	Olfactomedin-like protein 3;Olfactomedin-like protein 3;Isoform 2 of Olfactomedin-like protein 3		+
B4DP62;P53007	SLC25A1	Solute carrier family 25 (Mitochondrial carrier citrate transporter), member 1, isoform CRA_b;Tricarboxylate transport protein, mitochondrial	+
B4DQT1;B4DVN3;E7ESC7;Q7L5Y9;Q7L5Y9-3	MAEA	E3 ubiquitin-protein transferase MAEA;E3 ubiquitin-protein transferase MAEA;E3 ubiquitin-protein transferase MAEA;E3 ubiquitin-protein transferase MAEA;Isoform 3 of E3 ubiquitin-protein transferase MAEA	+	+
B4DR12;K7EIM7;K7EJN3;K7EPJ5;K7ERA1;O60291;O60291-2;O60291-3;O60291-4	MGRN1	RING-type E3 ubiquitin transferase;RING-type E3 ubiquitin transferase (Fragment);RING-type E3 ubiquitin transferase (Fragment);RING-type E3 ubiquitin transferase (Fragment);RING-type E3 ubiquitin transferase (Fragment);E3 ubiquitin-protein ligase MGRN1;Isoform 2 of E3 ubiquitin-protein ligase MGRN1;Isoform 3 of E3 ubiquitin-protein ligase MGRN1;Isoform 4 of E3 ubiquitin-protein ligase MGRN1	+
B4DR24;I3L1K0;I3L2L7;I3L2V3;Q9NX65;Q9NX65-2;Q9NX65-3	ZSCAN32	Zinc finger and SCAN domain-containing protein 32;Zinc finger and SCAN domain-containing protein 32 (Fragment);Zinc finger and SCAN domain-containing protein 32;Zinc finger and SCAN domain-containing protein 32;Zinc finger and SCAN domain-containing protein 32;Isoform 2 of Zinc finger and SCAN domain-containing protein 32;Isoform 3 of Zinc finger and SCAN domain-containing protein 32	+	+
B4DR61;P61619	SEC61A1	Protein transport protein Sec61 subunit alpha isoform 1	+
B4DR80;Q5JV98;Q9Y6E0;Q9Y6E0-2	STK24	Serine/threonine-protein kinase 24;Serine/threonine-protein kinase 24 (Fragment);Serine/threonine-protein kinase 24;Isoform A of Serine/threonine-protein kinase 24	+	+
B4DRE3;Q5T089;Q5T089-2	MORN1	MORN repeat-containing protein 1;MORN repeat-containing protein 1;Isoform 2 of MORN repeat-containing protein 1	+
B4DSP5;F8VR44;F8VSE0;F8VU35;F8VW33;F8W1A7;Q00973;Q00973-2;Q00973-3	B4GALNT1	Beta-1,4 N-acetylgalactosaminyltransferase 1;Beta-1,4 N-acetylgalactosaminyltransferase 1 (Fragment);Beta-1,4 N-acetylgalactosaminyltransferase 1;Beta-1,4 N-acetylgalactosaminyltransferase 1 (Fragment);Beta-1,4 N-acetylgalactosaminyltransferase 1;Beta-1,4 N-acetylgalactosaminyltransferase 1;Beta-1,4 N-acetylgalactosaminyltransferase 1;Isoform 2 of Beta-1,4 N-acetylgalactosaminyltransferase 1;Isof…	+	+
B4DTR1;J3KTI5;J3QLU9;P04626;P04626-2;P04626-3;P04626-4;P04626-5;P04626-6	ERBB2	Receptor tyrosine-protein kinase erbB-2;Receptor tyrosine-protein kinase erbB-2 (Fragment);Receptor protein-tyrosine kinase;Receptor tyrosine-protein kinase erbB-2;Isoform 2 of Receptor tyrosine-protein kinase erbB-2;Isoform 3 of Receptor tyrosine-protein kinase erbB-2;Isoform 4 of Receptor tyrosine-protein kinase erbB-2;Isoform 5 of Receptor tyrosine-protein kinase erbB-2;Isoform 6 of Receptor t…	+
B4DUA7;Q9NX70	MED29	Mediator of RNA polymerase II transcription subunit 29	+
B4DUC8;Q13126	MTAP	S-methyl-5'-thioadenosine phosphorylase	+	+
B4DUJ5;Q8IWP9	CCDC28A	Coiled-coil domain-containing protein 28A	+
B4DV59;Q9P2K3;Q9P2K3-2;Q9P2K3-3;Q9P2K3-4	RCOR3	REST corepressor 3;REST corepressor 3;Isoform 2 of REST corepressor 3;Isoform 3 of REST corepressor 3;Isoform 4 of REST corepressor 3	+
B4DVA9;F8WEW4;H7C5H0;Q8NBL1	POGLUT1	Protein O-glucosyltransferase 1;Protein O-glucosyltransferase 1;Protein O-glucosyltransferase 1 (Fragment);Protein O-glucosyltransferase 1	+	+
B4DXC8;E9PNU1;Q9Y5B8;Q9Y5B8-2	NME7	Nucleoside diphosphate kinase 7;Nucleoside diphosphate kinase 7;Nucleoside diphosphate kinase 7;Isoform 2 of Nucleoside diphosphate kinase 7	+	+
B4DY08;G3V4W0;P07910;P07910-2;P07910-4	HNRNPC	Heterogeneous nuclear ribonucleoproteins C1/C2;Heterogeneous nuclear ribonucleoproteins C1/C2 (Fragment);Heterogeneous nuclear ribonucleoproteins C1/C2;Isoform C1 of Heterogeneous nuclear ribonucleoproteins C1/C2;Isoform 4 of Heterogeneous nuclear ribonucleoproteins C1/C2	+	+
B4DY26;F8W1R9;P36897;P36897-2;P36897-3	TGFBR1	Receptor protein serine/threonine kinase;Receptor protein serine/threonine kinase;TGF-beta receptor type-1;Isoform 2 of TGF-beta receptor type-1;Isoform 3 of TGF-beta receptor type-1	+
B4DYE1;F5H1B7;J3QKY3;J3QQQ1;J3QRG7;J9JIE5;Q14494;Q14494-2	NFE2L1	Endoplasmic reticulum membrane sensor NFE2L1;Endoplasmic reticulum membrane sensor NFE2L1;Endoplasmic reticulum membrane sensor NFE2L1;Endoplasmic reticulum membrane sensor NFE2L1 (Fragment);Endoplasmic reticulum membrane sensor NFE2L1 (Fragment);Endoplasmic reticulum membrane sensor NFE2L1;Endoplasmic reticulum membrane sensor NFE2L1;Isoform 2 of Endoplasmic reticulum membrane sensor NFE2L1	+
B4DYU2;H3BQV3;Q96MW5	COG8	Conserved oligomeric Golgi complex subunit 8	+	+
B4DYV8;Q8WZ75;Q8WZ75-2;Q8WZ75-3	ROBO4	Roundabout homolog 4;Roundabout homolog 4;Isoform 2 of Roundabout homolog 4;Isoform 3 of Roundabout homolog 4		+
B4DZS0;O76075;O76075-2	DFFB	DNA fragmentation factor subunit beta;DNA fragmentation factor subunit beta;Isoform Beta of DNA fragmentation factor subunit beta	+
B4E0K5;Q16539;Q16539-2	MAPK14	Mitogen-activated protein kinase;Mitogen-activated protein kinase 14;Isoform CSBP1 of Mitogen-activated protein kinase 14	+	+
B4E0T2;P50542;P50542-3;P50542-4	PEX5	Peroxisomal targeting signal 1 receptor;Peroxisomal targeting signal 1 receptor;Isoform 3 of Peroxisomal targeting signal 1 receptor;Isoform 4 of Peroxisomal targeting signal 1 receptor	+	+
B4E0Y9;Q8NBY1;Q9P289;Q9P289-2	STK26	Serine/threonine-protein kinase 26;Serine/threonine-protein kinase 26;Serine/threonine-protein kinase 26;Isoform 2 of Serine/threonine-protein kinase 26	+	+
B4E1G1;E5RGY0;Q9BUN8;Q9BUN8-2	DERL1	Derlin;Derlin;Derlin-1;Isoform 2 of Derlin-1	+
B4E1N1;Q6NXE6;Q6NXE6-2	ARMC6	Armadillo repeat-containing protein 6;Armadillo repeat-containing protein 6;Isoform 2 of Armadillo repeat-containing protein 6	+	+
B4E1Q4;O14730;O14730-2	RIOK3	Serine/threonine-protein kinase RIO3;Serine/threonine-protein kinase RIO3;Isoform 2 of Serine/threonine-protein kinase RIO3	+
B4E1Z4;E7ETN3;P00751	CFB	Complement factor B	+	+
B4E2D5;Q8NEM7;Q8NEM7-2;Q8NEM7-3;R4GND2	SUPT20H	Transcription factor SPT20 homolog;Transcription factor SPT20 homolog;Isoform 2 of Transcription factor SPT20 homolog;Isoform 3 of Transcription factor SPT20 homolog;Transcription factor SPT20 homolog	+
B4E2Q0;H0Y9V7;P98194;P98194-2;P98194-3;P98194-4;P98194-5;P98194-6;P98194-7;P98194-8;P98194-9	ATP2C1	Calcium-transporting ATPase;Calcium-transporting ATPase type 2C member 1 (Fragment);Calcium-transporting ATPase type 2C member 1;Isoform 2 of Calcium-transporting ATPase type 2C member 1;Isoform 3 of Calcium-transporting ATPase type 2C member 1;Isoform 4 of Calcium-transporting ATPase type 2C member 1;Isoform 5 of Calcium-transporting ATPase type 2C member 1;Isoform 6 of Calcium-transporting ATPa…	+	+
B4E321;Q13438;Q13438-2;Q13438-3;Q13438-4;Q13438-5;Q13438-6;Q13438-7;Q13438-8	OS9	Protein OS-9;Protein OS-9;Isoform 2 of Protein OS-9;Isoform 3 of Protein OS-9;Isoform 4 of Protein OS-9;Isoform 5 of Protein OS-9;Isoform 6 of Protein OS-9;Isoform 7 of Protein OS-9;Isoform 8 of Protein OS-9	+	+
B4E3L3;G3V1N5;Q96RU2;Q96RU2-2	USP28	Ubiquitin carboxyl-terminal hydrolase;Ubiquitin carboxyl-terminal hydrolase 28;Ubiquitin carboxyl-terminal hydrolase 28;Isoform 2 of Ubiquitin carboxyl-terminal hydrolase 28	+	+
B4E3T4;Q93062;Q93062-2;Q93062-3;Q93062-4;Q93062-5	RBPMS	HCG2043421, isoform CRA_c;RNA-binding protein with multiple splicing;Isoform B of RNA-binding protein with multiple splicing;Isoform C of RNA-binding protein with multiple splicing;Isoform D of RNA-binding protein with multiple splicing;Isoform E of RNA-binding protein with multiple splicing	+	+
B4E3U2;E9PJM3;E9PL46;Q9UK99;Q9UK99-2;Q9UK99-3	FBXO3	F-box only protein 3;F-box only protein 3;F-box only protein 3;F-box only protein 3;Isoform 2 of F-box only protein 3;Isoform 3 of F-box only protein 3	+	+
B5MBX0;Q96FF9	CDCA5	Sororin	+
B5MC22;Q9UDX5	MTFP1	Mitochondrial fission process protein 1	+
B5MC96;F6TR53;Q53T59	HS1BP3	HCLS1-binding protein 3	+	+
B5MCF9;O00541;O00541-2	PES1	Pescadillo homolog;Pescadillo homolog;Isoform 2 of Pescadillo homolog	+	+
B5MCH7;E7ETZ4;Q9Y6E2	BZW2	eIF5-mimic protein 1;eIF5-mimic protein 1 (Fragment);eIF5-mimic protein 1	+	+
B5MCN7;Q15788;Q15788-2;Q15788-3	NCOA1	Nuclear receptor coactivator 1;Nuclear receptor coactivator 1;Isoform 2 of Nuclear receptor coactivator 1;Isoform 3 of Nuclear receptor coactivator 1	+
B5MCW3;H7C127;H7C128;H7C179;Q9H0E9;Q9H0E9-2;Q9H0E9-4	BRD8	Bromodomain-containing protein 8;Bromodomain-containing protein 8 (Fragment);Bromodomain-containing protein 8 (Fragment);Bromodomain-containing protein 8 (Fragment);Bromodomain-containing protein 8;Isoform 2 of Bromodomain-containing protein 8;Isoform 4 of Bromodomain-containing protein 8	+	+
B5MCX3;Q15019;Q15019-2;Q15019-3	SEPTIN2	Septin-2;Septin-2;Isoform 2 of Septin-2;Isoform 3 of Septin-2	+	+
B5MCX7;D3YTC9;F8WB76;H7C3L3;Q6NXT1;Q6NXT1-2	ANKRD54	Ankyrin repeat domain-containing protein 54;Ankyrin repeat domain-containing protein 54;Ankyrin repeat domain-containing protein 54 (Fragment);Ankyrin repeat domain-containing protein 54 (Fragment);Ankyrin repeat domain-containing protein 54;Isoform 2 of Ankyrin repeat domain-containing protein 54	+
B5MCZ9;Q16769;Q16769-2	QPCT	Glutaminyl-peptide cyclotransferase (Fragment);Glutaminyl-peptide cyclotransferase;Isoform 2 of Glutaminyl-peptide cyclotransferase	+	+
B5MDF5;J3KQE5;P62826	RAN	GTP-binding nuclear protein Ran;GTP-binding nuclear protein Ran (Fragment);GTP-binding nuclear protein Ran	+	+
B5MDG7;K7EJR8;Q9P0W2;Q9P0W2-2;Q9P0W2-3	HMG20B	SWI/SNF-related matrix-associated actin-dependent regulator of chromatin subfamily E member 1-related (Fragment);SWI/SNF-related matrix-associated actin-dependent regulator of chromatin subfamily E member 1-related (Fragment);SWI/SNF-related matrix-associated actin-dependent regulator of chromatin subfamily E member 1-related;Isoform 2 of SWI/SNF-related matrix-associated actin-dependent regulato…	+
B5MDL5;P53778;P53778-2	MAPK12	Mitogen-activated protein kinase;Mitogen-activated protein kinase 12;Isoform 2 of Mitogen-activated protein kinase 12	+	+
B5MDU6;Q9H6V9;Q9H6V9-2	LDAH	Lipid droplet-associated hydrolase;Lipid droplet-associated hydrolase;Isoform 2 of Lipid droplet-associated hydrolase	+	+
B5ME97;E7EW69;E7EX04;Q9P0V9;Q9P0V9-2;Q9P0V9-3	SEPTIN10	Septin 10, isoform CRA_c;Septin;Septin;Septin-10;Isoform 2 of Septin-10;Isoform 3 of Septin-10	+	+
B7WNR0	ALB	Albumin	+	+
B7WP74;Q9HCG8	CWC22	Pre-mRNA-splicing factor CWC22 homolog (Fragment);Pre-mRNA-splicing factor CWC22 homolog	+
B7WPE2;G3V195;Q32P44	EML3	Echinoderm microtubule associated protein like 3, isoform CRA_e;Echinoderm microtubule associated protein like 3, isoform CRA_c;Echinoderm microtubule-associated protein-like 3	+	+
B7WPG3;C9IYN3;C9JJZ7;H7BXH8;Q8WVV9;Q8WVV9-2;Q8WVV9-3;Q8WVV9-4;Q8WVV9-5;V9GYK2	HNRNPLL	Heterogeneous nuclear ribonucleoprotein L-like;Heterogeneous nuclear ribonucleoprotein L-like;Heterogeneous nuclear ribonucleoprotein L-like (Fragment);Heterogeneous nuclear ribonucleoprotein L-like (Fragment);Heterogeneous nuclear ribonucleoprotein L-like;Isoform 2 of Heterogeneous nuclear ribonucleoprotein L-like;Isoform 3 of Heterogeneous nuclear ribonucleoprotein L-like;Isoform 4 of Heterogen…	+	+
B7Z1G8	SURF4	Surfeit locus protein 4	+
B7Z1T6;E5RHV0;E5RHY8;E5RI52;Q6NTE8;Q6NTE8-2	MRNIP	MRN complex-interacting protein;MRN complex-interacting protein;MRN complex-interacting protein;MRN complex-interacting protein;MRN complex-interacting protein;Isoform 2 of MRN complex-interacting protein	+
B7Z2R2;P14927;P14927-2	UQCRB	Cytochrome b-c1 complex subunit 7;Cytochrome b-c1 complex subunit 7;Isoform 2 of Cytochrome b-c1 complex subunit 7	+
B7Z2Y2;Q14746;Q14746-2	COG2	Conserved oligomeric Golgi complex subunit 2;Conserved oligomeric Golgi complex subunit 2;Isoform 2 of Conserved oligomeric Golgi complex subunit 2	+
B7Z3B9;Q13480;Q13480-2	GAB1	GRB2-associated-binding protein 1;GRB2-associated-binding protein 1;Isoform 2 of GRB2-associated-binding protein 1	+	+
B7Z3H4;E5RGC1;Q9UKB1;Q9UKB1-2;Q9UKB1-3;Q9Y297;Q9Y297-2	BTRC	Beta-transducin repeat containing isoform 4;F-box/WD repeat-containing protein 11;F-box/WD repeat-containing protein 11;Isoform A of F-box/WD repeat-containing protein 11;Isoform B of F-box/WD repeat-containing protein 11;F-box/WD repeat-containing protein 1A;Isoform 2 of F-box/WD repeat-containing protein 1A	+	+
B7Z3Q4;O00116	AGPS	Alkylglycerone-phosphate synthase;Alkyldihydroxyacetonephosphate synthase, peroxisomal	+
B7Z493;E9PJX4;F8VWL3;Q96M96	FGD4	FYVE, RhoGEF and PH domain-containing protein 4;FYVE, RhoGEF and PH domain-containing protein 4;FYVE, RhoGEF and PH domain-containing protein 4;FYVE, RhoGEF and PH domain-containing protein 4	+	+
B7Z4C8;B7Z4E3;C9JU56;H7C2W9;P62899;P62899-2;P62899-3	RPL31	60S ribosomal protein L31;60S ribosomal protein L31;60S ribosomal protein L31 (Fragment);60S ribosomal protein L31 (Fragment);60S ribosomal protein L31;Isoform 2 of 60S ribosomal protein L31;Isoform 3 of 60S ribosomal protein L31	+	+
B7Z4L1;B7Z4U3;C9JU30;E7ENZ9;E7EPD9;E7EPW5;E9PCV1;G3XAH9;H7BXS2;Q9NRC1;Q9NRC1-2;Q9NRC1-3;Q9NRC1-4;Q9NRC1-5;Q9NRC1-6;Q9NRC1-7	ST7	Suppression of tumorigenicity 7, isoform CRA_d;Suppressor of tumorigenicity 7 protein;Suppressor of tumorigenicity 7 protein (Fragment);Suppressor of tumorigenicity 7 protein (Fragment);Suppressor of tumorigenicity 7 protein;Suppressor of tumorigenicity 7 protein;Suppressor of tumorigenicity 7 protein;Suppression of tumorigenicity 7, isoform CRA_b;Suppressor of tumorigenicity 7 protein;Suppressor…	+
B7Z4W2	FAH	Fumarylacetoacetase	+
B7Z4W8;Q96HH9;Q96HH9-2;Q96HH9-3;Q96HH9-4;Q96HH9-5	GRAMD2B	GRAM domain-containing protein 2B;GRAM domain-containing protein 2B;Isoform 2 of GRAM domain-containing protein 2B;Isoform 3 of GRAM domain-containing protein 2B;Isoform 4 of GRAM domain-containing protein 2B;Isoform 5 of GRAM domain-containing protein 2B	+
B7Z5R6;Q14596;Q14596-2	NBR1	Next to BRCA1 gene 1 protein;Next to BRCA1 gene 1 protein;Isoform 2 of Next to BRCA1 gene 1 protein	+
B7Z637;Q8IUR7;Q8IUR7-2;Q8IUR7-3;Q8IUR7-7;Q8IUR7-8	ARMC8	Armadillo repeat-containing protein 8;Armadillo repeat-containing protein 8;Isoform 2 of Armadillo repeat-containing protein 8;Isoform 3 of Armadillo repeat-containing protein 8;Isoform 7 of Armadillo repeat-containing protein 8;Isoform 8 of Armadillo repeat-containing protein 8	+	+
B7Z6D5;Q96GQ7	DDX27	RNA helicase;Probable ATP-dependent RNA helicase DDX27	+	+
B7Z6J7;O75175	CNOT3	CCR4-NOT transcription complex subunit 3	+	+
B7Z6Q0;Q12980	NPRL3	GATOR complex protein NPRL3	+	+
B7Z6T3;E9PCX5;Q8NDZ6;Q8NDZ6-2	TMEM161B	Transmembrane protein 161B;Transmembrane protein 161B;Transmembrane protein 161B;Isoform 2 of Transmembrane protein 161B	+
B7Z7P8;P62495;P62495-2	ETF1	Eukaryotic peptide chain release factor subunit 1;Eukaryotic peptide chain release factor subunit 1;Isoform 2 of Eukaryotic peptide chain release factor subunit 1	+	+
B7Z896;F5H3M2;Q9BVG8;Q9BVG8-2;Q9BVG8-5;Q9BVG8-6	KIFC3	Kinesin-like protein;Kinesin-like protein;Kinesin-like protein KIFC3;Isoform 2 of Kinesin-like protein KIFC3;Isoform 4 of Kinesin-like protein KIFC3;Isoform 5 of Kinesin-like protein KIFC3	+	+
B7Z8H2;O14717;O14717-2;O14717-3	TRDMT1	cDNA FLJ52038, highly similar to DNA (cytosine-5)-methyltransferase-like protein 2;tRNA (cytosine(38)-C(5))-methyltransferase;Isoform B of tRNA (cytosine(38)-C(5))-methyltransferase;Isoform C of tRNA (cytosine(38)-C(5))-methyltransferase	+
B7Z9C2;F5H4R6;F8VUX1;F8VV59;F8VXI6;F8VY35;F8W020;F8W0J6;F8W118;F8W543;H0YH88;H0YHC3;H0YIV4;P55209;P55209-2;P55209-3	NAP1L1	Nucleosome assembly protein 1-like 1;Nucleosome assembly protein 1-like 1;Nucleosome assembly protein 1-like 1 (Fragment);Nucleosome assembly protein 1-like 1;Nucleosome assembly protein 1-like 1 (Fragment);Nucleosome assembly protein 1-like 1 (Fragment);Nucleosome assembly protein 1-like 1 (Fragment);Nucleosome assembly protein 1-like 1;Nucleosome assembly protein 1-like 1 (Fragment);Nucleosome …	+	+
B7Z9U0;E5RIL2;Q9UFF9;Q9UFF9-2;Q9UFF9-3	CNOT8	Poly(A)-specific ribonuclease;Poly(A)-specific ribonuclease (Fragment);CCR4-NOT transcription complex subunit 8;Isoform 2 of CCR4-NOT transcription complex subunit 8;Isoform 3 of CCR4-NOT transcription complex subunit 8	+	+
B7ZAQ6;B7ZAQ6-2;B7ZAQ6-3;P0CG08	GPR89A	Golgi pH regulator A;Isoform 2 of Golgi pH regulator A;Isoform 3 of Golgi pH regulator A;Golgi pH regulator B	+
B7ZBC8;O75449;O75449-2	KATNA1	Katanin p60 ATPase-containing subunit A1 (Fragment);Katanin p60 ATPase-containing subunit A1;Isoform 2 of Katanin p60 ATPase-containing subunit A1	+
B7ZC34;Q5SXX8;Q9NVF9;Q9NVF9-2	ETNK2	Ethanolamine kinase 2 (Fragment);Ethanolamine kinase 2 (Fragment);Ethanolamine kinase 2;Isoform 2 of Ethanolamine kinase 2	+
B7ZC38;Q9NR46;Q9NR46-2	SH3GLB2	Endophilin-B2;Endophilin-B2;Isoform 2 of Endophilin-B2	+	+
B7ZKJ8;Q14624;Q14624-2;Q14624-3	ITIH4	ITIH4 protein;Inter-alpha-trypsin inhibitor heavy chain H4;Isoform 2 of Inter-alpha-trypsin inhibitor heavy chain H4;Isoform 3 of Inter-alpha-trypsin inhibitor heavy chain H4	+	+
B7ZKQ9;Q8WTV0-2;Q8WTV0-4	SCARB1	SCARB1 protein;Isoform 1 of Scavenger receptor class B member 1;Isoform 4 of Scavenger receptor class B member 1	+	+
B7ZL14;H0Y7W6;Q96RU3;Q96RU3-2;Q96RU3-3;Q96RU3-4;Q96RU3-5	FNBP1	FNBP1 protein;Formin-binding protein 1 (Fragment);Formin-binding protein 1;Isoform 2 of Formin-binding protein 1;Isoform 3 of Formin-binding protein 1;Isoform 4 of Formin-binding protein 1;Isoform 5 of Formin-binding protein 1	+	+
B7ZL88;Q8N8Q8	COX18	COX18 protein;Cytochrome c oxidase assembly protein COX18, mitochondrial	+
B7ZLQ8;E5RJM0;H0YBG1;Q17RY0;Q17RY0-2	CPEB4	CPEB4 protein;Cytoplasmic polyadenylation element-binding protein 4;Cytoplasmic polyadenylation element-binding protein 4 (Fragment);Cytoplasmic polyadenylation element-binding protein 4;Isoform 2 of Cytoplasmic polyadenylation element-binding protein 4	+
B7ZM87;O75044	SRGAP2	SLIT-ROBO Rho GTPase-activating protein 2	+
B8ZWD1;P07108;P07108-2;P07108-3;P07108-4;P07108-5	DBI	Acyl-CoA-binding protein;Acyl-CoA-binding protein;Isoform 2 of Acyl-CoA-binding protein;Isoform 3 of Acyl-CoA-binding protein;Isoform 4 of Acyl-CoA-binding protein;Isoform 5 of Acyl-CoA-binding protein	+	+
B8ZZ47;B9A008;E7ENR5;H0Y714;Q96G21	IMP4	U3 small nucleolar ribonucleoprotein protein IMP4;U3 small nucleolar ribonucleoprotein protein IMP4 (Fragment);U3 small nucleolar ribonucleoprotein protein IMP4 (Fragment);U3 small nucleolar ribonucleoprotein protein IMP4 (Fragment);U3 small nucleolar ribonucleoprotein protein IMP4	+
B8ZZ93;B8ZZH7;C9JKY0;F8WCL7;J3KQ70;Q9C086	INO80B	INO80 complex subunit B;INO80 complex subunit B (Fragment);INO80 complex subunit B (Fragment);INO80B-WBP1 readthrough (NMD candidate);HCG2039827, isoform CRA_e;INO80 complex subunit B	+
B8ZZ98;Q8WVK2	SNRNP27	U4/U6.U5 small nuclear ribonucleoprotein 27 kDa protein	+	+
B8ZZ99;F8WCZ3;Q96NT0;Q96NT0-2	CCDC115	Coiled-coil domain-containing protein 115;Coiled-coil domain-containing protein 115;Coiled-coil domain-containing protein 115;Isoform 2 of Coiled-coil domain-containing protein 115	+
B8ZZA1;B8ZZQ6;B8ZZW7;H7C2N1;P06454;P06454-2	PTMA	Prothymosin alpha;Prothymosin alpha;Prothymosin alpha;Prothymosin alpha (Fragment);Prothymosin alpha;Isoform 2 of Prothymosin alpha	+	+
B8ZZC8;B8ZZE3;B8ZZY8;H7C0M7;Q9NRN9	METTL5	rRNA N6-adenosine-methyltransferase METTL5;Methyltransferase like 5, isoform CRA_b;rRNA N6-adenosine-methyltransferase METTL5;rRNA N6-adenosine-methyltransferase METTL5 (Fragment);rRNA N6-adenosine-methyltransferase METTL5	+	+
B8ZZD4;Q86VP1;Q86VP1-2;Q86VP1-3;Q86VP1-4	TAX1BP1	Tax1-binding protein 1;Tax1-binding protein 1;Isoform 2 of Tax1-binding protein 1;Isoform 3 of Tax1-binding protein 1;Isoform 4 of Tax1-binding protein 1	+
B8ZZF2;Q8N9V3	WDSUB1	WD repeat, SAM and U-box domain-containing protein 1;WD repeat, SAM and U-box domain-containing protein 1	+	+
B8ZZF5;Q9H8M9	EVA1A	Protein eva-1 homolog A	+
B8ZZG1;Q9NZW5	PALS2	Membrane protein, palmitoylated 6 (MAGUK p55 subfamily member 6), isoform CRA_a;Protein PALS2	+	+
B8ZZJ0;B8ZZN6;B9A032;P63165	SUMO1	Small ubiquitin-related modifier 1	+
B8ZZJ6;H7C1S9;Q8TD22	SFXN5	Sideroflexin-5;Sideroflexin-5 (Fragment);Sideroflexin-5	+
B8ZZK5;O43924	PDE6D	Phosphodiesterase 6D, cGMP-specific, rod, delta, isoform CRA_a;Retinal rod rhodopsin-sensitive cGMP 3',5'-cyclic phosphodiesterase subunit delta	+	+
B8ZZM6;C9JG41;E7EUS6;F5H4I5;Q9NQX7;Q9NQX7-2;Q9NQX7-3	ITM2C	Integral membrane protein 2;Integral membrane protein 2 (Fragment);Integral membrane protein 2 (Fragment);Integral membrane protein 2 (Fragment);Integral membrane protein 2C;Isoform 2 of Integral membrane protein 2C;Isoform 3 of Integral membrane protein 2C	+	+
B8ZZS2;Q13506;Q13506-2	NAB1	NGFI-A binding protein 1 (EGR1 binding protein 1), isoform CRA_b;NGFI-A-binding protein 1;Isoform Short of NGFI-A-binding protein 1	+
B8ZZU6;P15336;P15336-4;P15336-5	ATF2	Cyclic AMP-dependent transcription factor ATF-2;Cyclic AMP-dependent transcription factor ATF-2;Isoform 4 of Cyclic AMP-dependent transcription factor ATF-2;Isoform 5 of Cyclic AMP-dependent transcription factor ATF-2	+	+
B8ZZV5;Q8TCC3;Q8TCC3-2;Q8TCC3-3	MRPL30	39S ribosomal protein L30, mitochondrial;39S ribosomal protein L30, mitochondrial;Isoform 2 of 39S ribosomal protein L30, mitochondrial;Isoform 3 of 39S ribosomal protein L30, mitochondrial	+
B8ZZW5;Q8NBF6;Q8NBF6-2	AVL9	Late secretory pathway protein AVL9 homolog;Late secretory pathway protein AVL9 homolog;Isoform 2 of Late secretory pathway protein AVL9 homolog	+	+
B8ZZY2;P52594;P52594-2;P52594-3;P52594-4	AGFG1	Arf-GAP domain and FG repeat-containing protein 1;Arf-GAP domain and FG repeat-containing protein 1;Isoform 2 of Arf-GAP domain and FG repeat-containing protein 1;Isoform 3 of Arf-GAP domain and FG repeat-containing protein 1;Isoform 4 of Arf-GAP domain and FG repeat-containing protein 1	+	+
B8ZZZ7;Q9NUQ6;Q9NUQ6-2;Q9NUQ6-3;Q9NUQ6-4	SPATS2L	DNA polymerase-transactivated protein 6, isoform CRA_b;SPATS2-like protein;Isoform 2 of SPATS2-like protein;Isoform 3 of SPATS2-like protein;Isoform 4 of SPATS2-like protein	+	+
B9TWZ6;Q9Y2X0;Q9Y2X0-2;Q9Y2X0-3;Q9Y2X0-4;Q9Y2X0-5;U3KQ43	MED16	Mediator of RNA polymerase II transcription subunit 16 (Fragment);Mediator of RNA polymerase II transcription subunit 16;Isoform 2 of Mediator of RNA polymerase II transcription subunit 16;Isoform 3 of Mediator of RNA polymerase II transcription subunit 16;Isoform 4 of Mediator of RNA polymerase II transcription subunit 16;Isoform 5 of Mediator of RNA polymerase II transcription subunit 16;Mediat…	+	+
B9ZVN9;O95602	POLR1A	DNA-directed RNA polymerase subunit;DNA-directed RNA polymerase I subunit RPA1	+	+
C4P0D6;C4P0D8;Q99598	TSNAX-DISC1	Disrupted in schizophrenia 1 isoform 49;Disrupted in schizophrenia 1 isoform 51;Translin-associated protein X	+	+
C6GKH1;F8VVN4;F8W1V1;P24001;P24001-2;P24001-3;P24001-4;P24001-5;P24001-6;P24001-7	IL32	Interleukin-32;Interleukin-32;Interleukin-32;Interleukin-32;Isoform 2 of Interleukin-32;Isoform 3 of Interleukin-32;Isoform 4 of Interleukin-32;Isoform 5 of Interleukin-32;Isoform 6 of Interleukin-32;Isoform 7 of Interleukin-32	+	+
C9IYB4;C9JKT3;Q15118;Q15118-2	PDK1	Protein-serine/threonine kinase (Fragment);Protein-serine/threonine kinase (Fragment);[Pyruvate dehydrogenase (acetyl-transferring)] kinase isozyme 1, mitochondrial;Isoform 2 of [Pyruvate dehydrogenase (acetyl-transferring)] kinase isozyme 1, mitochondrial	+
C9IZ46;F8WFD9;Q8N114;Q8N114-2	SHISA5	Protein shisa-5 (Fragment);Protein shisa-5;Protein shisa-5;Isoform 2 of Protein shisa-5		+
C9IZ93;C9J9P8;C9JF62;C9JSK8;Q969M7;Q969M7-2;Q969M7-3;Q969M7-6;Q969M7-7	UBE2F	NEDD8-conjugating enzyme UBE2F;NEDD8-conjugating enzyme UBE2F (Fragment);NEDD8-conjugating enzyme UBE2F (Fragment);NEDD8-conjugating enzyme UBE2F (Fragment);NEDD8-conjugating enzyme UBE2F;Isoform 2 of NEDD8-conjugating enzyme UBE2F;Isoform 3 of NEDD8-conjugating enzyme UBE2F;Isoform 6 of NEDD8-conjugating enzyme UBE2F;Isoform 7 of NEDD8-conjugating enzyme UBE2F	+
C9IZG4;O60888;O60888-2;O60888-3	CUTA	Protein CutA;Protein CutA;Isoform A of Protein CutA;Isoform C of Protein CutA	+	+
C9IZL5;C9JC87;H7C0A0;O00189	AP4M1	AP-4 complex subunit mu-1;AP-4 complex subunit mu-1;AP-4 complex subunit mu-1 (Fragment);AP-4 complex subunit mu-1	+	+
C9IZU8;C9J9T0;Q96AT9	RPE	Ribulose-phosphate 3-epimerase	+	+
C9J050;C9JEJ2;P49585	PCYT1A	Choline-phosphate cytidylyltransferase (Fragment);Choline-phosphate cytidylyltransferase;Choline-phosphate cytidylyltransferase A	+	+
C9J066;E9PN67;Q8N4C6;Q8N4C6-10;Q8N4C6-11;Q8N4C6-2;Q8N4C6-4;Q8N4C6-5;Q8N4C6-6;Q8N4C6-7;Q8N4C6-9	NIN	Ninein;Ninein;Ninein;Isoform 3 of Ninein;Isoform 9 of Ninein;Isoform 2 of Ninein;Isoform 4 of Ninein;Isoform 5 of Ninein;Isoform 6 of Ninein;Isoform 7 of Ninein;Isoform 8 of Ninein	+
C9J0I9;Q86WB0;Q86WB0-2;Q86WB0-3	ZC3HC1	Zinc finger C3HC-type protein 1;Zinc finger C3HC-type protein 1;Isoform 2 of Zinc finger C3HC-type protein 1;Isoform 3 of Zinc finger C3HC-type protein 1	+	+
C9J0J7;G5E9Q6;P35080-2	PFN2	Profilin;Profilin;Isoform IIb of Profilin-2	+	+
C9J0K6;P30626;P30626-2;P30626-3	SRI	Sorcin;Sorcin;Isoform 2 of Sorcin;Isoform 3 of Sorcin	+	+
C9J0Q5;C9JE98	NCOR2	Nuclear receptor corepressor 2	+	+
C9J0Y7;Q9UKT7	FBXL3	F-box/LRR-repeat protein 3 (Fragment);F-box/LRR-repeat protein 3	+
C9J134;C9JAZ7;C9JJH2;Q6ZSS7	MFSD6	Major facilitator superfamily domain-containing protein 6 (Fragment);Major facilitator superfamily domain-containing protein 6 (Fragment);Major facilitator superfamily domain-containing protein 6 (Fragment);Major facilitator superfamily domain-containing protein 6	+
C9J167;P54278	PMS2	Mismatch repair endonuclease PMS2	+	+
C9J1C6;C9J391;F8WBU5;H7C426;Q9P0P0	RNF181	E3 ubiquitin-protein ligase RNF181;E3 ubiquitin-protein ligase RNF181 (Fragment);E3 ubiquitin-protein ligase RNF181;E3 ubiquitin-protein ligase RNF181 (Fragment);E3 ubiquitin-protein ligase RNF181	+
C9J1D9;C9JT28;Q9NPH3;Q9NPH3-2;Q9NPH3-3;Q9NPH3-5	IL1RAP	Interleukin-1 receptor accessory protein (Fragment);Interleukin-1 receptor accessory protein (Fragment);Interleukin-1 receptor accessory protein;Isoform 2 of Interleukin-1 receptor accessory protein;Isoform 3 of Interleukin-1 receptor accessory protein;Isoform 4 of Interleukin-1 receptor accessory protein	+	+
C9J1V9;D6RBD7;H0YAL7;O43324;O43324-2	EEF1E1-BLOC1S5	EEF1E1-BLOC1S5 readthrough (NMD candidate);Eukaryotic translation elongation factor 1 epsilon-1;Eukaryotic translation elongation factor 1 epsilon-1 (Fragment);Eukaryotic translation elongation factor 1 epsilon-1;Isoform 2 of Eukaryotic translation elongation factor 1 epsilon-1	+	+
C9J236;C9JS27;Q7L592	NDUFAF7	Protein arginine methyltransferase NDUFAF7 (Fragment);Protein arginine methyltransferase NDUFAF7 (Fragment);Protein arginine methyltransferase NDUFAF7, mitochondrial	+	+
C9J2P9;Q75N03;Q75N03-2	CBLL1	RING-type E3 ubiquitin transferase (Fragment);E3 ubiquitin-protein ligase Hakai;Isoform 2 of E3 ubiquitin-protein ligase Hakai	+
C9J2Q2;Q8N5M1	ATPAF2	ATP synthase mitochondrial F1 complex assembly factor 2 (Fragment);ATP synthase mitochondrial F1 complex assembly factor 2	+
C9J2S3;C9JZL6;F8WAR7;F8WD68;P22303;P22303-2;P22303-3;P22303-4	ACHE	Carboxylic ester hydrolase (Fragment);Carboxylic ester hydrolase (Fragment);Carboxylic ester hydrolase;Carboxylic ester hydrolase;Acetylcholinesterase;Isoform H of Acetylcholinesterase;Isoform 4 of Acetylcholinesterase;Isoform R of Acetylcholinesterase		+
C9J2U0;I3L1Q9;I3L413;P24864;P24864-2;P24864-3	CCNE1	Cyclin E variant ex7del;G1/S-specific cyclin-E1 (Fragment);G1/S-specific cyclin-E1 (Fragment);G1/S-specific cyclin-E1;Isoform E1S of G1/S-specific cyclin-E1;Isoform 3 of G1/S-specific cyclin-E1	+
C9J2Y9;P30876	POLR2B	DNA-directed RNA polymerase subunit beta;DNA-directed RNA polymerase II subunit RPB2	+	+
C9J365;C9JA28;Q9UNL2;Q9UNL2-2	SSR3	Translocon-associated protein subunit gamma;Translocon-associated protein subunit gamma;Translocon-associated protein subunit gamma;Isoform 2 of Translocon-associated protein subunit gamma	+
C9J384;Q9BQ75;Q9BQ75-2	CMSS1	Protein CMSS1 (Fragment);Protein CMSS1;Isoform 2 of Protein CMSS1	+	+
C9J3D7;Q9UKG9;Q9UKG9-3	CROT	Peroxisomal carnitine O-octanoyltransferase;Peroxisomal carnitine O-octanoyltransferase;Isoform 3 of Peroxisomal carnitine O-octanoyltransferase	+	+
C9J3F5;C9JJ39;C9JKL2;C9JPX5;O95772;O95772-2	STARD3NL	STARD3 N-terminal-like protein (Fragment);STARD3 N-terminal-like protein (Fragment);STARD3 N-terminal-like protein;STARD3 N-terminal-like protein (Fragment);STARD3 N-terminal-like protein;Isoform 2 of STARD3 N-terminal-like protein	+
C9J3R8;O60513	B4GALT4	Beta-1,4-galactosyltransferase;Beta-1,4-galactosyltransferase 4	+	+
C9J406	IMMT	MICOS complex subunit MIC60	+	+
C9J431;C9JF06;C9JTB1;Q8N865	C7orf31	Uncharacterized protein C7orf31 (Fragment);Uncharacterized protein C7orf31 (Fragment);Uncharacterized protein C7orf31 (Fragment);Uncharacterized protein C7orf31	+
C9J469;C9J931;Q15382	RHEB	GTP-binding protein Rheb (Fragment);GTP-binding protein Rheb;GTP-binding protein Rheb	+	+
C9J4G2;C9JZQ7;Q8TCD6	PHOSPHO2	Pyridoxal phosphate phosphatase PHOSPHO2 (Fragment);Pyridoxal phosphate phosphatase PHOSPHO2 (Fragment);Pyridoxal phosphate phosphatase PHOSPHO2	+
C9J4S7;C9JZ37;F8WAR9;F8WC97;F8WF28;Q8NCC5;Q8NCC5-2;Q8NCC5-3	SLC37A3	Sugar phosphate exchanger 3 (Fragment);Sugar phosphate exchanger 3 (Fragment);Sugar phosphate exchanger 3;Sugar phosphate exchanger 3;Sugar phosphate exchanger 3;Sugar phosphate exchanger 3;Isoform 2 of Sugar phosphate exchanger 3;Isoform 3 of Sugar phosphate exchanger 3	+
C9J4W5;Q9GZV4	EIF5A2	Eukaryotic translation initiation factor 5A (Fragment);Eukaryotic translation initiation factor 5A-2	+	+
C9J4Z3;P61513	RPL37A	60S ribosomal protein L37a	+
C9J5D1;E7EQ69;Q9GZZ1	NAA50	N-alpha-acetyltransferase 50	+	+
C9J5J4;H0Y322;H7C4T7;Q5TKA1;Q5TKA1-2;Q5TKA1-3	LIN9	Protein lin-9 homolog;Protein lin-9 homolog;Protein lin-9 homolog (Fragment);Protein lin-9 homolog;Isoform 2 of Protein lin-9 homolog;Isoform 3 of Protein lin-9 homolog	+
C9J6B1;C9JQB3;P11234;P11234-2;P11234-3	RALB	Small monomeric GTPase (Fragment);Small monomeric GTPase (Fragment);Ras-related protein Ral-B;Isoform 2 of Ras-related protein Ral-B;Isoform 3 of Ras-related protein Ral-B	+	+
C9J6D1;C9JZI7;Q99733;Q99733-2	NAP1L4	Nucleosome assembly protein 1-like 4 (Fragment);Nucleosome assembly protein 1-like 4 (Fragment);Nucleosome assembly protein 1-like 4;Isoform 2 of Nucleosome assembly protein 1-like 4	+	+
C9J6J1;C9JA07;Q9GZY4	COA1	Cytochrome c oxidase assembly factor 1 homolog (Fragment);Cytochrome c oxidase assembly factor 1 homolog (Fragment);Cytochrome c oxidase assembly factor 1 homolog	+
C9J6P4;Q7Z2W4	ZC3HAV1	Zinc finger CCCH-type antiviral protein 1	+	+
C9J6X5;C9JFM4;C9K0R8;P15907	ST6GAL1	Beta-galactoside alpha-2,6-sialyltransferase 1 (Fragment);Beta-galactoside alpha-2,6-sialyltransferase 1 (Fragment);Beta-galactoside alpha-2,6-sialyltransferase 1 (Fragment);Beta-galactoside alpha-2,6-sialyltransferase 1	+	+
C9J715;Q9Y2I1;Q9Y2I1-3;Q9Y2I1-4	NISCH	Nischarin;Nischarin;Isoform 3 of Nischarin;Isoform 4 of Nischarin	+	+
C9J758;Q969T7;Q969T7-2	NT5C3B	7-methylguanosine phosphate-specific 5'-nucleotidase (Fragment);7-methylguanosine phosphate-specific 5'-nucleotidase;Isoform 2 of 7-methylguanosine phosphate-specific 5'-nucleotidase	+
C9J7E5;Q9Y5L0;Q9Y5L0-1;Q9Y5L0-3	TNPO3	Transportin-3;Transportin-3;Isoform 1 of Transportin-3;Isoform 3 of Transportin-3	+	+
C9J7K9;C9J9P4;O15162;O15162-2	PLSCR1	Phospholipid scramblase;Phospholipid scramblase (Fragment);Phospholipid scramblase 1;Isoform 2 of Phospholipid scramblase 1	+
C9J7L0	RBBP7	Histone-binding protein RBBP7 (Fragment)	+
C9J7S5;H7C0X4;Q92685;Q92685-2	ALG3	Dol-P-Man:Man(5)GlcNAc(2)-PP-Dol alpha-1,3-mannosyltransferase;Dol-P-Man:Man(5)GlcNAc(2)-PP-Dol alpha-1,3-mannosyltransferase (Fragment);Dol-P-Man:Man(5)GlcNAc(2)-PP-Dol alpha-1,3-mannosyltransferase;Isoform 2 of Dol-P-Man:Man(5)GlcNAc(2)-PP-Dol alpha-1,3-mannosyltransferase	+
C9J813	CALD1	Caldesmon (Fragment)	+	+
C9J880;Q68CQ7;Q68CQ7-2	GLT8D1	Glycosyltransferase 8 domain-containing protein 1 (Fragment);Glycosyltransferase 8 domain-containing protein 1;Isoform 2 of Glycosyltransferase 8 domain-containing protein 1	+
C9J8B8;Q969S8;Q969S8-2;Q969S8-4	HDAC10	Polyamine deacetylase HDAC10;Polyamine deacetylase HDAC10;Isoform 2 of Polyamine deacetylase HDAC10;Isoform 4 of Polyamine deacetylase HDAC10	+
C9J8D8;C9JWU5	SPEG	Striated muscle preferentially-expressed protein kinase (Fragment)	+
C9J8Q5;P51649;P51649-2	ALDH5A1	Succinate-semialdehyde dehydrogenase;Succinate-semialdehyde dehydrogenase, mitochondrial;Isoform 2 of Succinate-semialdehyde dehydrogenase, mitochondrial	+
C9J8R9;P12757;P12757-2;P12757-3;P12757-4;P12757-5	SKIL	Ski-like protein (Fragment);Ski-like protein;Isoform SNOA of Ski-like protein;Isoform SNON2 of Ski-like protein;Isoform SNOI of Ski-like protein;Isoform 5 of Ski-like protein	+
C9J8T4;C9JYN7;O43567	RNF13	RING-type E3 ubiquitin transferase (Fragment);RING-type E3 ubiquitin transferase (Fragment);E3 ubiquitin-protein ligase RNF13	+
C9J8U2;G5E977;Q6XQN6;Q6XQN6-2	NAPRT	Nicotinate phosphoribosyltransferase;Nicotinate phosphoribosyltransferase;Nicotinate phosphoribosyltransferase;Isoform 2 of Nicotinate phosphoribosyltransferase	+	+
C9J8V5;Q8N3Z3	GTPBP8	GTP-binding protein 8	+
C9J919;C9JNL1;O94842;O94842-2;O94842-3	TOX4	TOX high mobility group box family member 4 (Fragment);TOX high mobility group box family member 4 (Fragment);TOX high mobility group box family member 4;Isoform 2 of TOX high mobility group box family member 4;Isoform 3 of TOX high mobility group box family member 4	+
C9J973;Q5JS37;Q5JS37-2	NHLRC3	NHL repeat-containing protein 3;NHL repeat-containing protein 3;Isoform 2 of NHL repeat-containing protein 3	+
C9JA08;Q96D46	NMD3	60S ribosomal export protein NMD3	+
C9JA38;Q5D0E6;Q5D0E6-2	DALRD3	DALR anticodon-binding domain-containing protein 3 (Fragment);DALR anticodon-binding domain-containing protein 3;Isoform 2 of DALR anticodon-binding domain-containing protein 3	+	+
C9JA69;Q8WY36;Q8WY36-2	BBX	HMG box transcription factor BBX;HMG box transcription factor BBX;Isoform 2 of HMG box transcription factor BBX	+
C9JAX1;Q16595	FXN	Frataxin, mitochondrial;Frataxin, mitochondrial	+	+
C9JB30;Q9UPY8;Q9UPY8-2	MAPRE3	Microtubule-associated protein RP/EB family member 3 (Fragment);Microtubule-associated protein RP/EB family member 3;Isoform 2 of Microtubule-associated protein RP/EB family member 3	+	+
C9JBI3;P78330	PSPH	Phosphoserine phosphatase (Fragment);Phosphoserine phosphatase	+	+
C9JBM0;Q16236;Q16236-2;Q16236-3	NFE2L2	Nuclear factor erythroid 2-related factor 2 (Fragment);Nuclear factor erythroid 2-related factor 2;Isoform 2 of Nuclear factor erythroid 2-related factor 2;Isoform 3 of Nuclear factor erythroid 2-related factor 2	+
C9JBY7;Q9Y291	MRPS33	28S ribosomal protein S33, mitochondrial;28S ribosomal protein S33, mitochondrial	+
C9JC84;C9JEU5;P02679;P02679-2	FGG	Fibrinogen gamma chain;Fibrinogen gamma chain;Fibrinogen gamma chain;Isoform Gamma-A of Fibrinogen gamma chain	+	+
C9JCC6;Q14919;Q14919-2	DRAP1	Dr1-associated corepressor;Dr1-associated corepressor;Isoform 2 of Dr1-associated corepressor	+	+
C9JCN8;P15408;P15408-2;P15408-3	FOSL2	Fos-related antigen 2 (Fragment);Fos-related antigen 2;Isoform 2 of Fos-related antigen 2;Isoform 3 of Fos-related antigen 2	+
C9JCP7;P41587	VIPR2	Vasoactive intestinal polypeptide receptor 2	+	+
C9JE02;H7C5G1;Q2TAA2	IAH1	Isoamyl acetate-hydrolyzing esterase 1 homolog;Isoamyl acetate-hydrolyzing esterase 1 homolog (Fragment);Isoamyl acetate-hydrolyzing esterase 1 homolog	+
C9JE88;D6R930;D6RF88;P16870;P16870-2	CPE	Carboxypeptidase E (Fragment);Carboxypeptidase E (Fragment);Carboxypeptidase E (Fragment);Carboxypeptidase E;Isoform 2 of Carboxypeptidase E		+
C9JEH3;C9JG97;Q13685	AAMP	Angio-associated migratory cell protein	+	+
C9JEV6;Q9UJ70;Q9UJ70-2	NAGK	N-acetyl-D-glucosamine kinase;N-acetyl-D-glucosamine kinase;Isoform 2 of N-acetyl-D-glucosamine kinase	+	+
C9JEV9;O95639;O95639-2;O95639-3	CPSF4	Cleavage and polyadenylation specificity factor subunit 4;Cleavage and polyadenylation specificity factor subunit 4;Isoform 2 of Cleavage and polyadenylation specificity factor subunit 4;Isoform 3 of Cleavage and polyadenylation specificity factor subunit 4	+	+
C9JEZ4;Q9UKI2	CDC42EP3	Cdc42 effector protein 3 (Fragment);Cdc42 effector protein 3	+
C9JF17;P05090	APOD	Apolipoprotein D (Fragment);Apolipoprotein D	+	+
C9JF51;E7EQY1;Q96C01	FAM136A	Protein FAM136A (Fragment);Protein FAM136A;Protein FAM136A	+
C9JFE4;Q13098;Q13098-5;Q13098-7	GPS1	COP9 signalosome complex subunit 1;COP9 signalosome complex subunit 1;Isoform 4 of COP9 signalosome complex subunit 1;Isoform 2 of COP9 signalosome complex subunit 1	+	+
C9JFR7;P99999	CYCS	Cytochrome c (Fragment);Cytochrome c	+	+
C9JFV4;Q8IZL8	PELP1	Proline-, glutamic acid- and leucine-rich protein 1;Proline-, glutamic acid- and leucine-rich protein 1	+	+
C9JG87;Q9NYK5;Q9NYK5-2	MRPL39	39S ribosomal protein L39, mitochondrial (Fragment);39S ribosomal protein L39, mitochondrial;Isoform 2 of 39S ribosomal protein L39, mitochondrial	+	+
C9JIF9;P13798	APEH	Acylamino-acid-releasing enzyme	+	+
C9JIK8;Q9Y4P1;Q9Y4P1-2;Q9Y4P1-3;Q9Y4P1-4;Q9Y4P1-6	ATG4B	Cysteine protease (Fragment);Cysteine protease ATG4B;Isoform 2 of Cysteine protease ATG4B;Isoform 3 of Cysteine protease ATG4B;Isoform 4 of Cysteine protease ATG4B;Isoform 6 of Cysteine protease ATG4B	+
C9JJ19;P82930	MRPS34	28S ribosomal protein S34, mitochondrial;28S ribosomal protein S34, mitochondrial	+
C9JJN9;Q8N3P4;Q8N3P4-2;Q8N3P4-3	VPS8	Vacuolar protein sorting-associated protein 8 homolog;Vacuolar protein sorting-associated protein 8 homolog;Isoform 2 of Vacuolar protein sorting-associated protein 8 homolog;Isoform 3 of Vacuolar protein sorting-associated protein 8 homolog	+
C9JJX6;E9PDC3;O00192;O00192-2	ARVCF	Splicing regulator ARVCF;Splicing regulator ARVCF;Splicing regulator ARVCF;Isoform Short of Splicing regulator ARVCF	+	+
C9JKQ2;O43676	NDUFB3	NADH dehydrogenase [ubiquinone] 1 beta subcomplex subunit 3 (Fragment);NADH dehydrogenase [ubiquinone] 1 beta subcomplex subunit 3	+
C9JL73;C9JNS9;P15313	ATP6V1B1	Vacuolar proton pump subunit B;V-type proton ATPase subunit B, kidney isoform (Fragment);V-type proton ATPase subunit B, kidney isoform	+
C9JL85;P58546	MTPN	Myotrophin	+	+
C9JLB7;Q96HP4;U3KQU8	OXNAD1	Oxidoreductase NAD-binding domain-containing protein 1	+
C9JLU1;P52434	POLR2H	DNA-directed RNA polymerases I, II, and III subunit RPABC3 (Fragment);DNA-directed RNA polymerases I, II, and III subunit RPABC3	+	+
C9JLV4;O14727;O14727-4;O14727-5	APAF1	Apoptotic protease-activating factor 1;Apoptotic protease-activating factor 1;Isoform 4 of Apoptotic protease-activating factor 1;Isoform 5 of Apoptotic protease-activating factor 1	+
C9JLW8;I3L2L5;I3L317;I3L4Q0	MCRIP1	Mapk-regulated corepressor-interacting protein 1;Mapk-regulated corepressor-interacting protein 1;Mapk-regulated corepressor-interacting protein 1;HCG1818442, isoform CRA_a	+	+
C9JME2;Q9Y4F1;Q9Y4F1-2	FARP1	FERM, ARHGEF and pleckstrin domain-containing protein 1;FERM, ARHGEF and pleckstrin domain-containing protein 1;Isoform 2 of FERM, ARHGEF and pleckstrin domain-containing protein 1	+	+
C9JMY1	IGFBP2	Insulin-like growth factor-binding protein 2	+	+
C9JMY5;P19224;P19224-3	UGT1A6	UDP-glucuronosyltransferase 1-6 (Fragment);UDP-glucuronosyltransferase 1-6;Isoform 3 of UDP-glucuronosyltransferase 1-6	+
C9JNE2;C9JXC3;Q9Y530	OARD1	ADP-ribose glycohydrolase OARD1 (Fragment);ADP-ribose glycohydrolase OARD1;ADP-ribose glycohydrolase OARD1	+
C9JNV9	NCOR2	Nuclear receptor corepressor 2 (Fragment)	+
C9JNW5;C9JXB8;P83731	RPL24	60S ribosomal protein L24	+	+
C9JNZ0;C9JRY4;Q96IW7	SEC22A	Vesicle-trafficking protein SEC22a (Fragment);Vesicle-trafficking protein SEC22a (Fragment);Vesicle-trafficking protein SEC22a	+
C9JP16;O75718	CRTAP	Cartilage-associated protein	+	+
C9JP85;Q16656;Q16656-2;Q16656-4	NRF1	Nuclear respiratory factor 1 (Fragment);Nuclear respiratory factor 1;Isoform Short of Nuclear respiratory factor 1;Isoform 4 of Nuclear respiratory factor 1	+	+
C9JPE1;O43772	SLC25A20	Mitochondrial carnitine/acylcarnitine carrier protein	+
C9JPQ6;Q9BYB4;Q9BYB4-2	GNB1L	Guanine nucleotide-binding protein subunit beta-like protein 1 (Fragment);Guanine nucleotide-binding protein subunit beta-like protein 1;Isoform 2 of Guanine nucleotide-binding protein subunit beta-like protein 1	+
C9JQD4;O43447	PPIH	Peptidyl-prolyl cis-trans isomerase;Peptidyl-prolyl cis-trans isomerase H	+	+
C9JQS9;E7ETT1;E7ETT4;E7EUY3;E7EX59;E9PDR0;P05166;P05166-2	PCCB	Propionyl-CoA carboxylase beta chain, mitochondrial;Propionyl-CoA carboxylase beta chain, mitochondrial;Propionyl-CoA carboxylase beta chain, mitochondrial;Propionyl-CoA carboxylase beta chain, mitochondrial;Propionyl-CoA carboxylase beta chain, mitochondrial;Propionyl-CoA carboxylase beta chain, mitochondrial;Propionyl-CoA carboxylase beta chain, mitochondrial;Isoform 2 of Propionyl-CoA carboxyl…	+	+
C9JQU6;F8WF33;F8WF90;O75915	ARL6IP5	PRA1 family protein;PRA1 family protein;PRA1 family protein;PRA1 family protein 3	+	+
C9JQV0;H7C0T1;H7C2R9;Q9BRJ6	C7orf50	Uncharacterized protein C7orf50 (Fragment);Uncharacterized protein C7orf50 (Fragment);Uncharacterized protein C7orf50 (Fragment);Uncharacterized protein C7orf50	+
C9JRJ5;Q9UGP4	LIMD1	LIM domain-containing protein 1	+
C9JRP1;Q9Y6M7;Q9Y6M7-11;Q9Y6M7-13;Q9Y6M7-14;Q9Y6M7-2;Q9Y6M7-6;Q9Y6M7-7;Q9Y6M7-9	SLC4A7	Anion exchange protein (Fragment);Sodium bicarbonate cotransporter 3;Isoform 11 of Sodium bicarbonate cotransporter 3;Isoform 13 of Sodium bicarbonate cotransporter 3;Isoform 14 of Sodium bicarbonate cotransporter 3;Isoform 2 of Sodium bicarbonate cotransporter 3;Isoform 6 of Sodium bicarbonate cotransporter 3;Isoform 7 of Sodium bicarbonate cotransporter 3;Isoform 9 of Sodium bicarbonate cotrans…	+	+
C9JRZ6;Q9NX63	CHCHD3	MICOS complex subunit MIC19	+	+
C9JRZ8;C9JRZ8-2;O60218	AKR1B15	Aldo-keto reductase family 1 member B15;Isoform 2 of Aldo-keto reductase family 1 member B15;Aldo-keto reductase family 1 member B10	+	+
C9JS59;Q5XPI4;Q5XPI4-2	RNF123	E3 ubiquitin-protein ligase RNF123;E3 ubiquitin-protein ligase RNF123;Isoform 2 of E3 ubiquitin-protein ligase RNF123	+	+
C9JSR4;O60443	GSDME	Gasdermin-E	+	+
C9JTD3;Q9NQZ5	STARD7	StAR-related lipid transfer protein 7, mitochondrial (Fragment);StAR-related lipid transfer protein 7, mitochondrial	+
C9JTM4;F8WEE7;O76054;O76054-4;O76054-5;Q9UDX4	SEC14L2	SEC14-like protein 2 (Fragment);SEC14-like protein 2;SEC14-like protein 2;Isoform 2 of SEC14-like protein 2;Isoform 3 of SEC14-like protein 2;SEC14-like protein 3	+
C9JTN7;P31483-2	TIA1	Cytotoxic granule-associated RNA-binding protein TIA1;Isoform Short of Cytotoxic granule associated RNA binding protein TIA1	+	+
C9JUK7;P16150	SPN	Leukosialin (Fragment);Leukosialin	+	+
C9JUN5;J3KR35;Q8WUD4;S4R331	CCDC12	Coiled-coil domain-containing protein 12 (Fragment);Coiled-coil domain containing 12, isoform CRA_a;Coiled-coil domain-containing protein 12;Coiled-coil domain-containing protein 12 (Fragment)	+
C9JUV8;O00478;O00478-2;O00481;O00481-2;O00481-3;O00481-4;P78410;P78410-2;P78410-3;S4R3N0	BTN3A3	Butyrophilin subfamily 3 member A3 (Fragment);Butyrophilin subfamily 3 member A3;Isoform 2 of Butyrophilin subfamily 3 member A3;Butyrophilin subfamily 3 member A1;Isoform 2 of Butyrophilin subfamily 3 member A1;Isoform 3 of Butyrophilin subfamily 3 member A1;Isoform 4 of Butyrophilin subfamily 3 member A1;Butyrophilin subfamily 3 member A2;Isoform 2 of Butyrophilin subfamily 3 member A2;Isoform …	+
C9JVN9;Q9H9P8;Q9H9P8-2	L2HGDH	L-2-hydroxyglutarate dehydrogenase, mitochondrial;L-2-hydroxyglutarate dehydrogenase, mitochondrial;Isoform 2 of L-2-hydroxyglutarate dehydrogenase, mitochondrial	+
C9JVP0;H7C1Y6;Q9UPW0;Q9UPW0-2	FOXJ3	Forkhead box J3, isoform CRA_b (Fragment);Forkhead box protein J3 (Fragment);Forkhead box protein J3;Isoform 2 of Forkhead box protein J3	+
C9JW69	RCC1	Regulator of chromosome condensation (Fragment)	+	+
C9JW94;Q9HBM1	SPC25	Kinetochore protein Spc25 (Fragment);Kinetochore protein Spc25	+	+
C9JX88	PSMC2	26S proteasome regulatory subunit 7	+	+
C9JYA1;O15504	NUP42	Nucleoporin NUP42 (Fragment);Nucleoporin NUP42	+
C9JYM0;O75817	POP7	Ribonuclease P protein subunit p20 (Fragment);Ribonuclease P protein subunit p20	+
C9JYS5;J3KS67;J3QL47;J3QL63;K7ENL4;Q96ET8-3;Q9NYZ1	TVP23C	Golgi apparatus membrane protein TVP23 homolog;Golgi apparatus membrane protein TVP23 homolog;Golgi apparatus membrane protein TVP23 homolog;Golgi apparatus membrane protein TVP23 homolog;Golgi apparatus membrane protein TVP23 homolog (Fragment);Isoform 3 of Golgi apparatus membrane protein TVP23 homolog C;Golgi apparatus membrane protein TVP23 homolog B	+	+
C9JZ20;P35232	PHB1	Prohibitin;Prohibitin 1	+
C9JZ23;Q9BYH8;Q9BYH8-2;Q9BYH8-3	NFKBIZ	NF-kappa-B inhibitor zeta (Fragment);NF-kappa-B inhibitor zeta;Isoform 2 of NF-kappa-B inhibitor zeta;Isoform 3 of NF-kappa-B inhibitor zeta	+
C9JZ87;F2Z3N7;Q9NUM4	TMEM106B	Transmembrane protein 106B (Fragment);Transmembrane protein 106B;Transmembrane protein 106B	+
C9JZB0;Q9BT40;Q9BT40-2	INPP5K	Inositol polyphosphate 5-phosphatase K (Fragment);Inositol polyphosphate 5-phosphatase K;Isoform 2 of Inositol polyphosphate 5-phosphatase K	+
C9JZG9;C9JZY6;P62256	UBE2H	Ubiquitin-conjugating enzyme E2 H (Fragment);Ubiquitin-conjugating enzyme E2 H (Fragment);Ubiquitin-conjugating enzyme E2 H	+	+
C9K080;F8VYZ5;Q6UXM1;Q6UXM1-2	LRIG3	Leucine-rich repeats and immunoglobulin-like domains protein 3;Leucine-rich repeats and immunoglobulin-like domains protein 3 (Fragment);Leucine-rich repeats and immunoglobulin-like domains protein 3;Isoform 2 of Leucine-rich repeats and immunoglobulin-like domains protein 3	+
C9K0D4	MLF1	Myeloid leukemia factor 1	+
C9K0H3;M0R0U4;P17035;P17035-2	ZNF28	Zinc finger protein 28 (Fragment);Zinc finger protein 28 (Fragment);Zinc finger protein 28;Isoform 2 of Zinc finger protein 28	+
D3DPS3;Q3KQU3;Q3KQU3-2;Q3KQU3-4	MAP7D1	Arginine/proline rich coiled-coil 1, isoform CRA_b;MAP7 domain-containing protein 1;Isoform 2 of MAP7 domain-containing protein 1;Isoform 4 of MAP7 domain-containing protein 1	+	+
D3DQV9;H0Y3P2;P78344;P78344-2	EIF4G2	Eukaryotic translation initiation factor 4 gamma 2 (Fragment);Eukaryotic translation initiation factor 4 gamma 2;Eukaryotic translation initiation factor 4 gamma 2;Isoform 2 of Eukaryotic translation initiation factor 4 gamma 2	+	+
D3DRR9;Q86WR7;Q86WR7-2	PROSER2	Chromosome 10 open reading frame 47, isoform CRA_b;Proline and serine-rich protein 2;Isoform 2 of Proline and serine-rich protein 2	+
D3DWX8;P98173;P98173-2;P98173-3;Q5HY75	FAM3A	Family with sequence similarity 3, member A, isoform CRA_c;Protein FAM3A;Isoform 2 of Protein FAM3A;Isoform 3 of Protein FAM3A;Protein FAM3A	+	+
D3YTA9;F6U1T9;P63098	PPP3R1	Calcineurin subunit B type 1	+	+
D3YTB5;P51617;P51617-2;P51617-3;P51617-4	IRAK1	Interleukin-1 receptor-associated kinase 1;Interleukin-1 receptor-associated kinase 1;Isoform 2 of Interleukin-1 receptor-associated kinase 1;Isoform 3 of Interleukin-1 receptor-associated kinase 1;Isoform 4 of Interleukin-1 receptor-associated kinase 1	+	+
D4PHA4;Q86WP2;Q86WP2-2;Q86WP2-3	GPBP1	GC-rich promoter binding protein 1, isoform CRA_c;Vasculin;Isoform 2 of Vasculin;Isoform 3 of Vasculin	+
D5H3J5;Q2L6G2	HLA-B	HLA class I histocompatibility antigen B alpha chain	+	+
D6R935;H0Y8R9;O94955	RHOBTB3	Rho-related BTB domain-containing protein 3 (Fragment);Rho-related BTB domain-containing protein 3 (Fragment);Rho-related BTB domain-containing protein 3	+
D6R938;Q13557;Q13557-10;Q13557-11;Q13557-12;Q13557-3;Q13557-4;Q13557-5;Q13557-6;Q13557-8;Q13557-9	CAMK2D	Calcium/calmodulin-dependent protein kinase;Calcium/calmodulin-dependent protein kinase type II subunit delta;Isoform Delta 10 of Calcium/calmodulin-dependent protein kinase type II subunit delta;Isoform Delta 11 of Calcium/calmodulin-dependent protein kinase type II subunit delta;Isoform Delta 12 of Calcium/calmodulin-dependent protein kinase type II subunit delta;Isoform Delta 3 of Calcium/calm…	+	+
D6R952;D6RDP9;Q15800	MSMO1	Methylsterol monooxygenase 1;Methylsterol monooxygenase 1 (Fragment);Methylsterol monooxygenase 1	+
D6R992;Q01201	RELB	Transcription factor RelB	+	+
D6R9C3;D6RGV5;D6RIE3;H0UI06;P14406	COX7A2	Cytochrome c oxidase subunit 7A2, mitochondrial;Cytochrome c oxidase subunit 7A2, mitochondrial (Fragment);Cytochrome c oxidase subunit 7A2, mitochondrial;Cytochrome c oxidase subunit 7A2, mitochondrial;Cytochrome c oxidase subunit 7A2, mitochondrial	+
D6R9D5;P35475;P35475-2	IDUA	Alpha-L-iduronidase (Fragment);Alpha-L-iduronidase;Isoform 2 of Alpha-L-iduronidase	+	+
D6R9G1;D6RAD4;D6REC6;P50613	CDK7	Cyclin-dependent kinase 7;Cyclin-dependent kinase 7;Cyclin-dependent kinase 7 (Fragment);Cyclin-dependent kinase 7	+	+
D6R9G8;Q9Y6H5;Q9Y6H5-2;Q9Y6H5-3;Q9Y6H5-4;Q9Y6H5-5	SNCAIP	Synphilin-1 (Fragment);Synphilin-1;Isoform 2 of Synphilin-1;Isoform 3 of Synphilin-1;Isoform 4 of Synphilin-1;Isoform 5 of Synphilin-1	+	+
D6R9P4;D6RAY7;D6RFF8;P46926	GNPDA1	Glucosamine-6-phosphate isomerase;Glucosamine-6-phosphate isomerase (Fragment);Glucosamine-6-phosphate isomerase (Fragment);Glucosamine-6-phosphate isomerase 1	+	+
D6R9Q7;D6RER8;D6RG31;D6RHF5;E7ESU6;Q8NBW4;Q8NBW4-2;Q8NBW4-3;Q8NBW4-4	SLC38A9	Sodium-coupled neutral amino acid transporter 9 (Fragment);Sodium-coupled neutral amino acid transporter 9 (Fragment);Sodium-coupled neutral amino acid transporter 9 (Fragment);Sodium-coupled neutral amino acid transporter 9;Sodium-coupled neutral amino acid transporter 9 (Fragment);Sodium-coupled neutral amino acid transporter 9;Isoform 2 of Sodium-coupled neutral amino acid transporter 9;Isofor…	+
D6R9R6	MLIP	Muscular LMNA-interacting protein (Fragment)	+
D6R9W2;Q8NEC7;Q8NEC7-3	GSTCD	Glutathione S-transferase C-terminal domain-containing protein;Glutathione S-transferase C-terminal domain-containing protein;Isoform 2 of Glutathione S-transferase C-terminal domain-containing protein	+
D6R9Z7;P15954	COX7C	Cytochrome c oxidase subunit 7C, mitochondrial;Cytochrome c oxidase subunit 7C, mitochondrial	+
D6RA00;Q9UHY7	ENOPH1	Enolase-phosphatase E1	+	+
D6RA06;O75161;O75161-2	NPHP4	Nephrocystin-4;Nephrocystin-4;Isoform 2 of Nephrocystin-4	+
D6RA57;D6RC31;D6RE67;H0Y9X1;Q96EY4	TMA16	Translation machinery-associated protein 16;Translation machinery-associated protein 16;Translation machinery-associated protein 16;Translation machinery-associated protein 16 (Fragment);Translation machinery-associated protein 16	+	+
D6RA77;Q9BPZ3	PAIP2	Polyadenylate-binding protein-interacting protein 2 (Fragment);Polyadenylate-binding protein-interacting protein 2	+
D6RA82;P12429	ANXA3	Annexin;Annexin A3	+	+
D6RAA6;P57088	TMEM33	Transmembrane protein 33 (Fragment);Transmembrane protein 33	+
D6RAF2;Q6PIY7;Q6PIY7-2	TENT2	Poly(A) RNA polymerase GLD2;Poly(A) RNA polymerase GLD2;Isoform 2 of Poly(A) RNA polymerase GLD2	+
D6RAJ6;Q9UKT5;Q9UKT5-2	FBXO4	F-box only protein 4;F-box only protein 4;Isoform 2 of F-box only protein 4	+	+
D6RAL1;Q969S9;Q969S9-2;Q969S9-3;Q969S9-4;Q969S9-5	GFM2	Ribosome-releasing factor 2, mitochondrial (Fragment);Ribosome-releasing factor 2, mitochondrial;Isoform 2 of Ribosome-releasing factor 2, mitochondrial;Isoform 3 of Ribosome-releasing factor 2, mitochondrial;Isoform 4 of Ribosome-releasing factor 2, mitochondrial;Isoform 5 of Ribosome-releasing factor 2, mitochondrial	+	+
D6RAN8;Q9P0M9	MRPL27	39S ribosomal protein L27, mitochondrial;39S ribosomal protein L27, mitochondrial	+
D6RAR4;Q04756	HGFAC	Hepatocyte growth factor activator	+	+
D6RAR6;Q14CZ7	FASTKD3	FAST kinase domain-containing protein 3, mitochondrial;FAST kinase domain-containing protein 3, mitochondrial	+
D6RAX2;Q13363;Q13363-2	CTBP1	C-terminal-binding protein 1 (Fragment);C-terminal-binding protein 1;Isoform 2 of C-terminal-binding protein 1	+	+
D6RAX7;Q9BT78	COPS4	COP9 signalosome complex subunit 4	+	+
D6RAZ6;Q8IY95;Q8IY95-2	TMEM192	Transmembrane protein 192 (Fragment);Transmembrane protein 192;Isoform 2 of Transmembrane protein 192	+
D6RB01;Q9Y6X4	FAM169A	Soluble lamin-associated protein of 75 kDa	+
D6RB03;D6RCS7;Q9H819	DNAJC18	DnaJ homolog subfamily C member 18 (Fragment);DnaJ homolog subfamily C member 18 (Fragment);DnaJ homolog subfamily C member 18	+	+
D6RB81;Q9UHK6;Q9UHK6-5;V9GYP4;V9GZ45	AMACR	Alpha-methylacyl-CoA racemase;Alpha-methylacyl-CoA racemase;Isoform 4 of Alpha-methylacyl-CoA racemase;Alpha-methylacyl-CoA racemase;Alpha-methylacyl-CoA racemase	+	+
D6RBD8;Q8NBA8;Q8NBA8-2	DTWD2	tRNA-uridine aminocarboxypropyltransferase;tRNA-uridine aminocarboxypropyltransferase 2;Isoform 2 of tRNA-uridine aminocarboxypropyltransferase 2	+
D6RBJ7;D6RF35;P02774;P02774-2;P02774-3	GC	Vitamin D-binding protein;Vitamin D-binding protein;Vitamin D-binding protein;Isoform 2 of Vitamin D-binding protein;Isoform 3 of Vitamin D-binding protein	+	+
D6RBN5;D6RDK6;Q9NX40	OCIAD1	OCIA domain-containing protein 1;OCIA domain-containing protein 1 (Fragment);OCIA domain-containing protein 1	+
D6RBN9;Q8IUW5	RELL1	RELT-like protein 1 (Fragment);RELT-like protein 1	+
D6RBR6;D6REL6;D6RFG3;I6L9I8;Q9H201;Q9H201-2	EPN3	Epsin-3 (Fragment);Epsin-3 (Fragment);Epsin-3 (Fragment);EPN3 protein;Epsin-3;Isoform 2 of Epsin-3	+	+
D6RBS5;Q8IZ81	ELMOD2	ELMO domain-containing protein 2 (Fragment);ELMO domain-containing protein 2	+	+
D6RBW1;P06730;P06730-2;P06730-3	EIF4E	Eukaryotic translation initiation factor 4E;Eukaryotic translation initiation factor 4E;Isoform 2 of Eukaryotic translation initiation factor 4E;Isoform 3 of Eukaryotic translation initiation factor 4E	+	+
D6RCC7;Q9P2D6;Q9P2D6-2;Q9P2D6-3;Q9P2D6-4	FAM135A	Protein FAM135A;Protein FAM135A;Isoform 2 of Protein FAM135A;Isoform 3 of Protein FAM135A;Isoform 4 of Protein FAM135A	+
D6RCM2;H0YAG5;Q9Y3D5	MRPS18C	28S ribosomal protein S18c, mitochondrial;28S ribosomal protein S18c, mitochondrial (Fragment);28S ribosomal protein S18c, mitochondrial	+
D6RCM8;O95379;O95379-2;O95379-3;O95379-4	TNFAIP8	Tumor necrosis factor alpha-induced protein 8;Tumor necrosis factor alpha-induced protein 8;Isoform 2 of Tumor necrosis factor alpha-induced protein 8;Isoform 3 of Tumor necrosis factor alpha-induced protein 8;Isoform 4 of Tumor necrosis factor alpha-induced protein 8	+
D6RD58;O14960	LECT2	Leukocyte cell-derived chemotaxin-2		+
D6RDG4;Q8NA72;Q8NA72-2;Q8NA72-3	POC5	Centrosomal protein POC5;Centrosomal protein POC5;Isoform 2 of Centrosomal protein POC5;Isoform 3 of Centrosomal protein POC5	+
D6RDG8;O43791	SPOP	Speckle-type POZ protein (Fragment);Speckle-type POZ protein	+
D6RDH4;Q9Y3D8;Q9Y3D8-2	AK6	Adenylate kinase isoenzyme 6;Adenylate kinase isoenzyme 6;Isoform 2 of Adenylate kinase isoenzyme 6	+	+
D6RDM7;P61086	UBE2K	Ubiquitin-conjugating enzyme E2 K (Fragment);Ubiquitin-conjugating enzyme E2 K	+	+
D6RDU9;D6REA0;O75879	GATB	Glutamyl-tRNA(Gln) amidotransferase subunit B, mitochondrial;Glutamyl-tRNA(Gln) amidotransferase subunit B, mitochondrial;Glutamyl-tRNA(Gln) amidotransferase subunit B, mitochondrial	+	+
D6RE00;Q9NYF3	FAM53C	Protein FAM53C	+	+
D6RE79;D6RIZ4;Q14728	MFSD10	Major facilitator superfamily domain-containing protein 10	+
D6REQ6;D6RHI9;O00584	RNASET2	Ribonuclease T2;Ribonuclease T2 (Fragment);Ribonuclease T2	+	+
D6RER5;D6RGI3;Q9NVA2	SEPTIN11	Septin;Septin;Septin-11	+	+
D6RF41;Q8TBY0;Q8TBY0-2;Q8TBY0-3	RBM46	Probable RNA-binding protein 46 (Fragment);Probable RNA-binding protein 46;Isoform 2 of Probable RNA-binding protein 46;Isoform 3 of Probable RNA-binding protein 46	+	+
D6RF44	HNRNPD	Heterogeneous nuclear ribonucleoprotein D0 (Fragment)	+
D6RF48;Q9P2W9	STX18	Syntaxin-18	+
D6RF86;P55285;P55285-2	CDH6	Cadherin-6;Cadherin-6;Isoform 2 of Cadherin-6	+	+
D6RFE8;E7EM50;E7EWV1;Q5H8A4;Q5H8A4-2;Q5H8A4-3;Q5H8A4-4;Q5H8A4-6	PIGG	GPI ethanolamine phosphate transferase 2;GPI ethanolamine phosphate transferase 2;GPI ethanolamine phosphate transferase 2;GPI ethanolamine phosphate transferase 2;Isoform 2 of GPI ethanolamine phosphate transferase 2;Isoform 3 of GPI ethanolamine phosphate transferase 2;Isoform 4 of GPI ethanolamine phosphate transferase 2;Isoform 6 of GPI ethanolamine phosphate transferase 2	+
D6RFG8;P27707	DCK	Deoxycytidine kinase	+	+
D6RFI3;D6RGY8;E7EQR8;Q9GZM5	YIPF3	Protein YIPF3 (Fragment);Protein YIPF3 (Fragment);Protein YIPF3;Protein YIPF3	+
D6RFW1;Q96EQ0	SGTB	Small glutamine-rich tetratricopeptide repeat-containing protein beta (Fragment);Small glutamine-rich tetratricopeptide repeat-containing protein beta	+	+
D6RG30;Q2TB18	ASTE1	Asteroid homolog 1 (Drosophila), isoform CRA_c;Protein asteroid homolog 1	+
D6RGG3;Q99715;Q99715-4	COL12A1	Collagen alpha-1(XII) chain;Collagen alpha-1(XII) chain;Isoform 4 of Collagen alpha-1(XII) chain	+	+
D6RGW0;Q6P179;Q6P179-2;Q6P179-3;Q6P179-4	ERAP2	Endoplasmic reticulum aminopeptidase 2 (Fragment);Endoplasmic reticulum aminopeptidase 2;Isoform 2 of Endoplasmic reticulum aminopeptidase 2;Isoform 3 of Endoplasmic reticulum aminopeptidase 2;Isoform 4 of Endoplasmic reticulum aminopeptidase 2	+	+
D6RGX2;Q9NUQ7	UFSP2	Ufm1-specific protease 2	+
D6RH26;Q5HY62;Q8TE69;Q8TE69-2;Q96DE9;S4R3G8	EOLA1	Protein EOLA1;Protein EOLA2;Protein EOLA1;Isoform 2 of Protein EOLA1;Protein EOLA2;Protein EOLA2 (Fragment)	+
D6RHD3;Q9BS16	CENPK	Centromere protein K	+
D6RHE5;Q7Z392	TRAPPC11	Trafficking protein particle complex subunit 11	+
D6RHX8;F8W9W2;P43250;P43250-2;P43250-3	GRK6	G protein-coupled receptor kinase;G protein-coupled receptor kinase;G protein-coupled receptor kinase 6;Isoform GRK6B of G protein-coupled receptor kinase 6;Isoform GRK6C of G protein-coupled receptor kinase 6	+	+
D6RJ07;Q9UL40	ZNF346	Zinc finger protein 346	+
D6RJ90;Q9Y6G5	COMMD10	COMM domain containing 10, isoform CRA_b;COMM domain-containing protein 10	+	+
E1P5H9;Q96BD0;Q96BD0-3;Q96BD0-4	SLCO4A1	Solute carrier organic anion transporter family member;Solute carrier organic anion transporter family member 4A1;Isoform 3 of Solute carrier organic anion transporter family member 4A1;Isoform 4 of Solute carrier organic anion transporter family member 4A1	+
E2QRB3;P32322;P32322-3	PYCR1	Pyrroline-5-carboxylate reductase;Pyrroline-5-carboxylate reductase 1, mitochondrial;Isoform 3 of Pyrroline-5-carboxylate reductase 1, mitochondrial	+
E2QRD4;Q6ZRQ5	MMS22L	Protein MMS22-like	+	+
E2QRF9;H7C608;O75496	GMNN	Geminin (Fragment);Geminin (Fragment);Geminin	+
E5RFE7;P00915	CA1	Carbonic anhydrase (Fragment);Carbonic anhydrase 1		+
E5RFH6;E5RFU2;P34913	EPHX2	Bifunctional epoxide hydrolase 2	+	+
E5RFJ1;Q96MF7	NSMCE2	E3 SUMO-protein ligase NSE2	+
E5RFK4;E5RGQ0;E5RGQ7;E5RJC0;Q08495;Q08495-2;Q08495-3;Q08495-4	DMTN	Dematin (Fragment);Dematin (Fragment);Dematin (Fragment);Dematin (Fragment);Dematin;Isoform 2 of Dematin;Isoform 3 of Dematin;Isoform 4 of Dematin	+
E5RFL3;E5RGK5;E5RGT9;Q9H2D1	SLC25A32	Mitochondrial folate transporter/carrier	+	+
E5RFP0	NUDCD2	NudC domain-containing protein 2	+	+
E5RFT4;E5RIP9;E5RIY0;E5RJC2;Q8N4L2	PIP4P2	Phosphatidylinositol-4,5-bisphosphate 4-phosphatase (Fragment);Type 2 phosphatidylinositol 4,5-bisphosphate 4-phosphatase;Phosphatidylinositol-4,5-bisphosphate 4-phosphatase;Type 2 phosphatidylinositol 4,5-bisphosphate 4-phosphatase;Type 2 phosphatidylinositol 4,5-bisphosphate 4-phosphatase	+
E5RFX4;Q96KB5;Q96KB5-2	PBK	Lymphokine-activated killer T-cell-originated protein kinase (Fragment);Lymphokine-activated killer T-cell-originated protein kinase;Isoform 2 of Lymphokine-activated killer T-cell-originated protein kinase	+	+
E5RFZ3;P17081	RHOQ	Rho-related GTP-binding protein RhoQ (Fragment);Rho-related GTP-binding protein RhoQ	+
E5RG17;Q6P1N9	TATDN1	Deoxyribonuclease TATDN1 (Fragment);Deoxyribonuclease TATDN1	+	+
E5RG39;Q9H7X3	ZNF696	Zinc finger protein 696 (Fragment);Zinc finger protein 696	+
E5RG44;E5RGJ1;E5RIT1;Q629K1	TRIQK	Triple QxxK/R motif-containing protein;Triple QxxK/R motif-containing protein (Fragment);Triple QxxK/R motif-containing protein (Fragment);Triple QxxK/R motif-containing protein	+
E5RG48;E5RIN8;H0YBS1;J3KNV5;Q75QN2;Q75QN2-2	INTS8	Integrator complex subunit 8;Integrator complex subunit 8 (Fragment);Integrator complex subunit 8 (Fragment);Integrator complex subunit 8;Integrator complex subunit 8;Isoform 2 of Integrator complex subunit 8	+
E5RGB7;E5RGH1;H0YBV9;Q7Z388	DPY19L4	Probable C-mannosyltransferase DPY19L4 (Fragment);Probable C-mannosyltransferase DPY19L4;Probable C-mannosyltransferase DPY19L4 (Fragment);Probable C-mannosyltransferase DPY19L4	+
E5RGJ7;G3V112;Q8NE09;Q8NE09-3	RGS22	Regulator of G-protein-signaling 22 (Fragment);Regulator of G-protein signalling 22, isoform CRA_c;Regulator of G-protein signaling 22;Isoform 3 of Regulator of G-protein signaling 22	+	+
E5RGN0;Q00536;Q00536-2;Q00536-3	CDK16	Cyclin-dependent kinase 16 (Fragment);Cyclin-dependent kinase 16;Isoform 2 of Cyclin-dependent kinase 16;Isoform 3 of Cyclin-dependent kinase 16	+	+
E5RGN3;E5RIM7;O00244	ATOX1	Copper transport protein ATOX1	+	+
E5RGQ6;E5RH07;P57768	SNX16	Sorting nexin-16 (Fragment);Sorting nexin-16 (Fragment);Sorting nexin-16	+
E5RGR0;O75608;O75608-2	LYPLA1	Palmitoyl-protein hydrolase (Fragment);Acyl-protein thioesterase 1;Isoform 2 of Acyl-protein thioesterase 1	+	+
E5RGS4;O60925	PFDN1	Prefoldin subunit 1	+	+
E5RGT6;Q86WN1	FCHSD1	F-BAR and double SH3 domains protein 1	+
E5RH92	FBXW11	F-box/WD repeat-containing protein 11 (Fragment)	+
E5RHG6;E5RIW3;E5RJD8;O75347	TBCA	Tubulin-specific chaperone A	+	+
E5RHG8;Q15369	ELOC	Elongin-C (Fragment);Elongin-C	+	+
E5RHG9	UQCRB	Cytochrome b-c1 complex subunit 7	+
E5RHH5;Q92905	COPS5	COP9 signalosome complex subunit 5	+	+
E5RHM7;E5RIH5;Q6NXR4	TTI2	TELO2-interacting protein 2 (Fragment);TELO2-interacting protein 2;TELO2-interacting protein 2	+
E5RHU4;Q9NQY0	BIN3	Bridging integrator 3	+
E5RHW0;H0YBH7;Q96BY9	SARAF	Store-operated calcium entry-associated regulatory factor (Fragment);Store-operated calcium entry-associated regulatory factor (Fragment);Store-operated calcium entry-associated regulatory factor	+
E5RHW4;O94905	ERLIN2	Erlin (Fragment);Erlin-2	+
E5RI93;E7EVZ1;Q86UP3;Q86UP3-2;Q86UP3-3;Q86UP3-4;Q86UP3-5	ZFHX4	Zinc finger homeobox protein 4 (Fragment);Zinc finger homeobox protein 4;Zinc finger homeobox protein 4;Isoform 2 of Zinc finger homeobox protein 4;Isoform 3 of Zinc finger homeobox protein 4;Isoform 4 of Zinc finger homeobox protein 4;Isoform 5 of Zinc finger homeobox protein 4	+
E5RI99;P62888	RPL30	60S ribosomal protein L30 (Fragment);60S ribosomal protein L30	+
E5RIA4;E7ETB3;Q9ULA0;Q9ULA0-2	DNPEP	Aspartyl aminopeptidase;Aspartyl aminopeptidase;Aspartyl aminopeptidase;Isoform 2 of Aspartyl aminopeptidase	+	+
E5RIA9;H0YAN3;Q9UJ68;Q9UJ68-2;Q9UJ68-3;Q9UJ68-4;Q9UJ68-5	MSRA	Peptide-methionine (S)-S-oxide reductase;Peptide-methionine (S)-S-oxide reductase (Fragment);Mitochondrial peptide methionine sulfoxide reductase;Isoform 2 of Mitochondrial peptide methionine sulfoxide reductase;Isoform 3 of Mitochondrial peptide methionine sulfoxide reductase;Isoform 4 of Mitochondrial peptide methionine sulfoxide reductase;Isoform 5 of Mitochondrial peptide methionine sulfoxide…	+	+
E5RIH3	PSD3	PH and SEC7 domain-containing protein 3 (Fragment)	+
E5RIS2;Q9H013;Q9H013-2	ADAM19	Disintegrin and metalloproteinase domain-containing protein 19;Disintegrin and metalloproteinase domain-containing protein 19;Isoform B of Disintegrin and metalloproteinase domain-containing protein 19	+	+
E5RIT6;Q9UNX3	RPL26L1	60S ribosomal protein L26-like 1 (Fragment);60S ribosomal protein L26-like 1	+
E5RJ29;Q9NYI0;Q9NYI0-2	PSD3	PH and SEC7 domain-containing protein 3;PH and SEC7 domain-containing protein 3;Isoform 2 of PH and SEC7 domain-containing protein 3	+
E5RJ86;Q9NVT9	ARMC1	Armadillo repeat-containing protein 1 (Fragment);Armadillo repeat-containing protein 1	+
E5RJ97;Q9UHF7;Q9UHF7-2;Q9UHF7-3	TRPS1	Zinc finger transcription factor Trps1;Zinc finger transcription factor Trps1;Isoform 2 of Zinc finger transcription factor Trps1;Isoform 3 of Zinc finger transcription factor Trps1	+
E5RJF8;E5RK82;O15182	CETN3	Centrin-3	+
E5RJR5;P63208	SKP1	S-phase kinase-associated protein 1	+	+
E5RJV7;Q96BR1;Q96BR1-2	SGK3	Serine/threonine-protein kinase Sgk3 (Fragment);Serine/threonine-protein kinase Sgk3;Isoform 2 of Serine/threonine-protein kinase Sgk3	+
E5RK48;Q8IZV5	RDH10	NADP-retinol dehydrogenase;Retinol dehydrogenase 10	+
E7EM64;Q7L5N1	COPS6	COP9 signalosome complex subunit 6	+	+
E7EMB1;Q9UH65	SWAP70	Switch-associated protein 70	+	+
E7EMB3;P0DP23;P0DP24;P0DP25	CALM2	Calmodulin-2;Calmodulin-1;Calmodulin-2;Calmodulin-3	+	+
E7EMC7;Q13501	SQSTM1	Sequestosome-1	+	+
E7EMF1;E7ESP4;E9PB77;P17301	ITGA2	Integrin alpha-2	+	+
E7EMP6;Q96FZ2	HMCES	Abasic site processing protein HMCES	+	+
E7EMS2;G3V2V8;G3V3D1;G3V3E8;H0YIZ1;J3KMY5;P61916;P61916-2	NPC2	NPC intracellular cholesterol transporter 2;NPC intracellular cholesterol transporter 2 (Fragment);NPC intracellular cholesterol transporter 2 (Fragment);NPC intracellular cholesterol transporter 2;NPC intracellular cholesterol transporter 2 (Fragment);NPC intracellular cholesterol transporter 2;NPC intracellular cholesterol transporter 2;Isoform 2 of NPC intracellular cholesterol transporter 2	+	+
E7EMZ9;E9PBC6;O95359;O95359-3	TACC2	Transforming acidic coiled-coil-containing protein 2;Transforming acidic coiled-coil-containing protein 2;Transforming acidic coiled-coil-containing protein 2;Isoform 3 of Transforming acidic coiled-coil-containing protein 2	+	+
E7EN19;E7ENQ1;H7C360;O95819-2;O95819-4;O95819-5;O95819-6	MAP4K4	Mitogen-activated protein kinase kinase kinase kinase 4;Mitogen-activated protein kinase kinase kinase kinase 4;Mitogen-activated protein kinase kinase kinase kinase 4 (Fragment);Isoform 2 of Mitogen-activated protein kinase kinase kinase kinase 4;Isoform 4 of Mitogen-activated protein kinase kinase kinase kinase 4;Isoform 5 of Mitogen-activated protein kinase kinase kinase kinase 4;Isoform 6 of …	+
E7EN44;Q86WA8;Q86WA8-2	LONP2	Lon protease homolog 2, peroxisomal;Lon protease homolog 2, peroxisomal;Isoform 2 of Lon protease homolog 2, peroxisomal	+
E7EN73;Q8IZA0;Q8IZA0-2	KIAA0319L	Dyslexia-associated protein KIAA0319-like protein (Fragment);Dyslexia-associated protein KIAA0319-like protein;Isoform 2 of Dyslexia-associated protein KIAA0319-like protein	+	+
E7EN96;E9PGW7;Q15528;Q15528-2;Q5T8T7;Q5T8T8	MED22	Mediator of RNA polymerase II transcription subunit 22 (Fragment);Mediator of RNA polymerase II transcription subunit 22 (Fragment);Mediator of RNA polymerase II transcription subunit 22;Isoform Surf5A of Mediator of RNA polymerase II transcription subunit 22;Mediator of RNA polymerase II transcription subunit 22;Mediator of RNA polymerase II transcription subunit 22 (Fragment)	+	+
E7END7;P62820;P62820-2	RAB1A	Ras-related protein Rab-1A;Ras-related protein Rab-1A;Isoform 2 of Ras-related protein Rab-1A	+
E7ENJ6;Q9BXS5;Q9BXS5-2	AP1M1	AP-1 complex subunit mu-1;AP-1 complex subunit mu-1;Isoform 2 of AP-1 complex subunit mu-1	+	+
E7ENV7;Q86YQ8	CPNE8	Copine-8	+	+
E7ENY0;E7EV99;P35611;P35611-2;P35611-3;P35611-6	ADD1	Alpha-adducin;Alpha-adducin;Alpha-adducin;Isoform 2 of Alpha-adducin;Isoform 3 of Alpha-adducin;Isoform 6 of Alpha-adducin	+	+
E7EP87;Q9UHQ1;Q9UHQ1-2;Q9UHQ1-3;Q9UHQ1-4	NARF	Nuclear prelamin A recognition factor;Nuclear prelamin A recognition factor;Isoform 2 of Nuclear prelamin A recognition factor;Isoform 3 of Nuclear prelamin A recognition factor;Isoform 4 of Nuclear prelamin A recognition factor	+
E7EPB3;P50914	RPL14	60S ribosomal protein L14	+	+
E7EPG1;Q13201	MMRN1	Multimerin-1		+
E7EPI0;Q9P2D0;Q9P2D0-2	IBTK	Inhibitor of Bruton tyrosine kinase;Inhibitor of Bruton tyrosine kinase;Isoform 2 of Inhibitor of Bruton tyrosine kinase	+	+
E7EPM6;P33121;P33121-3	ACSL1	Long-chain-fatty-acid--CoA ligase;Long-chain-fatty-acid--CoA ligase 1;Isoform 3 of Long-chain-fatty-acid--CoA ligase 1	+	+
E7EPN6;P55347;P55347-2	PKNOX1	Homeobox protein PKNOX1;Homeobox protein PKNOX1;Isoform 2 of Homeobox protein PKNOX1	+
E7EPN9;Q9Y520;Q9Y520-4;Q9Y520-5;Q9Y520-6;Q9Y520-7	PRRC2C	Protein PRRC2C;Protein PRRC2C;Isoform 4 of Protein PRRC2C;Isoform 5 of Protein PRRC2C;Isoform 6 of Protein PRRC2C;Isoform 7 of Protein PRRC2C	+	+
E7EPP6;O14757;O14757-2;O14757-3	CHEK1	Serine/threonine-protein kinase Chk1;Serine/threonine-protein kinase Chk1;Isoform 2 of Serine/threonine-protein kinase Chk1;Isoform 3 of Serine/threonine-protein kinase Chk1	+	+
E7EPP7;Q6ZWJ1	STXBP4	Syntaxin-binding protein 4	+	+
E7EPS8;P28827;P28827-2	PTPRM	Protein-tyrosine-phosphatase;Receptor-type tyrosine-protein phosphatase mu;Isoform 2 of Receptor-type tyrosine-protein phosphatase mu	+	+
E7EPT4;P19404	NDUFV2	NADH dehydrogenase [ubiquinone] flavoprotein 2, mitochondrial;NADH dehydrogenase [ubiquinone] flavoprotein 2, mitochondrial	+	+
E7EPX0;E7EVI1;E7EVJ4;Q9NUL3;Q9NUL3-2;Q9NUL3-3;Q9NUL3-7;Q9NUL3-8	STAU2	Double-stranded RNA-binding protein Staufen homolog 2;Double-stranded RNA-binding protein Staufen homolog 2;Double-stranded RNA-binding protein Staufen homolog 2;Double-stranded RNA-binding protein Staufen homolog 2;Isoform 2 of Double-stranded RNA-binding protein Staufen homolog 2;Isoform 3 of Double-stranded RNA-binding protein Staufen homolog 2;Isoform 7 of Double-stranded RNA-binding protein …	+
E7EQ72;Q15363	TMED2	Transmembrane emp24 domain-containing protein 2 (Fragment);Transmembrane emp24 domain-containing protein 2	+
E7EQA9;H7C3L4;Q92844	TANK	TRAF family member-associated NF-kappa-B activator;TRAF family member-associated NF-kappa-B activator (Fragment);TRAF family member-associated NF-kappa-B activator	+
E7EQB2;E7ER44;P02788;P02788-2	LTF	Lactotransferrin (Fragment);Lactotransferrin;Lactotransferrin;Isoform DeltaLf of Lactotransferrin	+	+
E7EQG2;Q14240;Q14240-2	EIF4A2	RNA helicase;Eukaryotic initiation factor 4A-II;Isoform 2 of Eukaryotic initiation factor 4A-II	+	+
E7EQH1;Q8NFJ9;Q8NFJ9-2	BBS1	Bardet-Biedl syndrome 1 protein;Bardet-Biedl syndrome 1 protein;Isoform 3 of Bardet-Biedl syndrome 1 protein	+
E7EQL8;Q96RT7;Q96RT7-2;Q96RT7-3	TUBGCP6	Gamma-tubulin complex component 6;Gamma-tubulin complex component 6;Isoform 2 of Gamma-tubulin complex component 6;Isoform 3 of Gamma-tubulin complex component 6	+
E7EQT0;E7ERW5;Q02548;Q02548-11;Q02548-2;Q02548-3;Q02548-4;Q02548-5;Q02548-6;Q02548-7	PAX5	Paired box protein Pax-5;Paired box protein Pax-5;Paired box protein Pax-5;Isoform 11 of Paired box protein Pax-5;Isoform 2 of Paired box protein Pax-5;Isoform 3 of Paired box protein Pax-5;Isoform 4 of Paired box protein Pax-5;Isoform 5 of Paired box protein Pax-5;Isoform 6 of Paired box protein Pax-5;Isoform 7 of Paired box protein Pax-5	+
E7EQT4;Q9UKV3;Q9UKV3-5;S4R3H4	ACIN1	Apoptotic chromatin condensation inducer in the nucleus;Apoptotic chromatin condensation inducer in the nucleus;Isoform 4 of Apoptotic chromatin condensation inducer in the nucleus;Apoptotic chromatin condensation inducer in the nucleus	+	+
E7EQU1;E7ES08;E9PES6;O15347	HMGB3	High mobility group protein B3 (Fragment);High mobility group protein B3 (Fragment);High mobility group protein B3 (Fragment);High mobility group protein B3	+	+
E7EQY4;E7EV10;Q9BTC8;Q9BTC8-2	MTA3	Metastasis-associated protein MTA3;Metastasis-associated protein MTA3;Metastasis-associated protein MTA3;Isoform 2 of Metastasis-associated protein MTA3	+	+
E7ER42;E7ESB3;Q13508;Q13508-2;Q13508-3	ART3	NAD(P)(+)--arginine ADP-ribosyltransferase (Fragment);NAD(P)(+)--arginine ADP-ribosyltransferase (Fragment);Ecto-ADP-ribosyltransferase 3;Isoform 1 of Ecto-ADP-ribosyltransferase 3;Isoform 2 of Ecto-ADP-ribosyltransferase 3	+	+
E7ER68;Q658Y4	FAM91A1	Protein FAM91A1	+	+
E7ERK9;Q9UI10;Q9UI10-2;Q9UI10-3	EIF2B4	Translation initiation factor eIF-2B subunit delta;Translation initiation factor eIF-2B subunit delta;Isoform 2 of Translation initiation factor eIF-2B subunit delta;Isoform 3 of Translation initiation factor eIF-2B subunit delta	+	+
E7ERS3;Q86VM9	ZC3H18	Zinc finger CCCH domain-containing protein 18	+	+
E7ERZ2;F8WDV1;Q9Y535;Q9Y535-2	POLR3H	DNA-directed RNA polymerase III subunit RPC8;DNA-directed RNA polymerase III subunit RPC8;DNA-directed RNA polymerase III subunit RPC8;Isoform 2 of DNA-directed RNA polymerase III subunit RPC8	+
E7ES19;P35443	THBS4	Thrombospondin-4		+
E7ES52;P46527	CDKN1B	Cyclin-dependent kinase inhibitor 1B	+
E7ES88;Q9HAZ1	CLK4	Dual-specificity protein kinase CLK4;Dual specificity protein kinase CLK4	+
E7ESB4;E9PHH8;Q9Y6X2	PIAS3	E3 SUMO-protein ligase PIAS3 (Fragment);E3 SUMO-protein ligase PIAS3;E3 SUMO-protein ligase PIAS3	+
E7ESC6;Q9UIA9	XPO7	Exportin-7	+	+
E7ESG2;Q9HAW4;Q9HAW4-2;Q9HAW4-3	CLSPN	Claspin;Claspin;Isoform 2 of Claspin;Isoform 3 of Claspin	+
E7ESJ3;Q9UPS8	ANKRD26	Ankyrin repeat domain-containing protein 26	+	+
E7ESK6;E9PBI9;P34741	SDC2	Syndecan;Syndecan;Syndecan-2	+
E7ESL0;J3KQY1;Q9NWU5	MRPL22	39S ribosomal protein L22, mitochondrial;39S ribosomal protein L22, mitochondrial;39S ribosomal protein L22, mitochondrial	+
E7ESW6;Q6ZQQ6;Q6ZQQ6-2	WDR87	WD repeat-containing protein 87;WD repeat-containing protein 87;Isoform 2 of WD repeat-containing protein 87	+
E7ESY0;P32019;P32019-2;P32019-3;P32019-4	INPP5B	Type II inositol 1,4,5-trisphosphate 5-phosphatase;Type II inositol 1,4,5-trisphosphate 5-phosphatase;Isoform 2 of Type II inositol 1,4,5-trisphosphate 5-phosphatase;Isoform 3 of Type II inositol 1,4,5-trisphosphate 5-phosphatase;Isoform 4 of Type II inositol 1,4,5-trisphosphate 5-phosphatase	+
E7ET07;Q9NXR8	ING3	Inhibitor of growth protein;Inhibitor of growth protein 3	+
E7ET40;P00749;P00749-2	PLAU	Urokinase-type plasminogen activator;Urokinase-type plasminogen activator;Isoform 2 of Urokinase-type plasminogen activator	+	+
E7ET49;Q8NCG7	DAGLB	sn-1-specific diacylglycerol lipase;Diacylglycerol lipase-beta	+
E7ET89;Q86UW9;Q86UW9-2	DTX2	E3 ubiquitin-protein ligase;Probable E3 ubiquitin-protein ligase DTX2;Isoform 2 of Probable E3 ubiquitin-protein ligase DTX2	+
E7ETU5;P29558;P29558-2	RBMS1	RNA-binding motif, single-stranded-interacting protein 1;RNA-binding motif, single-stranded-interacting protein 1;Isoform 2 of RNA-binding motif, single-stranded-interacting protein 1	+	+
E7ETU7;H0Y9G6;P09001	MRPL3	39S ribosomal protein L3, mitochondrial;39S ribosomal protein L3, mitochondrial (Fragment);39S ribosomal protein L3, mitochondrial	+	+
E7ETV1;Q9BWF2	TRAIP	E3 ubiquitin-protein ligase TRAIP	+
E7EU13;Q96P48;Q96P48-1;Q96P48-2;Q96P48-3;Q96P48-4	ARAP1	Arf-GAP with Rho-GAP domain, ANK repeat and PH domain-containing protein 1;Arf-GAP with Rho-GAP domain, ANK repeat and PH domain-containing protein 1;Isoform 1 of Arf-GAP with Rho-GAP domain, ANK repeat and PH domain-containing protein 1;Isoform 2 of Arf-GAP with Rho-GAP domain, ANK repeat and PH domain-containing protein 1;Isoform 3 of Arf-GAP with Rho-GAP domain, ANK repeat and PH domain-contai…	+	+
E7EUF1;Q13822;Q13822-3	ENPP2	Ectonucleotide pyrophosphatase/phosphodiesterase family member 2;Ectonucleotide pyrophosphatase/phosphodiesterase family member 2;Isoform 3 of Ectonucleotide pyrophosphatase/phosphodiesterase family member 2		+
E7EUI8	G6PD	Glucose-6-phosphate 1-dehydrogenase	+	+
[truncated: 5,922 more rows]
