# Supplementary material for: Proteomic Changes Induced by the Immunosuppressant Everolimus in Human Podocytes
Source: Int J Mol Sci. 2024 Jul 4;25(13):7336. doi: 10.3390/ijms25137336 (PMC11242170; doi:10.3390/ijms25137336)
Supplement: Supplementary file 1 [file ijms-25-07336-s001.zip › Supplementary Table S2.xlsx]

## Sheet: Table S2
Supplementary Table S2. List of the proteins identified by mass spectrometry-based proteomics in podocytes treated with EVE
Uniprot Ids	Gene Name	Protein name	Identified in Cells (Total)	Identified in Cells (CTR)	Identified in Cells (EVE10 nM)	Identified in Cells (EVE 100 nM)	Identified in Cells (EVE 200 nM)	Identified in Cells (EVE 500 nM)
			7786	7692	7616	7515	7676	7569
A0A024QZ33;Q9H0G5	NSRP1	Nuclear speckle splicing regulatory protein 1	+	+	+	+	+	+
A0A024QZ42;O75340;O75340-2	PDCD6	HCG1985580, isoform CRA_c;Programmed cell death protein 6;Isoform 2 of Programmed cell death protein 6	+	+	+	+	+	+
A0A024QZW4;Q9H1N7	SLC35B3	Adenosine 3'-phospho 5'-phosphosulfate transporter 2	+	+	+	+	+	+
A0A024QZX5;A0A087X1N8;A0A2R8YD12;P35237	SERPINB6	Serpin B6	+	+	+	+	+	+
A0A024R0Y4;A0A087WTV5;A0A087WWR4;O75478;O75478-2	TADA2A	Transcriptional adapter;Transcriptional adapter 2-alpha (Fragment);Transcriptional adapter 2-alpha;Transcriptional adapter 2-alpha;Isoform 2 of Transcriptional adapter 2-alpha	+	+	+	+	+	+
A0A024R1R8;Q9Y2S6	hCG_2014768	Translation machinery-associated protein 7	+	+	+	+	+	+
A0A024R4E5;Q00341	HDLBP	High density lipoprotein binding protein (Vigilin), isoform CRA_a;Vigilin	+	+	+	+	+	+
A0A024R4K9;A0A087WZA9;A0A087X266;Q9BXJ8;Q9BXJ8-2	TMEM120A	Ion channel TACAN;Ion channel TACAN (Fragment);Ion channel TACAN;Ion channel TACAN;Isoform 2 of Ion channel TACAN	+	+	+	+	+	+
A0A024R571;Q9H4M9	EHD1	EH domain-containing protein 1	+	+	+	+	+	+
A0A024R6I7;P01009	SERPINA1	Alpha-1-antitrypsin	+	+	+			+
A0A024R7E8;K7EMV4;K7EN05;K7EPC8;K7EQ44;P60002	ELOF1	Transcription elongation factor 1 homolog	+	+	+	+	+	+
A0A024R7W5;A0A087WY31;A0A087X0Q1;Q7Z739	YTHDF3	YTH domain family, member 3, isoform CRA_a;YTH domain-containing family protein 3;YTH domain-containing family protein 3;YTH domain-containing family protein 3	+	+	+	+	+	+
A0A024RA52;P25787	PSMA2	Proteasome subunit alpha type;Proteasome subunit alpha type-2	+	+	+	+	+	+
A0A024RA87;E7EPK1;E7ES33;G3V1Q4;Q16181;Q16181-2	SEPTIN7	Septin;Septin;Septin;Septin;Septin-7;Isoform 2 of Septin-7	+	+	+	+	+	+
A0A024RBG1;Q9NZJ9-2;Q9NZJ9-3	NUDT4B	Diphosphoinositol polyphosphate phosphohydrolase NUDT4B;Isoform 2 of Diphosphoinositol polyphosphate phosphohydrolase 2;Isoform 3 of Diphosphoinositol polyphosphate phosphohydrolase 2	+	+	+	+	+	+
A0A024RCN4;A0A087X2F1;B4DMT1;Q16670;Q16670-2;Q3MJ62	ZSCAN26	Zinc finger and SCAN domain-containing protein 26;Zinc finger and SCAN domain-containing protein 26;Zinc finger and SCAN domain-containing protein 26;Zinc finger and SCAN domain-containing protein 26;Isoform 2 of Zinc finger and SCAN domain-containing protein 26;Zinc finger and SCAN domain-containing protein 23	+	+	+	+	+	+
A0A024RCQ8;A0A0G2JH76;A0A0G2JHB6;A0A0G2JID8;A0A0G2JIU6;A0A0G2JK02;A0A0G2JK07;A0A0G2JKR3;A0A0G2JLA3;A0A0G2JLL3;A0A140T8X7;A0A140T9Y1;A2ABN7;G8JLL2;Q9UMR5;Q9UMR5-2;Q9UMR5-3	PPT2	HCG1999928, isoform CRA_a;Lysosomal thioesterase PPT2;Lysosomal thioesterase PPT2 (Fragment);Lysosomal thioesterase PPT2 (Fragment);Lysosomal thioesterase PPT2 (Fragment);Lysosomal thioesterase PPT2 (Fragment);Lysosomal thioesterase PPT2 (Fragment);Lysosomal thioesterase PPT2 (Fragment);Lysosomal thioesterase PPT2;Lysosomal thioesterase PPT2;Lysosomal thioesterase PPT2;Lysosomal thioesterase PPT2…	+	+	+	+	+	+
A0A024RCR6;A0A0G2JK23;A0A7I2V508;A0A7P0MQS5;P46379;P46379-2;P46379-3	BAG6	Large proline-rich protein BAG6;Large proline-rich protein BAG6;Large proline-rich protein BAG6;Large proline-rich protein BAG6;Large proline-rich protein BAG6;Isoform 2 of Large proline-rich protein BAG6;Isoform 3 of Large proline-rich protein BAG6	+	+	+	+	+	+
A0A067XG54;A0A804HIW2;Q8NB49;Q8NB49-2;Q8NB49-3;Q8NB49-4	ATP11C	Phospholipid-transporting ATPase;Phospholipid-transporting ATPase;Phospholipid-transporting ATPase IG;Isoform 2 of Phospholipid-transporting ATPase IG;Isoform 3 of Phospholipid-transporting ATPase IG;Isoform 4 of Phospholipid-transporting ATPase IG	+	+	+	+	+	+
A0A075B6E4;A0A0A6YYI5;G5E9M7;G5E9M9;Q14135;Q14135-2;Q14135-4	VGLL4	Transcription cofactor vestigial-like protein 4;Transcription cofactor vestigial-like protein 4;Transcription cofactor vestigial-like protein 4;Transcription cofactor vestigial-like protein 4;Transcription cofactor vestigial-like protein 4;Isoform 2 of Transcription cofactor vestigial-like protein 4;Isoform 4 of Transcription cofactor vestigial-like protein 4	+	+	+	+	+	+
A0A075B6F3;H0Y7V4;Q96JB1;Q96JB1-2	DNAH8	Dynein axonemal heavy chain 8;Dynein axonemal heavy chain 8;Dynein axonemal heavy chain 8;Isoform 2 of Dynein axonemal heavy chain 8	+	+	+	+	+	+
A0A075B6F9;Q9Y314	NOSIP	Nitric oxide synthase-interacting protein	+	+	+	+	+	+
A0A075B6G3;A0A087WV90;A0A5H1ZRP8;P11532;P11532-11;P11532-2;P11532-3;P11532-4	DMD	Dystrophin;Dystrophin;Dystrophin;Dystrophin;Isoform 3 of Dystrophin;Isoform 4 of Dystrophin;Isoform 5 of Dystrophin;Isoform 2 of Dystrophin	+	+	+	+	+	+
A0A075B6H3;Q5TGY1;Q5TGY1-2	TMCO4	Transmembrane and coiled-coil domain-containing protein 4;Transmembrane and coiled-coil domain-containing protein 4;Isoform 2 of Transmembrane and coiled-coil domain-containing protein 4	+	+	+	+	+	+
A0A075B6H7;A0A0C4DH55;A0A0C4DH90;P01624	IGKV3-7	Probable non-functional immunoglobulin kappa variable 3-7;Immunoglobulin kappa variable 3D-7;Immunoglobulin kappa variable 3/OR2-268 (non-functional) (Fragment);Immunoglobulin kappa variable 3-15	+			+
A0A075B6R9;A0A0C4DH68	IGKV2D-24	Probable non-functional immunoglobulin kappa variable 2D-24;Immunoglobulin kappa variable 2-24
A0A075B6T4;Q9NVX7;Q9NVX7-2	KBTBD4	Kelch repeat and BTB domain-containing protein 4;Kelch repeat and BTB domain-containing protein 4;Isoform 2 of Kelch repeat and BTB domain-containing protein 4	+	+	+	+	+	+
A0A075B716;H0YN88;H3BNC9;P08708	RPS17	40S ribosomal protein S17	+	+	+	+	+	+
A0A075B727;A0A075B728;A0A075B737;P16284;P16284-2;P16284-3;P16284-4;P16284-5;P16284-6	PECAM1	Platelet endothelial cell adhesion molecule (Fragment);Platelet endothelial cell adhesion molecule (Fragment);Platelet endothelial cell adhesion molecule (Fragment);Platelet endothelial cell adhesion molecule;Isoform Delta12 of Platelet endothelial cell adhesion molecule;Isoform Delta13 of Platelet endothelial cell adhesion molecule;Isoform Delta14 of Platelet endothelial cell adhesion molecule;I…	+	+	+	+	+	+
A0A075B730;P58107	EPPK1	Epiplakin	+	+	+	+	+	+
A0A075B749;A0A087WX83;A0A8Q3SI21;A0A8Q3SI83;A0A8Q3WM32;E9PQG4;Q5VU43;Q5VU43-13;Q5VU43-2;Q5VU43-3;Q5VU43-4;Q5VU43-6;Q5VU43-7	PDE4DIP	Myomegalin;Myomegalin;Myomegalin;Myomegalin;Myomegalin;Myomegalin;Myomegalin;Isoform 13 of Myomegalin;Isoform 2 of Myomegalin;Isoform 3 of Myomegalin;Isoform 4 of Myomegalin;Isoform 6 of Myomegalin;Isoform 7 of Myomegalin	+	+	+	+	+	+
A0A075B752;A0A087WTN9;A0A087WUP0;B4DTF2;P13928;P13928-3;Q5VT79	ANXA8L1	Annexin;Annexin;Annexin;Annexin;Annexin A8;Isoform 3 of Annexin A8;Annexin A8-like protein 1	+	+	+	+	+	+
A0A075B7C0;A0A0C4DGQ5;P04632	CAPNS1	Calpain small subunit 1 (Fragment);Calpain small subunit 1;Calpain small subunit 1	+	+	+	+	+	+
A0A075B7D0	IGHV1OR15-1	Immunoglobulin heavy variable 1/OR15-1 (non-functional) (Fragment)
A0A075B7D2;C9J2G0;F8W733;Q9NXR7;Q9NXR7-1;Q9NXR7-3;Q9NXR7-4	BABAM2	BRISC and BRCA1-A complex member 2 (Fragment);BRISC and BRCA1-A complex member 2 (Fragment);BRISC and BRCA1-A complex member 2 (Fragment);BRISC and BRCA1-A complex member 2;Isoform 1 of BRISC and BRCA1-A complex member 2;Isoform 3 of BRISC and BRCA1-A complex member 2;Isoform 4 of BRISC and BRCA1-A complex member 2	+	+	+	+	+	+
A0A075B7G3;A0A075B7G4;Q8IYB9	ZNF595	Zinc finger protein 595	+	+	+	+	+	+
A0A087WSY5;A0A6Q8PG06;A0A6Q8PHS9;Q96IY4;Q96IY4-2	CPB2	Carboxypeptidase B2;Carboxypeptidase B2;Carboxypeptidase B2;Carboxypeptidase B2;Isoform 2 of Carboxypeptidase B2
A0A087WT09;A0A096LNM5;M0QX68;M0R0B3;M0R2A2;Q00888;Q00889;Q00889-2;Q13046;Q16557	PSG7	Putative pregnancy-specific beta-1-glycoprotein 7;Putative pregnancy-specific beta-1-glycoprotein 7;Pregnancy-specific beta-1-glycoprotein 3;Pregnancy-specific beta-1-glycoprotein 4 (Fragment);Pregnancy-specific beta-1-glycoprotein 4 (Fragment);Pregnancy-specific beta-1-glycoprotein 4;Pregnancy-specific beta-1-glycoprotein 6;Isoform 2 of Pregnancy-specific beta-1-glycoprotein 6;Putative pregnancy…
A0A087WT20;Q9NV06	DCAF13	DDB1- and CUL4-associated factor 13	+	+	+	+	+	+
A0A087WT44;P30519;P30519-2	HMOX2	Heme oxygenase (biliverdin-producing);Heme oxygenase 2;Isoform 2 of Heme oxygenase 2	+	+	+	+	+	+
A0A087WT59;P02766	TTR	Transthyretin	+	+	+	+	+	+
A0A087WT84;Q9H9V9;Q9H9V9-2	JMJD4	2-oxoglutarate and iron-dependent oxygenase JMJD4;2-oxoglutarate and iron-dependent oxygenase JMJD4;Isoform 2 of 2-oxoglutarate and iron-dependent oxygenase JMJD4	+	+	+	+	+	+
A0A087WTB8;P15374;Q5TBK7	UCHL3	Ubiquitin carboxyl-terminal hydrolase;Ubiquitin carboxyl-terminal hydrolase isozyme L3;Ubiquitin carboxyl-terminal hydrolase isozyme L3 (Fragment)	+	+	+	+	+	+
A0A087WTC6;D6R9E3;D6RCT6;D6RIA0;Q9BWT6	MND1	Meiotic nuclear division protein 1 homolog;Meiotic nuclear division protein 1 homolog;Meiotic nuclear division protein 1 homolog (Fragment);Meiotic nuclear division protein 1 homolog;Meiotic nuclear division protein 1 homolog	+	+	+	+	+	+
A0A087WTE4;A0A087WTF6;A0A087WV75;A0A087WWD4;A0A087WX77;H7BYX6;P13591;P13591-1;P13591-3;P13591-4;P13591-5	NCAM1	Neural cell adhesion molecule 1;Neural cell adhesion molecule 1;Neural cell adhesion molecule 1;Neural cell adhesion molecule 1;Neural cell adhesion molecule 1;Neural cell adhesion molecule 1;Neural cell adhesion molecule 1;Isoform 2 of Neural cell adhesion molecule 1;Isoform 3 of Neural cell adhesion molecule 1;Isoform 4 of Neural cell adhesion molecule 1;Isoform 5 of Neural cell adhesion molecu…
A0A087WTF0;A2A3K4;A2A3K4-2	PTPDC1	Protein tyrosine phosphatase domain-containing protein 1;Protein tyrosine phosphatase domain-containing protein 1;Isoform 2 of Protein tyrosine phosphatase domain-containing protein 1	+	+	+	+	+	+
A0A087WTH8;A0A7P0T868;A0A7P0TAR0;A0A7P0TBI0;A0A7P0Z4P2;Q9NY61	AATF	Protein AATF	+	+	+	+	+	+
A0A087WTK8;O75781	PALM	Paralemmin-1	+	+	+	+	+	+
A0A087WTT1;A0A7I2YQ88;E7ERJ7;P11940	PABPC1	Polyadenylate-binding protein;Polyadenylate-binding protein;Polyadenylate-binding protein;Polyadenylate-binding protein 1	+	+	+	+	+	+
A0A087WTT9;A0A087WX43;A0A096LNJ4;A0A096LP10;A0A1B0GVW6;D6RE84;Q9NP73;Q9NP73-2;Q9NP73-3	ALG13	N-acetylglucosaminyldiphosphodolichol N-acetylglucosaminyltransferase;N-acetylglucosaminyldiphosphodolichol N-acetylglucosaminyltransferase;N-acetylglucosaminyldiphosphodolichol N-acetylglucosaminyltransferase;N-acetylglucosaminyldiphosphodolichol N-acetylglucosaminyltransferase (Fragment);Putative bifunctional UDP-N-acetylglucosamine transferase and deubiquitinase ALG13;N-acetylglucosaminyldipho…	+	+	+	+	+	+
A0A087WTU3;Q9Y6I9	TEX264	Testis-expressed protein 264	+	+	+	+	+	+
A0A087WTU9;A0A087WV20;A0A804HJA5;A0A804HJW3;A0A804HKC0;A0A804HL70;Q8TCU4;Q8TCU4-2;Q8TCU4-3	ALMS1	Centrosome-associated protein ALMS1;Centrosome-associated protein ALMS1;Centrosome-associated protein ALMS1 (Fragment);Centrosome-associated protein ALMS1 (Fragment);Centrosome-associated protein ALMS1 (Fragment);Centrosome-associated protein ALMS1 (Fragment);Centrosome-associated protein ALMS1;Isoform 2 of Centrosome-associated protein ALMS1;Isoform 3 of Centrosome-associated protein ALMS1	+	+	+	+	+	+
A0A087WTW0;A0A087WVR3;Q96T88;Q96T88-2	UHRF1	RING-type E3 ubiquitin transferase;RING-type E3 ubiquitin transferase;E3 ubiquitin-protein ligase UHRF1;Isoform 2 of E3 ubiquitin-protein ligase UHRF1	+	+	+	+	+	+
A0A087WTW5;Q9UKL3	CASP8AP2	CASP8-associated protein 2 (Fragment);CASP8-associated protein 2	+	+	+	+	+	+
A0A087WU31;E9PE15;P51790;P51790-2;P51790-4;P51790-5	CLCN3	Chloride channel protein;Chloride channel protein (Fragment);H(+)/Cl(-) exchange transporter 3;Isoform 2 of H(+)/Cl(-) exchange transporter 3;Isoform 3 of H(+)/Cl(-) exchange transporter 3;Isoform 4 of H(+)/Cl(-) exchange transporter 3	+	+	+	+	+	+
A0A087WU33;A0A087X165;Q9C0H9	SRCIN1	SRC kinase-signaling inhibitor 1 (Fragment);SRC kinase-signaling inhibitor 1;SRC kinase signaling inhibitor 1	+	+	+	+	+	+
A0A087WU44;H3BTW3;J3KRH9;J3KSW5;Q3L8U1;Q3L8U1-2;Q3L8U1-3	CHD9	Chromodomain-helicase-DNA-binding protein 9;DNA helicase;Chromodomain-helicase-DNA-binding protein 9 (Fragment);Chromodomain-helicase-DNA-binding protein 9 (Fragment);Chromodomain-helicase-DNA-binding protein 9;Isoform 2 of Chromodomain-helicase-DNA-binding protein 9;Isoform 3 of Chromodomain-helicase-DNA-binding protein 9	+	+	+	+	+	+
A0A087WU53;A0A8I5KY62;Q9H0U3	MAGT1	Magnesium transporter protein 1	+	+	+	+	+	+
A0A087WU62;A0A087X2D5;A0A0G2JMS5;Q9BRJ2	MRPL45	39S ribosomal protein L45, mitochondrial;39S ribosomal protein L45, mitochondrial;39S ribosomal protein L45, mitochondrial;39S ribosomal protein L45, mitochondrial	+	+	+	+	+	+
A0A087WUB9;Q8WYA6	CTNNBL1	Beta-catenin-like protein 1	+	+	+	+	+	+
A0A087WUD3;Q9NRP0;Q9NRP0-2	OSTC	Oligosaccharyltransferase complex subunit;Oligosaccharyltransferase complex subunit OSTC;Isoform 2 of Oligosaccharyltransferase complex subunit OSTC	+	+	+	+	+	+
A0A087WUE4;A0A0G2JNN3;C9JMY0;Q96PV6;Q96PV6-1	LENG8	Leukocyte receptor cluster member 8;Leukocyte receptor cluster member 8 (Fragment);Leukocyte receptor cluster member 8;Leukocyte receptor cluster member 8;Isoform 2 of Leukocyte receptor cluster member 8	+	+	+	+	+	+
A0A087WUF3;K7EIU8;Q13485	SMAD4	Mothers against decapentaplegic homolog;Mothers against decapentaplegic homolog;Mothers against decapentaplegic homolog 4	+	+	+	+	+	+
A0A087WUG3;A0A087WZI5;Q7L266	ASRGL1	Isoaspartyl peptidase/L-asparaginase;Isoaspartyl peptidase/L-asparaginase (Fragment);Isoaspartyl peptidase/L-asparaginase	+	+	+	+	+	+
A0A087WUH1;Q5VT61;Q7Z4K8;Q7Z4K8-2;Q7Z4K8-3;Q7Z4K8-4;Q7Z4K8-5	TRIM46	Tripartite motif-containing protein 46;Tripartite motif-containing 46, isoform CRA_c;Tripartite motif-containing protein 46;Isoform 2 of Tripartite motif-containing protein 46;Isoform 3 of Tripartite motif-containing protein 46;Isoform 4 of Tripartite motif-containing protein 46;Isoform 5 of Tripartite motif-containing protein 46	+	+	+	+	+	+
A0A087WUI6;Q8WXW3	PIBF1	Progesterone-induced-blocking factor 1	+	+	+	+	+	+
A0A087WUJ3;C9JQ16;G5E9H5;Q9Y5X0	SNX10	Sorting nexin-10;Sorting nexin-10 (Fragment);Sorting nexin 10, isoform CRA_c;Sorting nexin-10	+	+	+	+	+	+
A0A087WUK2;O14979	HNRNPDL	Heterogeneous nuclear ribonucleoprotein D-like	+	+	+	+	+	+
A0A087WUL2;P49720	PSMB3	Proteasome subunit beta type-3 (Fragment);Proteasome subunit beta type-3	+	+			+
A0A087WUN5;Q96DE5	ANAPC16	Anaphase-promoting complex subunit 16	+	+	+	+	+	+
A0A087WUQ1;B3KPU0;C9JS55;E5RGS7;H0YBP7;H7C1D1;Q96JY6;Q96JY6-3;Q96JY6-4;Q96JY6-5	PDLIM2	PDZ and LIM domain protein 2;PDZ and LIM domain protein 2;PDZ and LIM domain protein 2 (Fragment);LIM zinc-binding domain-containing protein;DUF4749 domain-containing protein (Fragment);DUF4657 domain-containing protein (Fragment);PDZ and LIM domain protein 2;Isoform 3 of PDZ and LIM domain protein 2;Isoform 4 of PDZ and LIM domain protein 2;Isoform 5 of PDZ and LIM domain protein 2	+	+	+	+	+	+
A0A087WUT6;O60841	EIF5B	Eukaryotic translation initiation factor 5B	+	+	+	+	+	+
A0A087WUV8;A0A7P0T8A7;A0A7P0TA85;A0A7P0TB04;P35613;P35613-2;P35613-3;P35613-4	BSG	Basigin;Basigin;Basigin;Basigin;Basigin;Isoform 2 of Basigin;Isoform 3 of Basigin;Isoform 4 of Basigin	+	+	+	+	+	+
A0A087WUW6;A0A087X0G7;A0A087X1B1;A0A8I5KQX1;C9J2V2;D3DWY0;Q9Y6K9;Q9Y6K9-2	IKBKG	NF-kappa-B essential modulator;NF-kappa-B essential modulator;NF-kappa-B essential modulator;NF-kappa-B essential modulator;NF-kappa-B essential modulator;Inhibitor of kappa light polypeptide gene enhancer in B-cells, kinase gamma, isoform CRA_b;NF-kappa-B essential modulator;Isoform 2 of NF-kappa-B essential modulator	+	+	+	+	+	+
A0A087WV04;B4DYM4;Q9UBS9;Q9UBS9-2	SUCO	SUN domain-containing ossification factor;SUN domain-containing ossification factor;SUN domain-containing ossification factor;Isoform 2 of SUN domain-containing ossification factor	+	+	+	+	+	+
A0A087WV05;Q99417	MYCBP	c-Myc-binding protein	+	+	+	+	+	+
A0A087WV25;O95684;O95684-2	CEP43	Centrosomal protein 43;Centrosomal protein 43;Isoform 2 of Centrosomal protein 43	+	+	+	+	+	+
A0A087WVC4;P22694;P22694-2;P22694-3;P22694-4;P22694-5;P22694-6;P22694-7;P22694-9	PRKACB	cAMP-dependent protein kinase;cAMP-dependent protein kinase catalytic subunit beta;Isoform 2 of cAMP-dependent protein kinase catalytic subunit beta;Isoform 3 of cAMP-dependent protein kinase catalytic subunit beta;Isoform 4 of cAMP-dependent protein kinase catalytic subunit beta;Isoform 5 of cAMP-dependent protein kinase catalytic subunit beta;Isoform 6 of cAMP-dependent protein kinase catalytic…	+	+	+	+	+	+
A0A087WVD1;Q96B70	LENG9	Leukocyte receptor cluster member 9	+	+	+	+	+	+
A0A087WVD9;Q96NT3;Q96NT3-2;Q96NT3-3	GUCD1	Protein GUCD1;Protein GUCD1;Isoform 2 of Protein GUCD1;Isoform 3 of Protein GUCD1
A0A087WVF4	CHD1	Chromodomain-helicase-DNA-binding protein 1 (Fragment)	+	+	+	+	+	+
A0A087WVI2;A0A087WXE0;Q96EH8	NEURL3	E3 ubiquitin-protein ligase NEURL3
A0A087WVP4;A0A087X1R1;P53814;P53814-5;P53814-6	SMTN	Smoothelin;Smoothelin;Smoothelin;Isoform B2 of Smoothelin;Isoform B3 of Smoothelin	+	+	+	+	+	+
A0A087WVQ6;Q00610;Q00610-2	CLTC	Clathrin heavy chain;Clathrin heavy chain 1;Isoform 2 of Clathrin heavy chain 1	+	+	+	+	+	+
A0A087WVQ9;A0A7I2V659;P68104	EEF1A1	Elongation factor 1-alpha;Elongation factor 1-alpha;Elongation factor 1-alpha 1	+	+	+	+	+	+
A0A087WVT6;A0A087X159;D6RAC5;P81877;P81877-2;P81877-3;P81877-4;P81877-5;Q9BWG4;Q9BWG4-2;Q9BWW4;Q9BWW4-2;Q9BWW4-3;U3KQ46	SSBP3	Single-stranded DNA-binding protein 3;Single-stranded DNA-binding protein 2;Single-stranded DNA-binding protein 2 (Fragment);Single-stranded DNA-binding protein 2;Isoform 2 of Single-stranded DNA-binding protein 2;Isoform 3 of Single-stranded DNA-binding protein 2;Isoform 4 of Single-stranded DNA-binding protein 2;Isoform 5 of Single-stranded DNA-binding protein 2;Single-stranded DNA-binding prot…	+	+	+	+	+	+
A0A087WW00;P51668	UBE2D1	Ubiquitin-conjugating enzyme E2 D1	+	+	+	+	+	+
A0A087WW06;Q96AY4	TTC28	Tetratricopeptide repeat protein 28	+	+	+	+	+	+
A0A087WW40;Q9Y371;Q9Y371-2	SH3GLB1	Endophilin-B1;Endophilin-B1;Isoform 2 of Endophilin-B1	+	+	+	+	+	+
A0A087WW43;Q06033;Q06033-2	ITIH3	Inter-alpha-trypsin inhibitor heavy chain H3;Inter-alpha-trypsin inhibitor heavy chain H3;Isoform 2 of Inter-alpha-trypsin inhibitor heavy chain H3	+	+	+	+	+	+
A0A087WW44;Q00597	FANCC	Fanconi anemia group C protein	+	+	+	+	+	+
A0A087WW65;A0A2R8Y473;A0A590UJS8;A0A5F9ZA98;B4DGL8;O75027;O75027-2;O75027-3	ABCB7	Iron-sulfur clusters transporter ABCB7, mitochondrial;Iron-sulfur clusters transporter ABCB7, mitochondrial;Iron-sulfur clusters transporter ABCB7, mitochondrial;Iron-sulfur clusters transporter ABCB7, mitochondrial;Iron-sulfur clusters transporter ABCB7, mitochondrial (Fragment);Iron-sulfur clusters transporter ABCB7, mitochondrial;Isoform 2 of Iron-sulfur clusters transporter ABCB7, mitochondri…	+	+	+	+	+	+
A0A087WW66;Q99460;Q99460-2	PSMD1	26S proteasome non-ATPase regulatory subunit 1;26S proteasome non-ATPase regulatory subunit 1;Isoform 2 of 26S proteasome non-ATPase regulatory subunit 1	+	+	+	+	+	+
A0A087WW88;C9J0A7;Q9UQN3	CHMP2B	Charged multivesicular body protein 2b	+	+	+	+	+	+
A0A087WWA0;C9J7M2;C9JYP7;F8WDH6;Q13568;Q13568-2;Q13568-3;Q13568-4;Q13568-5;Q13568-6	IRF5	Interferon regulatory factor 5;Interferon regulatory factor 5 (Fragment);Interferon regulatory factor 5 (Fragment);Interferon regulatory factor 5;Interferon regulatory factor 5;Isoform 2 of Interferon regulatory factor 5;Isoform 3 of Interferon regulatory factor 5;Isoform 4 of Interferon regulatory factor 5;Isoform 5 of Interferon regulatory factor 5;Isoform 6 of Interferon regulatory factor 5	+	+	+	+	+	+
A0A087WWA3;A0A8Q3WLB2;A0A8Q3WLB3;O60333;O60333-2;O60333-4;Q4R9M9	KIF1B	Kinesin-like protein KIF1B;Kinesin-like protein KIF1B;Kinesin-like protein KIF1B;Kinesin-like protein KIF1B;Isoform 2 of Kinesin-like protein KIF1B;Isoform 4 of Kinesin-like protein KIF1B;Kinesin family member 1Bbeta isoform II	+	+	+	+	+	+
A0A087WWA5;A0A140T8Y3;A0A140T902;A0A140T956;A0A140T9C0;A0A140TA33;A0A140TA41;A0A140TA52;A0A3B3ISX9;P22105;P22105-1;P22105-4	TNXB	Tenascin-X;Tenascin-X;Tenascin-X;Tenascin-X (Fragment);Tenascin-X;Tenascin-X;Tenascin-X;Tenascin-X;Tenascin-X;Tenascin-X;Isoform 3 of Tenascin-X;Isoform 5 of Tenascin-X
A0A087WWF6;P49005	POLD2	DNA polymerase delta subunit 2	+	+	+	+	+	+
A0A087WWG3;A0A087X140;A0A0A0MRU4;A0A0A6YYH9;C9J3G2;Q5JTY5;Q5JTY5-2;Q5RIA9;Q5RIA9-3;Q5RIB0;Q8IUF1;Q9BRT8;Q9BRT8-3	ZNG1C	Zn-regulated GTPase metalloprotein activator 1C;Zn-regulated GTPase metalloprotein activator 1A;Zn-regulated GTPase metalloprotein activator 1C;COBW domain-containing protein 5;Zn-regulated GTPase metalloprotein activator 1B;Zinc-regulated GTPase metalloprotein activator 1C;Isoform 2 of Zinc-regulated GTPase metalloprotein activator 1C;Zinc-regulated GTPase metalloprotein activator 1E;Isoform 3 o…	+	+	+	+	+	+
A0A087WWH3;Q9NZM4;Q9NZM4-2	BICRA	BRD4-interacting chromatin-remodeling complex-associated protein;BRD4-interacting chromatin-remodeling complex-associated protein;Isoform 2 of BRD4-interacting chromatin-remodeling complex-associated protein	+	+	+	+	+	+
A0A087WWI0	LRMDA	Leucine-rich melanocyte differentiation-associated protein	+	+	+	+	+	+
A0A087WWI6;A0A8I5KRG1;P61962	DCAF7	DDB1- and CUL4-associated factor 7	+	+	+	+	+	+
A0A087WWJ9;A0A087WZ78;D6REL5;Q6UWZ7;Q6UWZ7-2	ABRAXAS1	BRCA1-A complex subunit Abraxas 1 (Fragment);BRCA1-A complex subunit Abraxas 1 (Fragment);BRCA1-A complex subunit Abraxas 1;BRCA1-A complex subunit Abraxas 1;Isoform 2 of BRCA1-A complex subunit Abraxas 1	+	+	+	+	+	+
A0A087WWM0;A0A087WYS5;O43617;O43617-2	TRAPPC3	Trafficking protein particle complex subunit;Trafficking protein particle complex subunit 3;Trafficking protein particle complex subunit 3;Isoform 2 of Trafficking protein particle complex subunit 3	+	+	+	+	+	+
A0A087WWM6;E7EQL6;O43272;O43272-1;O43272-2	PRODH	Proline dehydrogenase;Proline dehydrogenase;Proline dehydrogenase 1, mitochondrial;Isoform 3 of Proline dehydrogenase 1, mitochondrial;Isoform 2 of Proline dehydrogenase 1, mitochondrial	+	+	+	+	+	+
A0A087WWP4;A0A499FJY3;Q96T37;Q96T37-2;Q96T37-3;Q96T37-4	RBM15	RNA-binding protein 15;RNA-binding protein 15;RNA-binding protein 15;Isoform 2 of RNA-binding protein 15;Isoform 3 of RNA-binding protein 15;Isoform 4 of RNA-binding protein 15	+	+	+	+	+	+
A0A087WWP8;Q5VWQ0	RSBN1	Lysine-specific demethylase 9	+	+	+	+	+	+
A0A087WWQ2;Q92979;V9GYP5	EMG1	Ribosomal RNA small subunit methyltransferase NEP1 (Fragment);Ribosomal RNA small subunit methyltransferase NEP1;Ribosomal RNA small subunit methyltransferase NEP1 (Fragment)	+	+	+	+	+	+
A0A087WWT6;A0A0A0MSU1;E5RG85;E5RHJ8;E7ETA8;H3BNH2;O43439;O43439-2;O43439-3;O43439-4;O43439-5;O75081;O75081-2;O75081-4;Q06455;Q06455-2;Q06455-3;Q06455-4;Q06455-5;Q06455-6	RUNX1T1	Protein CBFA2T1;Protein CBFA2T1;Protein CBFA2T1 (Fragment);Protein CBFA2T1;Protein CBFA2T1 (Fragment);Protein CBFA2T3 (Fragment);Protein CBFA2T2;Isoform 2 of Protein CBFA2T2;Isoform 3 of Protein CBFA2T2;Isoform 4 of Protein CBFA2T2;Isoform 5 of Protein CBFA2T2;Protein CBFA2T3;Isoform 2 of Protein CBFA2T3;Isoform 3 of Protein CBFA2T3;Protein CBFA2T1;Isoform MTG8A of Protein CBFA2T1;Isoform 3 of Pr…	+	+	+	+	+	+
A0A087WWW8;Q9Y6J0;Q9Y6J0-2	CABIN1	Calcineurin-binding protein cabin-1;Calcineurin-binding protein cabin-1;Isoform 2 of Calcineurin-binding protein cabin-1	+	+	+	+	+	+
A0A087WWW9;O95999	BCL10	B-cell lymphoma/leukemia 10	+	+	+	+	+	+
A0A087WWX5;Q9BXK1	KLF16	Krueppel-like factor 16	+	+	+	+	+	+
A0A087WWX7;Q13163;Q13163-2;Q13163-3;Q13163-4	MAP2K5	Dual-specificity mitogen-activated protein kinase kinase 5 (Fragment);Dual specificity mitogen-activated protein kinase kinase 5;Isoform A of Dual specificity mitogen-activated protein kinase kinase 5;Isoform C of Dual specificity mitogen-activated protein kinase kinase 5;Isoform 4 of Dual specificity mitogen-activated protein kinase kinase 5	+	+	+	+	+	+
A0A087WWY4;O75781-2	PALM	Paralemmin-1;Isoform 2 of Paralemmin-1	+	+	+	+	+	+
A0A087WX15;A0A087WYB3;A0A1B0GWJ3;F5H4N6;F5H4P8;F5H4Q7;H0YFK8;Q9C0E4;Q9C0E4-2;Q9Y3R0;Q9Y3R0-2;Q9Y3R0-3	GRIP2	Glutamate receptor-interacting protein 2;Glutamate receptor-interacting protein 2 (Fragment);Glutamate receptor-interacting protein 2;Glutamate receptor-interacting protein 1 (Fragment);Glutamate receptor-interacting protein 1 (Fragment);Glutamate receptor-interacting protein 1 (Fragment);Glutamate receptor-interacting protein 1 (Fragment);Glutamate receptor-interacting protein 2;Isoform 2 of Glu…	+	+	+	+	+	+
A0A087WX23;Q86TG7-4	PEG10	Retrotransposon-derived protein PEG10;Isoform 4 of Retrotransposon-derived protein PEG10	+	+	+	+	+	+
A0A087WX34;A0A7P0TB06;H3BS47;H3BV03;Q68CZ1;Q68CZ1-2	RPGRIP1L	Protein fantom;Protein fantom;Protein fantom;Protein fantom;Protein fantom;Isoform 2 of Protein fantom	+	+	+	+	+	+
A0A087WX80;A0A087WYF1;P24043	LAMA2	Laminin subunit alpha-2
A0A087WX95;A0A087WYB2;A0A8Q3SIT1;Q9BVN2;Q9BVN2-2;Q9BVN2-3;Q9BVN2-4	RUSC1	AP-4 complex accessory subunit RUSC1 (Fragment);AP-4 complex accessory subunit RUSC1 (Fragment);AP-4 complex accessory subunit RUSC1;AP-4 complex accessory subunit RUSC1;Isoform 2 of AP-4 complex accessory subunit RUSC1;Isoform 3 of AP-4 complex accessory subunit RUSC1;Isoform 4 of AP-4 complex accessory subunit RUSC1	+	+	+	+	+	+
A0A087WX97;Q9BXK5	BCL2L13	Bcl-2-like protein 13	+	+	+	+	+	+
A0A087WX99;P55283;P55283-2	CDH4	Cadherin-4;Cadherin-4;Isoform 2 of Cadherin-4	+	+	+	+	+	+
A0A087WXB0;O15126;O15126-2	SCAMP1	Secretory carrier-associated membrane protein;Secretory carrier-associated membrane protein 1;Isoform 2 of Secretory carrier-associated membrane protein 1	+	+	+	+	+	+
A0A087WXF8;A0A087WXU5;A0A087WYF0;A0A0D9SEW3;Q9NP64;Q9NP64-2;Q9NP64-3	ZCCHC17	Zinc finger CCHC domain-containing protein 17;Zinc finger CCHC domain-containing protein 17;Zinc finger CCHC domain-containing protein 17;Zinc finger CCHC domain-containing protein 17;Zinc finger CCHC domain-containing protein 17;Isoform 2 of Zinc finger CCHC domain-containing protein 17;Isoform 3 of Zinc finger CCHC domain-containing protein 17	+	+	+	+	+	+
A0A087WXK8;Q9H4H8	FAM83D	Chromosome 20 open reading frame 129;Protein FAM83D	+	+	+	+	+	+
A0A087WXL6;B7Z879;Q9H270	VPS11	Vacuolar protein sorting-associated protein 11 homolog	+	+	+	+	+	+
A0A087WXM6;A0A0A6YYL6;J3KRX5;J3QQT2;P18621;P18621-3	RPL17	60S ribosomal protein L17 (Fragment);60S ribosomal protein L17;60S ribosomal protein L17 (Fragment);60S ribosomal protein L17 (Fragment);60S ribosomal protein L17;Isoform 3 of 60S ribosomal protein L17	+	+	+	+	+	+
A0A087WXM8;P50895	BCAM	Basal cell adhesion molecule	+	+	+	+	+	+
A0A087WXU0;A0A2R8Y4J4;A0A804HHW6;A0A804HKF8;A0A804HLE1;Q9NWS8;Q9NWS8-2	RMND1	Required for meiotic nuclear division protein 1 homolog;Required for meiotic nuclear division protein 1 homolog;Required for meiotic nuclear division protein 1 homolog;Required for meiotic nuclear division protein 1 homolog;Required for meiotic nuclear division protein 1 homolog;Required for meiotic nuclear division protein 1 homolog;Isoform 2 of Required for meiotic nuclear division protein 1 ho…	+	+	+	+	+	+
A0A087WY55;Q9NP79	VTA1	Chromosome 6 open reading frame 55, isoform CRA_b;Vacuolar protein sorting-associated protein VTA1 homolog	+	+	+	+	+	+
A0A087WY58;P51956;P51956-2	NEK3	Serine/threonine-protein kinase Nek3;Serine/threonine-protein kinase Nek3;Isoform 2 of Serine/threonine-protein kinase Nek3	+	+	+	+	+	+
A0A087WY71;C9JGT8;C9JPV8;C9JTK4;E9PFW3;Q96CW1;Q96CW1-2	AP2M1	AP-2 complex subunit mu;AP-2 complex subunit mu;AP-2 complex subunit mu;AP-2 complex subunit mu;AP-2 complex subunit mu;AP-2 complex subunit mu;Isoform 2 of AP-2 complex subunit mu	+	+	+	+	+	+
A0A087WY82;Q9Y624	F11R	Junctional adhesion molecule A	+	+	+	+	+	+
A0A087WY96;A0A087WYN0;P31641	SLC6A6	Transporter;Transporter;Sodium- and chloride-dependent taurine transporter	+	+	+	+	+	+
A0A087WYB4;Q9UJZ1	STOML2	Stomatin-like protein 2, mitochondrial;Stomatin-like protein 2, mitochondrial	+	+	+	+	+	+
A0A087WYD6;A0A0G2JLV0;A0A140T9S0;E7ENX8;Q03519;Q03519-2;X5CMH5	TAP2	Antigen peptide transporter 2;Antigen peptide transporter 2;Antigen peptide transporter 2;TAP2 (Fragment);Antigen peptide transporter 2;Isoform 2 of Antigen peptide transporter 2;Antigen peptide transporter 2	+	+	+	+	+	+
A0A087WYF6;E7ESD2;Q641Q2;Q641Q2-2	WASHC2A	WASH complex subunit 2A;WASH complex subunit 2A;WASH complex subunit 2A;Isoform 2 of WASH complex subunit 2A	+	+	+	+	+	+
A0A087WYJ3;F5GWT2;F5H4V9;J3QK82;Q16342;Q16342-2;Q16342-3;Q16342-4;Q16342-5	PDCD2	Programmed cell death protein 2;Programmed cell death protein 2;Programmed cell death protein 2;Programmed cell death 2, isoform CRA_a;Programmed cell death protein 2;Isoform 2 of Programmed cell death protein 2;Isoform 3 of Programmed cell death protein 2;Isoform 4 of Programmed cell death protein 2;Isoform 5 of Programmed cell death protein 2	+	+	+	+	+	+
A0A087WYJ6;G3V164;H0YDL4;P42261;P42261-3;P42261-4;P42261-5;P42262;P42262-3;P42263	GRIA3	Glutamate receptor;Glutamate receptor;Glutamate receptor 4 (Fragment);Glutamate receptor 1;Isoform 3 of Glutamate receptor 1;Isoform 4 of Glutamate receptor 1;Isoform 5 of Glutamate receptor 1;Glutamate receptor 2;Isoform 3 of Glutamate receptor 2;Glutamate receptor 3
A0A087WYL5;Q6UXD5-3;Q6UXD5-5;Q6UXD5-6	SEZ6L2	Seizure 6-like protein 2;Isoform 3 of Seizure 6-like protein 2;Isoform 5 of Seizure 6-like protein 2;Isoform 6 of Seizure 6-like protein 2	+	+	+	+	+	+
A0A087WYL7;G3V4A5;O75586;O75586-2	MED6	Mediator of RNA polymerase II transcription subunit 6;Mediator of RNA polymerase II transcription subunit 6;Mediator of RNA polymerase II transcription subunit 6;Isoform 2 of Mediator of RNA polymerase II transcription subunit 6	+	+	+	+	+	+
A0A087WYQ1;O15020;O15020-2	SPTBN2	Spectrin beta chain;Spectrin beta chain, non-erythrocytic 2;Isoform 2 of Spectrin beta chain, non-erythrocytic 2	+	+	+	+	+	+
A0A087WYR0;P09132	SRP19	Signal recognition particle 19 kDa protein	+	+	+	+	+	+
A0A087WYS1;A0A7I2YQ74;E7EUC7;Q16851;Q16851-2	UGP2	UTP--glucose-1-phosphate uridylyltransferase;UTP--glucose-1-phosphate uridylyltransferase;UTP--glucose-1-phosphate uridylyltransferase;UTP--glucose-1-phosphate uridylyltransferase;Isoform 2 of UTP--glucose-1-phosphate uridylyltransferase	+	+	+	+	+	+
A0A087WYS3;H7C4X9;Q9ULU4;Q9ULU4-10;Q9ULU4-11;Q9ULU4-12;Q9ULU4-13;Q9ULU4-14;Q9ULU4-16;Q9ULU4-17;Q9ULU4-19;Q9ULU4-20;Q9ULU4-21;Q9ULU4-23;Q9ULU4-3;Q9ULU4-5;Q9ULU4-6;Q9ULU4-7;Q9ULU4-8;Q9ULU4-9	ZMYND8	Protein kinase C-binding protein 1;Protein kinase C-binding protein 1 (Fragment);Protein kinase C-binding protein 1;Isoform 10 of Protein kinase C-binding protein 1;Isoform 11 of Protein kinase C-binding protein 1;Isoform 12 of Protein kinase C-binding protein 1;Isoform 13 of Protein kinase C-binding protein 1;Isoform 14 of Protein kinase C-binding protein 1;Isoform 16 of Protein kinase C-binding…	+	+	+	+	+	+
A0A087WYT3;Q15185;Q15185-4	PTGES3	Prostaglandin E synthase 3;Prostaglandin E synthase 3;Isoform 4 of Prostaglandin E synthase 3	+	+	+	+	+	+
A0A087WYU2;H3BNB2;H3BQ55;H3BRT2;H3BS73;Q96S19;Q96S19-2;Q96S19-3;Q96S19-4;Q96S19-5;Q96S19-6	METTL26	Methyltransferase-like 26;Methyltransferase-like 26 (Fragment);Methyltransferase-like 26 (Fragment);Methyltransferase-like 26 (Fragment);Methyltransferase-like 26;Methyltransferase-like 26;Isoform 2 of Methyltransferase-like 26;Isoform 3 of Methyltransferase-like 26;Isoform 4 of Methyltransferase-like 26;Isoform 5 of Methyltransferase-like 26;Isoform 6 of Methyltransferase-like 26	+	+	+	+	+	+
A0A087WYV9;A0A087X1F5	SYNJ2BP-COX16	Cytochrome c oxidase assembly protein COX16 homolog, mitochondrial;Cytochrome c oxidase assembly protein COX16 homolog, mitochondrial (Fragment)	+	+	+	+	+	+
A0A087WZ13;Q8IY67-2	RAVER1	Ribonucleoprotein PTB-binding 1;Isoform 2 of Ribonucleoprotein PTB-binding 1	+	+	+	+	+	+
A0A087WZ32;A8K727;Q9HB19	PLEKHA2	Pleckstrin homology domain-containing family A member 2	+	+	+	+	+	+
A0A087WZ50;A0A087WZ93;Q8TCT7;Q8TCT7-2;Q8TCT7-4	SPPL2B	Signal peptide peptidase-like 2B;Signal peptide peptidase-like 2B;Signal peptide peptidase-like 2B;Isoform 2 of Signal peptide peptidase-like 2B;Isoform 4 of Signal peptide peptidase-like 2B	+	+	+	+	+	+
A0A087WZ62;H0YCW6;Q9H6U8;Q9H6U8-2;Q9H6U8-3;Q9H6U8-4	ALG9	Mannosyltransferase;Mannosyltransferase (Fragment);Alpha-1,2-mannosyltransferase ALG9;Isoform 2 of Alpha-1,2-mannosyltransferase ALG9;Isoform 3 of Alpha-1,2-mannosyltransferase ALG9;Isoform 4 of Alpha-1,2-mannosyltransferase ALG9	+	+	+	+	+	+
A0A087WZ85;A0A0A0MSX4;Q9Y6N7;Q9Y6N7-2;Q9Y6N7-3;Q9Y6N7-4;Q9Y6N7-5;Q9Y6N7-6	ROBO1	Roundabout homolog 1;Roundabout homolog 1;Roundabout homolog 1;Isoform 2 of Roundabout homolog 1;Isoform 3 of Roundabout homolog 1;Isoform 4 of Roundabout homolog 1;Isoform 5 of Roundabout homolog 1;Isoform 6 of Roundabout homolog 1	+	+	+	+	+	+
A0A087WZ88;A0A5F9ZHH6;P19793;P19793-2;P48443	RXRG	Retinoic acid receptor RXR-gamma;Retinoic acid receptor RXR;Retinoic acid receptor RXR-alpha;Isoform 2 of Retinoic acid receptor RXR-alpha;Retinoic acid receptor RXR-gamma	+	+	+	+	+	+
A0A087WZ97;A0A087WZK6;A0A087X2C2;Q5T7M9	DIPK1A	Divergent protein kinase domain 1A	+	+	+
A0A087WZB5;Q9HBI1;Q9HBI1-2;Q9HBI1-3	PARVB	Beta-parvin;Beta-parvin;Isoform 2 of Beta-parvin;Isoform 3 of Beta-parvin	+	+	+	+	+	+
A0A087WZC2;A0A0C4DGS8;E0YMJ8;P35680;P35680-2;P35680-3;P35680-4	HNF1B	Hepatocyte nuclear factor 1-beta;Hepatocyte nuclear factor 1-beta;HNF1 beta A splice variant 3;Hepatocyte nuclear factor 1-beta;Isoform B of Hepatocyte nuclear factor 1-beta;Isoform C of Hepatocyte nuclear factor 1-beta;Isoform 4 of Hepatocyte nuclear factor 1-beta	+	+	+	+	+	+
A0A087WZD4;K7ENL9;Q96DM3	RMC1	Regulator of MON1-CCZ1 complex	+	+	+	+	+	+
A0A087WZE9	HMGN3	High mobility group nucleosome-binding domain-containing protein 3	+	+	+	+	+	+
A0A087WZG4;A0A3B3IPE9;A0A590UK10;A0A804CAZ4;Q6ZSZ5;Q6ZSZ5-1;Q6ZSZ5-2;Q6ZSZ5-5;Q6ZSZ5-6	ARHGEF18	Rho guanine nucleotide exchange factor 18;Rho guanine nucleotide exchange factor 18;Rho guanine nucleotide exchange factor 18 (Fragment);Rho guanine nucleotide exchange factor 18;Rho guanine nucleotide exchange factor 18;Isoform 5 of Rho guanine nucleotide exchange factor 18;Isoform 4 of Rho guanine nucleotide exchange factor 18;Isoform 2 of Rho guanine nucleotide exchange factor 18;Isoform 3 of …	+	+	+	+	+	+
A0A087WZJ0;E9PPH6;F5GXG5;Q8NEV8;Q8NEV8-2	EXPH5	Exophilin-5 (Fragment);Exophilin-5 (Fragment);Exophilin-5 (Fragment);Exophilin-5;Isoform 2 of Exophilin-5	+	+	+	+	+	+
A0A087WZJ6;A0A2R8Y6Y1;A0A2R8Y761;A0A2R8Y7R8;A0A2R8Y883;A0A2R8YCJ4;A0A2R8YCP1;A0A2R8YCX2;A0A2R8YGP2;Q5TBB1;Q5TBB1-2	RNASEH2B	Ribonuclease H2 subunit B;Ribonuclease H2 subunit B (Fragment);Ribonuclease H2 subunit B;Ribonuclease H2 subunit B;Ribonuclease H2 subunit B;Ribonuclease H2 subunit B;Ribonuclease H2 subunit B;Ribonuclease H2 subunit B;Ribonuclease H2 subunit B;Ribonuclease H2 subunit B;Isoform 2 of Ribonuclease H2 subunit B	+	+	+	+	+	+
A0A087WZN1;O43837	IDH3B	Isocitrate dehydrogenase [NAD] subunit, mitochondrial;Isocitrate dehydrogenase [NAD] subunit beta, mitochondrial	+	+	+	+	+	+
A0A087WZQ7;Q9H115	NAPB	Beta-soluble NSF attachment protein	+	+	+	+	+	+
A0A087WZV0;O43314;O43314-2	PPIP5K2	Inositol hexakisphosphate and diphosphoinositol-pentakisphosphate kinase;Inositol hexakisphosphate and diphosphoinositol-pentakisphosphate kinase 2;Isoform 2 of Inositol hexakisphosphate and diphosphoinositol-pentakisphosphate kinase 2	+	+	+	+	+	+
A0A087WZX0;Q86UU0;Q86UU0-2;Q86UU0-4	BCL9L	B-cell CLL/lymphoma 9-like protein;B-cell CLL/lymphoma 9-like protein;Isoform 2 of B-cell CLL/lymphoma 9-like protein;Isoform 4 of B-cell CLL/lymphoma 9-like protein	+	+	+	+	+	+
A0A087WZX2;O95139	NDUFB6	NADH dehydrogenase [ubiquinone] 1 beta subcomplex subunit 6	+	+	+	+	+	+
A0A087X011;E9PES4;J3KPF9;Q9Y496	KIF3A	Kinesin-like protein;Kinesin-like protein;Kinesin-like protein;Kinesin-like protein KIF3A	+	+	+	+	+	+
A0A087X054;A0A494C039;A0A8Q3SHG4;K7EQK2;Q9Y4L1	HYOU1	Hypoxia up-regulated protein 1	+	+	+	+	+	+
A0A087X090;P14324;P14324-2	FDPS	Farnesyl diphosphate synthase (Farnesyl pyrophosphate synthetase, dimethylallyltranstransferase, geranyltranstransferase), isoform CRA_a;Farnesyl pyrophosphate synthase;Isoform 2 of Farnesyl pyrophosphate synthase	+	+	+	+	+	+
A0A087X091;Q9H1Z4;Q9H1Z4-2	WDR13	WD repeat-containing protein 13 (Fragment);WD repeat-containing protein 13;Isoform 2 of WD repeat-containing protein 13	+	+	+	+	+	+
A0A087X0B7;A0A087X2J6;A0A7P0T899;A0A7P0T8U4;A0A7P0T9T2;A0A7P0Z4P6;H0Y627;H7C3C7;Q5SQN1;Q5SQN1-2;Q5SQN1-3;Q5SQN1-4;U3KPT7	SNAP47	Synaptosomal-associated protein 47;Synaptosomal-associated protein 47;Synaptosomal-associated protein 47;Synaptosomal-associated protein 47;Synaptosomal-associated protein 47;Synaptosomal-associated protein 47;Synaptosomal-associated protein 47 (Fragment);Synaptosomal-associated protein 47;Synaptosomal-associated protein 47;Isoform 2 of Synaptosomal-associated protein 47;Isoform 3 of Synaptosomal…	+	+	+	+	+	+
A0A087X0H7;A0A669KB51;A0A669KB64;A0A6E1W401;Q8NEL9;Q8NEL9-2;Q8NEL9-3;Q8NEL9-4	DDHD1	Phospholipase DDHD1;Phospholipase DDHD1 (Fragment);Phospholipase DDHD1 (Fragment);Phospholipase DDHD1 (Fragment);Phospholipase DDHD1;Isoform 2 of Phospholipase DDHD1;Isoform 3 of Phospholipase DDHD1;Isoform 4 of Phospholipase DDHD1	+	+	+	+	+	+
A0A087X0H8;Q15714;Q15714-2;Q15714-3	TSC22D1	TSC22 domain family protein 1;TSC22 domain family protein 1;Isoform 2 of TSC22 domain family protein 1;Isoform 3 of TSC22 domain family protein 1	+	+	+	+	+	+
A0A087X0H9;Q5T8P6;Q5T8P6-2;Q5T8P6-3	RBM26	RNA-binding protein 26;RNA-binding protein 26;Isoform 2 of RNA-binding protein 26;Isoform 3 of RNA-binding protein 26	+	+	+	+	+	+
A0A087X0I6;A0A7I2YQC1;B4DIB3;Q9P0L2	MARK1	Non-specific serine/threonine protein kinase;Non-specific serine/threonine protein kinase;Non-specific serine/threonine protein kinase;Serine/threonine-protein kinase MARK1	+	+	+	+	+	+
A0A087X0K9;G3V1L9;Q07157	TJP1	Tight junction protein 1 (Zona occludens 1), isoform CRA_a;Tight junction protein ZO-1;Tight junction protein ZO-1	+	+	+	+	+	+
A0A087X0L7;E7EVY0;J3KNA0;Q15070;Q15070-2	OXA1L	Mitochondrial inner membrane protein OXA1L;Mitochondrial inner membrane protein OXA1L;Mitochondrial inner membrane protein OXA1L;Mitochondrial inner membrane protein OXA1L;Isoform 2 of Mitochondrial inner membrane protein OXA1L	+	+	+	+	+	+
A0A087X0M4;A0A8Q3WKX9;A0A8Q3WLG9;Q9BWU0	SLC4A1AP	Kanadaptin	+	+	+	+	+	+
A0A087X0N0;A0A0D9SFL5;A0A0D9SGH2;A0A5F9ZH95;A0A5F9ZI06;C9JC32;Q9UPV9;Q9UPV9-2;Q9UPV9-3	TRAK1	Trafficking kinesin-binding protein 1;Trafficking kinesin-binding protein 1;Trafficking kinesin-binding protein 1;Trafficking kinesin-binding protein 1;Trafficking kinesin-binding protein 1;Trafficking kinesin-binding protein 1;Trafficking kinesin-binding protein 1;Isoform 2 of Trafficking kinesin-binding protein 1;Isoform 3 of Trafficking kinesin-binding protein 1	+	+	+	+	+	+
A0A087X0P9;I3L4S1;Q96CW6	SLC7A6OS	Probable RNA polymerase II nuclear localization protein SLC7A6OS (Fragment);Probable RNA polymerase II nuclear localization protein SLC7A6OS (Fragment);Probable RNA polymerase II nuclear localization protein SLC7A6OS	+	+	+	+	+	+
A0A087X0R0;A0A6Q8PG32;A0A6Q8PHB6;F5H6S1;F8W8R6;H0Y6I7;O15550	KDM6A	Lysine-specific demethylase 6A;Lysine-specific demethylase 6A;Lysine-specific demethylase 6A;Lysine-specific demethylase 6A;Lysine-specific demethylase 6A;Lysine-specific demethylase 6A (Fragment);Lysine-specific demethylase 6A	+	+	+	+	+	+
A0A087X0R6;Q9UMY4;Q9UMY4-1	SNX12	Sorting nexin-12;Sorting nexin-12;Isoform 1 of Sorting nexin-12	+	+	+	+	+	+
A0A087X0T8;A0A087X1W8;A0A0A0MTJ8;Q9BY67;Q9BY67-2;Q9BY67-3;Q9BY67-4;Q9BY67-5;X5DQS5	CADM1	Cell adhesion molecule 1;Cell adhesion molecule 1;Cell adhesion molecule 1 (Fragment);Cell adhesion molecule 1;Isoform 2 of Cell adhesion molecule 1;Isoform 3 of Cell adhesion molecule 1;Isoform 4 of Cell adhesion molecule 1;Isoform 5 of Cell adhesion molecule 1;Cell adhesion molecule 1 (Fragment)	+	+	+	+	+	+
A0A087X0V4;A0A8C8MQ05;A8K0B5;D3DPQ2;Q8IWT0	ZBTB8OS	Protein archease	+	+	+	+	+	+
A0A087X0W9;Q8N6M0	OTUD6B	Ubiquitinyl hydrolase 1;Deubiquitinase OTUD6B	+	+	+	+	+	+
A0A087X0X3;P52272;P52272-2	HNRNPM	Heterogeneous nuclear ribonucleoprotein M;Heterogeneous nuclear ribonucleoprotein M;Isoform 2 of Heterogeneous nuclear ribonucleoprotein M	+	+	+	+	+	+
A0A087X102;A0A7P0MUT5;H0Y820;O96017;O96017-13;O96017-4;O96017-9	CHEK2	Serine/threonine-protein kinase Chk2;Serine/threonine-protein kinase Chk2;Serine/threonine-protein kinase Chk2 (Fragment);Serine/threonine-protein kinase Chk2;Isoform 13 of Serine/threonine-protein kinase Chk2;Isoform 4 of Serine/threonine-protein kinase Chk2;Isoform 9 of Serine/threonine-protein kinase Chk2	+	+	+	+	+	+
A0A087X169;Q5T6S3	PHF19	PHD finger protein 19	+	+	+	+	+	+
A0A087X1B7;Q9Y3Y2;Q9Y3Y2-3;Q9Y3Y2-4;X6R700	CHTOP	Chromatin target of PRMT1 protein;Chromatin target of PRMT1 protein;Isoform 2 of Chromatin target of PRMT1 protein;Isoform 3 of Chromatin target of PRMT1 protein;Chromatin target of PRMT1 protein	+	+	+	+	+	+
A0A087X1E4;P53365;P53365-2;P53365-3	ARFIP2	Arfaptin-2;Arfaptin-2;Isoform 2 of Arfaptin-2;Isoform 3 of Arfaptin-2	+	+	+	+	+	+
A0A087X1G1;A0A7I2V2W4;A0A7I2V3L8;C9IZN5;F8WAS3;H7BYD0;Q16718;Q16718-2	NDUFA5	NADH dehydrogenase [ubiquinone] 1 alpha subcomplex subunit 5;NADH dehydrogenase [ubiquinone] 1 alpha subcomplex subunit 5;NADH dehydrogenase [ubiquinone] 1 alpha subcomplex subunit 5;NADH dehydrogenase [ubiquinone] 1 alpha subcomplex subunit 5;NADH dehydrogenase [ubiquinone] 1 alpha subcomplex subunit 5;NADH dehydrogenase [ubiquinone] 1 alpha subcomplex subunit 5;NADH dehydrogenase [ubiquinone] 1…	+	+	+	+	+	+
A0A087X1N3;F8WC38;O75818;O75818-2	RPP40	Ribonuclease P 40kDa subunit, isoform CRA_c;Ribonuclease P protein subunit p40;Ribonuclease P protein subunit p40;Isoform 2 of Ribonuclease P protein subunit p40	+	+	+	+	+	+
A0A087X1P5;Q9H9Q2	COPS7B	COP9 signalosome complex subunit 7b	+	+	+	+	+	+
A0A087X1U1;E7EUN2;F5GXM9;Q9UPQ3;Q9UPQ3-2	AGAP1	Arf-GAP with GTPase, ANK repeat and PH domain-containing protein 1;Arf-GAP with GTPase, ANK repeat and PH domain-containing protein 1;Arf-GAP with GTPase, ANK repeat and PH domain-containing protein 1;Arf-GAP with GTPase, ANK repeat and PH domain-containing protein 1;Isoform 2 of Arf-GAP with GTPase, ANK repeat and PH domain-containing protein 1	+	+	+	+	+	+
A0A087X1Z1;A0A0G2JPW5;A0A0G2JQX1;A0A0G2JSA7;Q96RT8;Q96RT8-2	TUBGCP5	Gamma-tubulin complex component;Gamma-tubulin complex component;Gamma-tubulin complex component;Gamma-tubulin complex component;Gamma-tubulin complex component 5;Isoform 2 of Gamma-tubulin complex component 5	+	+	+	+	+	+
A0A087X1Z3;Q9UL46	PSME2	Proteasome activator complex subunit 2	+	+	+	+	+	+
A0A087X256;Q2M389	WASHC4	WASH complex subunit 4	+	+	+	+	+	+
A0A087X283;A0A1B0GX65;B7Z306;C9J180;C9J2P0;H7C061;P51965;P51965-2;P51965-3;Q969T4;Q96LR5;R4GN77;R4GND1	UBE2E2	Ubiquitin-conjugating enzyme E2 E2;Ubiquitin-conjugating enzyme E2 E3 (Fragment);Ubiquitin-conjugating enzyme E2 E1;Ubiquitin-conjugating enzyme E2 E2 (Fragment);Ubiquitin-conjugating enzyme E2 E1 (Fragment);Ubiquitin-conjugating enzyme E2 E1 (Fragment);Ubiquitin-conjugating enzyme E2 E1;Isoform 2 of Ubiquitin-conjugating enzyme E2 E1;Isoform 3 of Ubiquitin-conjugating enzyme E2 E1;Ubiquitin-conj…	+	+	+	+	+	+
A0A087X295;Q9NNW5	WDR6	WD repeat-containing protein 6	+	+	+	+	+	+
A0A087X296;A0A2R8YDM0;P23219;P23219-2;P23219-3;P23219-4;P23219-5;P23219-6	PTGS1	Prostaglandin G/H synthase 1;Prostaglandin-endoperoxide synthase (Fragment);Prostaglandin G/H synthase 1;Isoform 2 of Prostaglandin G/H synthase 1;Isoform 3 of Prostaglandin G/H synthase 1;Isoform 4 of Prostaglandin G/H synthase 1;Isoform 5 of Prostaglandin G/H synthase 1;Isoform 6 of Prostaglandin G/H synthase 1	+	+	+	+	+	+
A0A087X2B1;A0A0G2JRA5;A0A0G2JRD1;A0A0G2JSB3;A0A286YEU2;A0A6Q8PFM4;A0A6Q8PGE0;A0A6Q8PH77;A0A6Q8PHA3;A0A804HJM2;A0A804HKG7;A0A8Q3SI19;A0A8Q3SI58;A0A8Q3SI75;A0A8Q3WKT3;B0QYV1;B0QYY4;B0QYY7;B7Z1U7;F8VR27;F8VZG9;F8VZY7;I3L1D4;J3KNW3;O43251;O43251-10;O43251-2;O43251-4;O43251-5;O43251-6;O43251-7;O43251-8;O43251-9;Q9NWB1;Q9NWB1-2;Q9NWB1-3;Q9NWB1-4;Q9NWB1-5;S4R3K7;S4R469	RBFOX1	RNA binding fox-1 homolog 1	+	+	+	+	+	+
A0A087X2G3	FOXP1	Forkhead box protein P1 (Fragment)	+	+	+	+	+	+
A0A087X2H1;A0A8I5QJU2;Q9ULT8	HECTD1	E3 ubiquitin-protein ligase;E3 ubiquitin-protein ligase;E3 ubiquitin-protein ligase HECTD1	+	+	+	+	+	+
A0A087X2I1;P62333	PSMC6	26S proteasome regulatory subunit 10B	+	+	+	+	+	+
A0A087X2I5	LSM7	U6 snRNA-associated Sm-like protein LSm7	+	+	+	+		+
A0A088AWN2;Q8TBZ3;Q8TBZ3-2;Q8TBZ3-4;Q8TBZ3-5;Q8TBZ3-6;Q8TBZ3-7	WDR20	WD repeat-containing protein 20;WD repeat-containing protein 20;Isoform 2 of WD repeat-containing protein 20;Isoform 4 of WD repeat-containing protein 20;Isoform 5 of WD repeat-containing protein 20;Isoform 6 of WD repeat-containing protein 20;Isoform 7 of WD repeat-containing protein 20	+	+	+	+	+	+
A0A088AWN3;A0A804HIE8;Q9BZ29;Q9BZ29-3;Q9BZ29-4;Q9BZ29-5	DOCK9	Dedicator of cytokinesis protein 9;Dedicator of cytokinesis protein 9;Dedicator of cytokinesis protein 9;Isoform 3 of Dedicator of cytokinesis protein 9;Isoform 4 of Dedicator of cytokinesis protein 9;Isoform 2 of Dedicator of cytokinesis protein 9	+	+	+	+	+	+
A0A090HNM7;A0A1W2PS85;P28715;R4GMW8	ERCC5	DNA excision repair protein ERCC-5;BIVM-ERCC5 readthrough;DNA excision repair protein ERCC-5;BIVM-ERCC5 readthrough	+	+	+	+	+	+
A0A096LNR9;A0A1B0GTX4;A0A1B0GUM4;A0A669KBC2;O76039;O76039-1	CDKL5	Cyclin-dependent kinase-like 5 (Fragment);Cyclin-dependent kinase-like 5 (Fragment);Cyclin-dependent kinase-like 5;Cyclin-dependent kinase-like 5;Cyclin-dependent kinase-like 5;Isoform 2 of Cyclin-dependent kinase-like 5	+	+	+	+	+	+
A0A096LNW4;A0A0G2JN56;A0A0G2JP20;A0A1B0GU46;A3QJZ7;A6NGN4;H0Y7S4;O60813;P0DUQ1;P0DUQ2;Q5TYX0;Q5VXH4	PRAMEF9	PRAME family member 9;PRAME family member 25;PRAMEF12;PRAME family member 9;PRAME family member 27;PRAME family member 25;Putative PRAME family member 26;PRAME family member 11;PRAME family member 15;PRAME family member 9;PRAME family member 5;PRAME family member 6	+	+	+	+	+	+
A0A096LNY5;A0A096LNY6;A0A0A6YY92;A0A1B0GTJ7;A0A1B0GWJ0;A0A7P0T8E4;A0A7P0T9A7;A0A7P0Z472;P30566	ADSL	Adenylosuccinate lyase	+	+	+	+	+	+
A0A096LP22;A0A096LP34;C9J7Z1;Q86Y79	PTRH1	Probable peptidyl-tRNA hydrolase (Fragment);Probable peptidyl-tRNA hydrolase (Fragment);Probable peptidyl-tRNA hydrolase;Probable peptidyl-tRNA hydrolase	+	+	+	+	+	+
A0A096LP25	AAK1	AP2-associated protein kinase 1	+	+	+	+	+	+
A0A096LPC5;J3KP36;Q9Y4E1;Q9Y4E1-1;Q9Y4E1-2;Q9Y4E1-3;Q9Y4E1-5;Q9Y4E1-6	WASHC2C	WASH complex subunit 2C;WASH complex subunit 2C;WASH complex subunit 2C;Isoform 4 of WASH complex subunit 2C;Isoform 2 of WASH complex subunit 2C;Isoform 3 of WASH complex subunit 2C;Isoform 5 of WASH complex subunit 2C;Isoform 6 of WASH complex subunit 2C	+	+	+	+	+	+
A0A096LPE2;P35542	SAA2-SAA4	SAA2-SAA4 readthrough;Serum amyloid A-4 protein
A0A096LPI6		Utp12 domain-containing protein (Fragment)	+	+	+	+	+	+
A0A096LPJ4;P05161	ISG15	Ubiquitin-like protein ISG15	+	+	+	+	+	+
A0A0A0MQR2;Q9BY42	RTF2	Replication termination factor 2	+	+	+	+	+	+
A0A0A0MQS0;A0A0D9SG14;A8MUE8;A8MW92;A8MW92-2;A8MW92-4;A8MXR8;E5RK91;E9PM57;F8W9L8	PHF20L1	PHD finger protein 20-like protein 1;PHD finger protein 20-like protein 1;PHD finger protein 20-like protein 1;PHD finger protein 20-like protein 1;Isoform 2 of PHD finger protein 20-like protein 1;Isoform 4 of PHD finger protein 20-like protein 1;PHD finger protein 20-like protein 1;PHD finger protein 20-like protein 1 (Fragment);PHD finger protein 20-like protein 1;PHD finger protein 20-like pr…	+	+	+		+	+
A0A0A0MQS1;Q53H96;Q53H96-2	PYCR3	Pyrroline-5-carboxylate reductase;Pyrroline-5-carboxylate reductase 3;Isoform 2 of Pyrroline-5-carboxylate reductase 3	+	+	+	+	+	+
A0A0A0MQS2;F5H0Q6;Q8N2M8;Q8N2M8-3	CLASRP	CLK4-associating serine/arginine-rich protein;CLK4-associating serine/arginine-rich protein;CLK4-associating serine/arginine rich protein;Isoform 2 of CLK4-associating serine/arginine rich protein	+	+	+	+	+	+
A0A0A0MQS3;K7ESE5;Q9UNZ5	C19orf53	Leydig cell tumor 10 kDa protein homolog (Fragment);Leydig cell tumor 10 kDa protein homolog;Leydig cell tumor 10 kDa protein homolog	+	+	+	+	+	+
A0A0A0MQT4;Q5QP82;Q5QP82-2	DCAF10	DDB1- and CUL4-associated factor 10;DDB1- and CUL4-associated factor 10;Isoform 2 of DDB1- and CUL4-associated factor 10	+	+	+	+	+	+
A0A0A0MQU0;Q9BV38;U3KQC1	WDR18	WD repeat-containing protein 18 (Fragment);WD repeat-containing protein 18;WD repeat-containing protein 18 (Fragment)	+	+	+	+	+	+
A0A0A0MQU4;H7C277;H7C3V9;Q96I15	SCLY	Selenocysteine lyase;Selenocysteine lyase (Fragment);Selenocysteine lyase (Fragment);Selenocysteine lyase	+	+	+	+	+	+
A0A0A0MQV6;P09038;P09038-1;P09038-2;P09038-3	FGF2	Fibroblast growth factor;Fibroblast growth factor 2;Isoform 2 of Fibroblast growth factor 2;Isoform 3 of Fibroblast growth factor 2;Isoform 4 of Fibroblast growth factor 2	+	+	+	+	+	+
A0A0A0MQW1;A0A2R8Y4X0;A0A2R8Y5H9;A8MY87;Q8IVT5;Q8IVT5-2;Q8IVT5-3;Q8IVT5-4	KSR1	Non-specific serine/threonine protein kinase;Non-specific serine/threonine protein kinase;Non-specific serine/threonine protein kinase;Non-specific serine/threonine protein kinase (Fragment);Kinase suppressor of Ras 1;Isoform 2 of Kinase suppressor of Ras 1;Isoform 3 of Kinase suppressor of Ras 1;Isoform 4 of Kinase suppressor of Ras 1	+	+	+	+	+	+
A0A0A0MQX1;D6RGD1;Q9HD67	MYO10	Unconventional myosin-X;Unconventional myosin-X (Fragment);Unconventional myosin-X	+	+	+	+	+	+
A0A0A0MQX7;Q08629	SPOCK1	Testican-1	+	+			+
A0A0A0MR02;P45880	VDAC2	Voltage-dependent anion-selective channel protein 2 (Fragment);Voltage-dependent anion-selective channel protein 2	+	+	+	+	+	+
A0A0A0MR05;H3BM50;H3BN58;H3BPT1;H3BPU5;H3BR25;H3BSZ4;Q9BVC4;Q9BVC4-3;Q9BVC4-4;Q9BVC4-5	MLST8	G protein beta subunit-like;G protein beta subunit-like;G protein beta subunit-like (Fragment);G protein beta subunit-like;G protein beta subunit-like;G protein beta subunit-like (Fragment);G protein beta subunit-like (Fragment);Target of rapamycin complex subunit LST8;Isoform 2 of Target of rapamycin complex subunit LST8;Isoform 3 of Target of rapamycin complex subunit LST8;Isoform 4 of Target o…	+	+	+	+	+	+
A0A0A0MR08;A0A8I5KT08;A0A8I5KXK1;O94966-5;O94966-6	USP19	Ubiquitin carboxyl-terminal hydrolase 19;Ubiquitin carboxyl-terminal hydrolase 19;Ubiquitin carboxyl-terminal hydrolase 19;Isoform 5 of Ubiquitin carboxyl-terminal hydrolase 19;Isoform 6 of Ubiquitin carboxyl-terminal hydrolase 19	+	+	+	+	+	+
A0A0A0MR11;Q06730-2	ZNF33A	Zinc finger protein 33A;Isoform 2 of Zinc finger protein 33A	+	+	+	+	+	+
A0A0A0MR27;C9JSI8;J3QT39;Q49A88;Q49A88-2;Q49A88-3;Q49A88-4;Q49A88-6	CCDC14	Coiled-coil domain-containing protein 14;Coiled-coil domain-containing protein 14 (Fragment);Coiled-coil domain containing 14, isoform CRA_c;Coiled-coil domain-containing protein 14;Isoform 2 of Coiled-coil domain-containing protein 14;Isoform 3 of Coiled-coil domain-containing protein 14;Isoform 4 of Coiled-coil domain-containing protein 14;Isoform 6 of Coiled-coil domain-containing protein 14	+	+	+	+	+	+
A0A0A0MR31;Q86X27;Q86X27-2;Q86X27-3	RALGPS2	Ras-specific guanine nucleotide-releasing factor RalGPS2 (Fragment);Ras-specific guanine nucleotide-releasing factor RalGPS2;Isoform 2 of Ras-specific guanine nucleotide-releasing factor RalGPS2;Isoform 3 of Ras-specific guanine nucleotide-releasing factor RalGPS2	+	+	+	+	+	+
A0A0A0MR33;A0A0C4DFM0;G3V267;G3V3B9;G3V4T6;G3V5T0;O43708;O43708-2;O43708-3	GSTZ1	Maleylacetoacetate isomerase;Maleylacetoacetate isomerase;Maleylacetoacetate isomerase;Maleylacetoacetate isomerase;Maleylacetoacetate isomerase;Maleylacetoacetate isomerase;Maleylacetoacetate isomerase;Isoform 2 of Maleylacetoacetate isomerase;Isoform 3 of Maleylacetoacetate isomerase	+	+	+	+	+	+
A0A0A0MR36;Q9ULV0-2	MYO5B	Unconventional myosin-Vb (Fragment);Isoform 2 of Unconventional myosin-Vb	+	+	+	+	+	+
A0A0A0MR39;Q9P2K5	MYEF2	Myelin expression factor 2	+	+	+	+	+	+
A0A0A0MR47;Q96GC6;Q96GC6-2;Q96GC6-3;Q96GC6-4	ZNF274	Neurotrophin receptor-interacting factor homolog;Neurotrophin receptor-interacting factor homolog;Isoform 2 of Neurotrophin receptor-interacting factor homolog;Isoform 3 of Neurotrophin receptor-interacting factor homolog;Isoform 4 of Neurotrophin receptor-interacting factor homolog	+	+	+	+	+	+
A0A0A0MR51;O60427	FADS1	Acyl-CoA (8-3)-desaturase	+	+	+	+	+	+
A0A0A0MR74;O75907	DGAT1	Diacylglycerol O-acyltransferase 1	+	+	+	+	+	+
A0A0A0MR79;A0A8I5KUR0;A0A8I5KW86;A0A8I5QJW8;Q93074;Q93074-2;Q93074-3	MED12	Mediator of RNA polymerase II transcription subunit 12;Mediator of RNA polymerase II transcription subunit 12;Mediator of RNA polymerase II transcription subunit 12;Mediator of RNA polymerase II transcription subunit 12;Mediator of RNA polymerase II transcription subunit 12;Isoform 2 of Mediator of RNA polymerase II transcription subunit 12;Isoform 3 of Mediator of RNA polymerase II transcription…	+	+	+	+	+	+
A0A0A0MR87;E9PSF2;Q15468;Q15468-2;Q5T0C7	STIL	SCL-interrupting locus protein;SCL-interrupting locus protein;SCL-interrupting locus protein;Isoform 2 of SCL-interrupting locus protein;SCL-interrupting locus protein	+	+	+	+	+	+
A0A0A0MR89;A0A0C4DGK4;A0A0U1RQC5;A0A0U1RRJ0;A0A7I2V2B1;A0A7I2YQT0;Q9HDB5;Q9HDB5-2;Q9HDB5-3;Q9HDB5-4;Q9Y4C0;Q9Y4C0-3;Q9Y4C0-4	NRXN3	Neurexin-3-beta;Neurexin-3-beta;Neurexin-3-beta;Neurexin-3-beta (Fragment);Neurexin-3-beta;Neurexin-3-beta;Neurexin-3-beta;Isoform 2b of Neurexin-3-beta;Isoform 3b of Neurexin-3-beta;Isoform 4b of Neurexin-3-beta;Neurexin-3;Isoform 3a of Neurexin-3;Isoform 4a of Neurexin-3
A0A0A0MR93;A0A0C4DH11;K7ELZ7;Q53F39;Q53F39-2;Q53F39-3	MPPE1	Metallophosphoesterase 1;Metallophosphoesterase 1;Metallophosphoesterase 1 (Fragment);Metallophosphoesterase 1;Isoform 2 of Metallophosphoesterase 1;Isoform 3 of Metallophosphoesterase 1	+	+	+	+	+	+
A0A0A0MR98;O95544;O95544-2;O95544-3	NADK	NAD(+) kinase;NAD kinase;Isoform 2 of NAD kinase;Isoform 3 of NAD kinase	+	+	+	+	+	+
A0A0A0MRA5;B7Z4B8;M0R3F1;Q9BUJ2;Q9BUJ2-2;Q9BUJ2-4	HNRNPUL1	Heterogeneous nuclear ribonucleoprotein U-like protein 1;Heterogeneous nuclear ribonucleoprotein U-like protein 1;Heterogeneous nuclear ribonucleoprotein U-like protein 1 (Fragment);Heterogeneous nuclear ribonucleoprotein U-like protein 1;Isoform 2 of Heterogeneous nuclear ribonucleoprotein U-like protein 1;Isoform 4 of Heterogeneous nuclear ribonucleoprotein U-like protein 1	+	+	+	+	+	+
A0A0A0MRB5;Q8WXG6;Q8WXG6-2;Q8WXG6-3;Q8WXG6-4;Q8WXG6-5;Q8WXG6-6;Q8WXG6-7;Q8WXG6-8	MADD	MAP kinase-activating death domain protein;MAP kinase-activating death domain protein;Isoform 2 of MAP kinase-activating death domain protein;Isoform 3 of MAP kinase-activating death domain protein;Isoform 4 of MAP kinase-activating death domain protein;Isoform 5 of MAP kinase-activating death domain protein;Isoform 6 of MAP kinase-activating death domain protein;Isoform 7 of MAP kinase-activatin…	+	+	+	+	+	+
A0A0A0MRB7;K7ENH8;P15923;P15923-2;P15923-3;X6REB3	TCF3	Transcription factor E2-alpha;Transcription factor E2-alpha (Fragment);Transcription factor E2-alpha;Isoform E47 of Transcription factor E2-alpha;Isoform 3 of Transcription factor E2-alpha;Transcription factor E2-alpha	+	+			+
A0A0A0MRC3;A0A0A0MSE6;A0A1W2PNG1;A0A1W2PPS2;Q12791-4;Q12791-7	KCNMA1	Calcium-activated potassium channel subunit alpha-1;Calcium-activated potassium channel subunit alpha-1 (Fragment);Calcium-activated potassium channel subunit alpha-1 (Fragment);Calcium-activated potassium channel subunit alpha-1 (Fragment);Isoform 4 of Calcium-activated potassium channel subunit alpha-1;Isoform 7 of Calcium-activated potassium channel subunit alpha-1	+	+	+	+	+	+
A0A0A0MRC4;A0A0A0MSK4;Q86YR5;Q86YR5-4	GPSM1	G-protein-signaling modulator 1;G-protein-signaling modulator 1;G-protein-signaling modulator 1;Isoform 4 of G-protein-signaling modulator 1	+	+	+	+	+	+
A0A0A0MRE5;H0YBF7;Q9ULH1;Q9ULH1-2	ASAP1	Arf-GAP with SH3 domain, ANK repeat and PH domain-containing protein 1;Arf-GAP with SH3 domain, ANK repeat and PH domain-containing protein 1 (Fragment);Arf-GAP with SH3 domain, ANK repeat and PH domain-containing protein 1;Isoform 1 of Arf-GAP with SH3 domain, ANK repeat and PH domain-containing protein 1	+	+	+	+	+	+
A0A0A0MRF5;E7EWX6;Q8IXJ6;Q8IXJ6-2;Q8IXJ6-3;Q8IXJ6-4;Q8IXJ6-5	SIRT2	NAD-dependent protein deacetylase sirtuin-2;NAD-dependent protein deacetylase sirtuin-2 (Fragment);NAD-dependent protein deacetylase sirtuin-2;Isoform 2 of NAD-dependent protein deacetylase sirtuin-2;Isoform 3 of NAD-dependent protein deacetylase sirtuin-2;Isoform 4 of NAD-dependent protein deacetylase sirtuin-2;Isoform 5 of NAD-dependent protein deacetylase sirtuin-2	+	+	+		+
A0A0A0MRF6;A0A7P0T928;A0A7P0T9A9;A0A7P0TAD6;A0A7P0TBH8;A0A7P0TBI4;A0A7P0Z4N5;A0A7P0Z4Q5;Q99996;Q99996-1;Q99996-3;Q99996-5;Q99996-6	AKAP9	A-kinase anchor protein 9;A-kinase anchor protein 9;A-kinase anchor protein 9;A-kinase anchor protein 9;A-kinase anchor protein 9;A-kinase anchor protein 9;A-kinase anchor protein 9;A-kinase anchor protein 9;A-kinase anchor protein 9;Isoform 1 of A-kinase anchor protein 9;Isoform 3 of A-kinase anchor protein 9;Isoform 5 of A-kinase anchor protein 9;Isoform 6 of A-kinase anchor protein 9	+	+	+	+	+	+
A0A0A0MRG9;A0A8I5KTP5;A0A8I5KXG0;A0A8I5QKL1;Q96SN8;Q96SN8-2;Q96SN8-3	CDK5RAP2	CDK5 regulatory subunit-associated protein 2;CDK5 regulatory subunit-associated protein 2;CDK5 regulatory subunit-associated protein 2;CDK5 regulatory subunit-associated protein 2;CDK5 regulatory subunit-associated protein 2;Isoform 2 of CDK5 regulatory subunit-associated protein 2;Isoform 3 of CDK5 regulatory subunit-associated protein 2	+	+	+	+	+	+
A0A0A0MRH0;K7EN33;Q9NVX2;Q9NVX2-2	NLE1	Notchless protein homolog 1;Notchless protein homolog 1 (Fragment);Notchless protein homolog 1;Isoform 2 of Notchless protein homolog 1	+	+	+		+
A0A0A0MRI1;Q8IXQ4	GPALPP1	GPALPP motifs-containing protein 1	+	+	+	+	+	+
A0A0A0MRI2;Q9UNH7	SNX6	Sorting nexin;Sorting nexin-6	+	+	+	+	+	+
A0A0A0MRI7;H7C0E7;H7C484;Q9H2C2	ARV1	Protein ARV;Protein ARV (Fragment);Protein ARV (Fragment);Protein ARV1	+	+	+	+	+	+
A0A0A0MRJ0;A0A0A0MRJ1;Q5VT25;Q5VT25-2;Q5VT25-4;Q5VT25-5;Q5VT25-6	CDC42BPA	Non-specific serine/threonine protein kinase;Non-specific serine/threonine protein kinase;Serine/threonine-protein kinase MRCK alpha;Isoform 2 of Serine/threonine-protein kinase MRCK alpha;Isoform 4 of Serine/threonine-protein kinase MRCK alpha;Isoform 5 of Serine/threonine-protein kinase MRCK alpha;Isoform 6 of Serine/threonine-protein kinase MRCK alpha	+	+	+	+	+	+
A0A0A0MRJ2;P18847;P18847-5;Q5VTZ4	ATF3	Cyclic AMP-dependent transcription factor ATF-3 (Fragment);Cyclic AMP-dependent transcription factor ATF-3;Isoform 5 of Cyclic AMP-dependent transcription factor ATF-3;Cyclic AMP-dependent transcription factor ATF-3 (Fragment)	+	+	+	+	+	+
A0A0A0MRJ3;A0A8I5KSE4;Q8NEY1;Q8NEY1-2;Q8NEY1-3;Q8NEY1-4;Q8NEY1-7	NAV1	Neuron navigator 1;Neuron navigator 1;Neuron navigator 1;Isoform 2 of Neuron navigator 1;Isoform 3 of Neuron navigator 1;Isoform 4 of Neuron navigator 1;Isoform 7 of Neuron navigator 1	+	+	+	+	+	+
A0A0A0MRJ6;F6S8N6;P22061;P22061-2	PCMT1	Protein-L-isoaspartate O-methyltransferase;Protein-L-isoaspartate(D-aspartate) O-methyltransferase;Protein-L-isoaspartate(D-aspartate) O-methyltransferase;Isoform 2 of Protein-L-isoaspartate(D-aspartate) O-methyltransferase	+	+	+	+	+	+
A0A0A0MRJ7;P12259	F5	Coagulation factor V	+	+	+	+	+	+
A0A0A0MRL7;A0A5F9ZHZ6;P55210;P55210-3;P55210-4	CASP7	Caspase-7;Caspase-7;Caspase-7;Isoform Alpha' of Caspase-7;Isoform 4 of Caspase-7	+	+	+	+	+	+
A0A0A0MRM8;A0A1Y0BRN3;A0A590UJ40;Q9UM54;Q9UM54-1;Q9UM54-2;Q9UM54-4;Q9UM54-5;Q9UM54-6	MYO6	Unconventional myosin-VI;Unconventional myosin-VI;Unconventional myosin-VI;Unconventional myosin-VI;Isoform 1 of Unconventional myosin-VI;Isoform 2 of Unconventional myosin-VI;Isoform 4 of Unconventional myosin-VI;Isoform 5 of Unconventional myosin-VI;Isoform 6 of Unconventional myosin-VI	+	+	+	+	+	+
A0A0A0MRM9;Q14978;Q14978-2;Q14978-3	NOLC1	Nucleolar and coiled-body phosphoprotein 1 (Fragment);Nucleolar and coiled-body phosphoprotein 1;Isoform Beta of Nucleolar and coiled-body phosphoprotein 1;Isoform 3 of Nucleolar and coiled-body phosphoprotein 1	+	+	+	+	+	+
A0A0A0MRP0;Q8IWC1;Q8IWC1-2;Q8IWC1-4	MAP7D3	MAP7 domain-containing protein 3 (Fragment);MAP7 domain-containing protein 3;Isoform 2 of MAP7 domain-containing protein 3;Isoform 4 of MAP7 domain-containing protein 3	+	+	+	+	+	+
A0A0A0MRP6;B7ZLQ5;P28370;P28370-2	SMARCA1	Probable global transcription activator SNF2L1;Probable global transcription activator SNF2L1;Probable global transcription activator SNF2L1;Isoform 2 of Probable global transcription activator SNF2L1	+	+	+	+	+	+
A0A0A0MRR1;Q5VV50;Q5VV51;Q5VV52;Q5VV52-3	ZNF691	Zinc finger protein 691 (Fragment);Zinc finger protein 691;Zinc finger protein 691 (Fragment);Zinc finger protein 691;Isoform 2 of Zinc finger protein 691	+	+	+	+	+	+
A0A0A0MRR7;P09234	SNRPC	U1 small nuclear ribonucleoprotein C	+	+	+	+	+	+
A0A0A0MRS4;H7C3B3;H7C4C1;Q9NVV0	TMEM38B	Transmembrane protein 38B, isoform CRA_b;Trimeric intracellular cation channel type B (Fragment);Trimeric intracellular cation channel type B (Fragment);Trimeric intracellular cation channel type B	+	+	+	+	+	+
A0A0A0MRT6;Q8IZP0;Q8IZP0-2;Q8IZP0-3;Q8IZP0-4;Q8IZP0-5;Q8IZP0-6;Q8IZP0-9	ABI1	Abl interactor 1;Abl interactor 1;Isoform 2 of Abl interactor 1;Isoform 3 of Abl interactor 1;Isoform 4 of Abl interactor 1;Isoform 5 of Abl interactor 1;Isoform 6 of Abl interactor 1;Isoform 9 of Abl interactor 1	+	+	+	+	+	+
A0A0A0MRT7;O43900	PRICKLE3	Prickle planar cell polarity protein 3 (Fragment);Prickle planar cell polarity protein 3	+	+	+	+	+	+
A0A0A0MRU0;A0A0C4DH75;B4DZ84;D3DX48;D3DX49;Q14168;Q14168-2;Q14168-3;Q14168-4;Q14168-5;Q14168-6	MPP2	MAGUK p55 subfamily member 2;MAGUK p55 subfamily member 2;MAGUK p55 subfamily member 2;MAGUK p55 subfamily member 2;MAGUK p55 subfamily member 2;MAGUK p55 subfamily member 2;Isoform 2 of MAGUK p55 subfamily member 2;Isoform 3 of MAGUK p55 subfamily member 2;Isoform 4 of MAGUK p55 subfamily member 2;Isoform 5 of MAGUK p55 subfamily member 2;Isoform 6 of MAGUK p55 subfamily member 2	+	+	+	+	+	+
A0A0A0MRU9;A0A7I2YQR3;E7ETY4;E9PC69;Q7KZI7;Q7KZI7-11;Q7KZI7-15;Q7KZI7-16;Q7KZI7-4;Q7KZI7-5;Q7KZI7-8;Q7KZI7-9	MARK2	Non-specific serine/threonine protein kinase;Non-specific serine/threonine protein kinase;Non-specific serine/threonine protein kinase;Non-specific serine/threonine protein kinase;Serine/threonine-protein kinase MARK2;Isoform 11 of Serine/threonine-protein kinase MARK2;Isoform 15 of Serine/threonine-protein kinase MARK2;Isoform 16 of Serine/threonine-protein kinase MARK2;Isoform 4 of Serine/threo…	+	+	+	+	+	+
A0A0A0MRV3;J3KTP2;Q5T0D5;Q5TBW1;Q9P2S5	WRAP73	WD repeat domain 8, isoform CRA_c;WD repeat-containing protein WRAP73 (Fragment);WD repeat-containing protein WRAP73 (Fragment);WD repeat-containing protein WRAP73 (Fragment);WD repeat-containing protein WRAP73	+	+	+	+	+	+
A0A0A0MRV4;A0A0A0MT35;A0A0G2JRR6;A0A0G2JSF1;A0A2P0CTB1;A0A2P0CTH9;A0A2P0CU24;J3KPF5;J3KPF6;J3KRV9;J3QKK8;Q8TBF2;Q8TBF2-2;Q8TBF2-3;Q8TBF2-4;Q8TBF2-6;Q8TBF2-7	PRXL2B	Prostamide/prostaglandin F synthase;Prostamide/prostaglandin F synthase;Prostamide/prostaglandin F synthase (Fragment);Prostamide/prostaglandin F synthase (Fragment);Prostamide/prostaglandin F synthase;Prostamide/prostaglandin F synthase;Prostamide/prostaglandin F synthase;Prostamide/prostaglandin F synthase;Prostamide/prostaglandin F synthase (Fragment);Prostamide/prostaglandin F synthase (Fragm…	+	+	+	+	+	+
A0A0A0MRX1;B1AM48;Q12926;Q12926-2	ELAVL2	ELAV-like protein;ELAV-like protein (Fragment);ELAV-like protein 2;Isoform 2 of ELAV-like protein 2	+	+	+	+	+	+
A0A0A0MRX2;Q96HY6;Q96HY6-2	DDRGK1	DDRGK domain-containing protein 1;DDRGK domain-containing protein 1;Isoform 2 of DDRGK domain-containing protein 1	+	+	+	+	+	+
A0A0A0MRX7;A0A0G2JN16;A0A0G2JNU3;A6H8Y1;A6H8Y1-2;A6H8Y1-3;A6H8Y1-4;A6H8Y1-6;A6H8Y1-7	BDP1	Transcription factor TFIIIB component B'' homolog;Transcription factor TFIIIB component B'' homolog;Transcription factor TFIIIB component B'' homolog;Transcription factor TFIIIB component B'' homolog;Isoform 2 of Transcription factor TFIIIB component B'' homolog;Isoform 3 of Transcription factor TFIIIB component B'' homolog;Isoform 4 of Transcription factor TFIIIB component B'' homolog;Isoform 6 …	+	+	+	+	+	+
A0A0A0MRY0;B0QYI1;Q8WUA7;Q8WUA7-2;Q8WUA7-4	TBC1D22A	TBC1 domain family member 22A;TBC1 domain family member 22A;TBC1 domain family member 22A;Isoform 2 of TBC1 domain family member 22A;Isoform 4 of TBC1 domain family member 22A	+	+	+	+	+	+
A0A0A0MRY2;A0A0D9SGD6;B0QZE2;B7Z2J6;E7EV75;J3QKD2;Q15326;Q15326-2;Q15326-3;Q15326-4;Q15326-6	ZMYND11	Zinc finger MYND domain-containing protein 11;Zinc finger MYND domain-containing protein 11;Zinc finger MYND domain-containing protein 11;Zinc finger MYND domain-containing protein 11;Zinc finger MYND domain-containing protein 11;Zinc finger MYND domain-containing protein 11;Zinc finger MYND domain-containing protein 11;Isoform 2 of Zinc finger MYND domain-containing protein 11;Isoform 3 of Zinc …	+	+	+	+	+	+
A0A0A0MRY4;E9PFR9;J3KQJ8;Q96N96;Q96N96-2;Q96N96-3;Q96N96-4;Q96N96-5;Q96N96-6	SPATA13	Spermatogenesis-associated protein 13;Spermatogenesis-associated protein 13;Spermatogenesis-associated protein 13 (Fragment);Spermatogenesis-associated protein 13;Isoform 2 of Spermatogenesis-associated protein 13;Isoform 3 of Spermatogenesis-associated protein 13;Isoform 4 of Spermatogenesis-associated protein 13;Isoform 5 of Spermatogenesis-associated protein 13;Isoform 6 of Spermatogenesis-ass…	+	+	+	+	+	+
A0A0A0MS08;P01857	IGHG1	Immunoglobulin heavy constant gamma 1 (Fragment);Immunoglobulin heavy constant gamma 1
A0A0A0MS15	IGHV3-49	Immunoglobulin heavy variable 3-49
A0A0A0MS18;C9JYJ0;O15315;O15315-1;O15315-2;O15315-4;O15315-5	RAD51B	DNA repair protein RAD51 homolog 2;DNA repair protein RAD51 homolog 2;DNA repair protein RAD51 homolog 2;Isoform 2 of DNA repair protein RAD51 homolog 2;Isoform 3 of DNA repair protein RAD51 homolog 2;Isoform 4 of DNA repair protein RAD51 homolog 2;Isoform 5 of DNA repair protein RAD51 homolog 2	+	+	+		+
A0A0A0MS38;A0A2R8Y3X7;F5H211;G3V3R7;G3V4U9;P54252;P54252-1;P54252-4	ATXN3	Ubiquitinyl hydrolase 1;Ubiquitinyl hydrolase 1;Ubiquitinyl hydrolase 1;Ubiquitinyl hydrolase 1 (Fragment);Ubiquitinyl hydrolase 1 (Fragment);Ataxin-3;Isoform 1 of Ataxin-3;Isoform 4 of Ataxin-3	+	+	+	+	+	+
A0A0A0MS45;A0A6I8PIQ6;J3KNI1;Q9H9E3	COG4	Conserved oligomeric Golgi complex subunit 4	+	+	+	+	+	+
A0A0A0MS48;Q8TEH3;Q8TEH3-6;Q8TEH3-7	DENND1A	DENN domain-containing protein 1A;DENN domain-containing protein 1A;Isoform 6 of DENN domain-containing protein 1A;Isoform 7 of DENN domain-containing protein 1A	+	+	+	+	+	+
A0A0A0MS51	GSN	Gelsolin	+	+	+	+	+	+
A0A0A0MS59;Q6ZRS2;Q6ZRS2-2	SRCAP	Helicase SRCAP;Helicase SRCAP;Isoform 2 of Helicase SRCAP	+	+	+	+	+	+
A0A0A0MS69;Q14123;Q14123-2;Q14123-3	PDE1C	Phosphodiesterase;Dual specificity calcium/calmodulin-dependent 3',5'-cyclic nucleotide phosphodiesterase 1C;Isoform PDE1C1 of Dual specificity calcium/calmodulin-dependent 3',5'-cyclic nucleotide phosphodiesterase 1C;Isoform 3 of Dual specificity calcium/calmodulin-dependent 3',5'-cyclic nucleotide phosphodiesterase 1C	+	+	+		+	+
A0A0A0MS90;K7EMA9;K7EN65;K7EPZ6;Q9UIS9;Q9UIS9-10;Q9UIS9-11;Q9UIS9-12;Q9UIS9-2;Q9UIS9-4;Q9UIS9-5;Q9UIS9-6;Q9UIS9-7;Q9UIS9-8;Q9UIS9-9	MBD1	Methyl-CpG-binding domain protein 1;Methyl-CpG-binding domain protein 1 (Fragment);Methyl-CpG-binding domain protein 1 (Fragment);Methyl-CpG-binding domain protein 1 (Fragment);Methyl-CpG-binding domain protein 1;Isoform 10 of Methyl-CpG-binding domain protein 1;Isoform 11 of Methyl-CpG-binding domain protein 1;Isoform 12 of Methyl-CpG-binding domain protein 1;Isoform 2 of Methyl-CpG-binding doma…	+	+	+	+	+	+
A0A0A0MSA7;A0A804HJV5	EIF4G3	Eukaryotic translation initiation factor 4 gamma 3	+	+	+	+	+	+
A0A0A0MSA9;A0A0C4DG49;P15151;P15151-2;P15151-3;P15151-4	PVR	Poliovirus receptor;Poliovirus receptor;Poliovirus receptor;Isoform Beta of Poliovirus receptor;Isoform Gamma of Poliovirus receptor;Isoform Delta of Poliovirus receptor	+	+	+	+	+	+
A0A0A0MSB8;Q9UPT5;Q9UPT5-1;Q9UPT5-6	EXOC7	Exocyst complex component 7;Exocyst complex component 7;Isoform 1 of Exocyst complex component 7;Isoform 6 of Exocyst complex component 7	+	+	+	+	+	+
A0A0A0MSB9;Q8WWQ2;Q8WWQ2-2;Q8WWQ2-3;Q8WWQ2-4	HPSE2	Inactive heparanase-2;Inactive heparanase-2;Isoform 2 of Inactive heparanase-2;Isoform 3 of Inactive heparanase-2;Isoform 4 of Inactive heparanase-2	+	+	+	+	+	+
A0A0A0MSC1;C9JLX3;O60266	ADCY3	Adenylate cyclase type 3;Adenylate cyclase (Fragment);Adenylate cyclase type 3	+	+	+	+	+	+
A0A0A0MSE9;A0A0A0MSI4;B7WPA5;Q96CS7;Q96CS7-2;Q96CS7-3;Q96CS7-4;Q96CS7-5;Q96CS7-6	PLEKHB2	Pleckstrin homology domain-containing family B member 2;Pleckstrin homology domain-containing family B member 2;Pleckstrin homology domain-containing family B member 2;Pleckstrin homology domain-containing family B member 2;Isoform 2 of Pleckstrin homology domain-containing family B member 2;Isoform 3 of Pleckstrin homology domain-containing family B member 2;Isoform 4 of Pleckstrin homology doma…	+	+	+	+	+	+
A0A0A0MSF2;A0A0A0MSF4;H7C5Z6;Q96Q07;Q96Q07-2;Q96Q07-3	BTBD9	BTB/POZ domain-containing protein 9;BTB/POZ domain-containing protein 9;BTB/POZ domain-containing protein 9;BTB/POZ domain-containing protein 9;Isoform 2 of BTB/POZ domain-containing protein 9;Isoform 3 of BTB/POZ domain-containing protein 9	+	+	+	+	+	+
A0A0A0MSI2;Q8IXK0;Q8IXK0-2;Q8IXK0-3;Q8IXK0-4;Q8IXK0-5	PHC2	Polyhomeotic-like protein 2;Polyhomeotic-like protein 2;Isoform 2 of Polyhomeotic-like protein 2;Isoform 3 of Polyhomeotic-like protein 2;Isoform 4 of Polyhomeotic-like protein 2;Isoform 5 of Polyhomeotic-like protein 2	+	+	+	+	+	+
A0A0A0MSI5;Q6ICL3;Q6ICL3-2;Q6ICL3-3;Q6ICL3-4	TANGO2	Transport and Golgi organization protein 2 homolog;Transport and Golgi organization protein 2 homolog;Isoform 2 of Transport and Golgi organization protein 2 homolog;Isoform 3 of Transport and Golgi organization protein 2 homolog;Isoform 4 of Transport and Golgi organization protein 2 homolog	+	+	+	+	+	+
A0A0A0MSI8;O00471	EXOC5	Exocyst complex component 5	+	+	+	+	+	+
A0A0A0MSK5;J3KN66;Q5JTV8;Q5JTV8-3	TOR1AIP1	Torsin-1A-interacting protein 1;Torsin-1A-interacting protein 1;Torsin-1A-interacting protein 1;Isoform 3 of Torsin-1A-interacting protein 1	+	+	+	+	+	+
A0A0A0MSS3;Q5T6P5;Q8ND83;Q8ND83-4	SLAIN1	SLAIN motif-containing protein 1;SLAIN motif-containing protein 1 (Fragment);SLAIN motif-containing protein 1;Isoform 4 of SLAIN motif-containing protein 1	+	+	+	+	+	+
A0A0A0MSV9;A0A0G2JH37;A0A0G2JKZ1;A2AB90;O15533;O15533-2;O15533-3	TAPBP	Tapasin;Tapasin;Tapasin;Tapasin;Tapasin;Isoform 2 of Tapasin;Isoform 3 of Tapasin	+	+	+	+	+	+
A0A0A0MSX9;P41252	IARS1	Isoleucine--tRNA ligase;Isoleucine--tRNA ligase, cytoplasmic	+	+	+	+	+	+
A0A0A0MSY6;Q86XH1;Q86XH1-5	IQCA1	Dynein regulatory complex protein 11;Dynein regulatory complex protein 11;Isoform 3 of Dynein regulatory complex protein 11	+	+			+	+
A0A0A0MSY7;A0A7P0MLU2;O00142;O00142-2;O00142-3;O00142-4;O00142-5;O00142-6	TK2	Thymidine kinase 2, mitochondrial;Thymidine kinase 2, mitochondrial;Thymidine kinase 2, mitochondrial;Isoform 2 of Thymidine kinase 2, mitochondrial;Isoform 3 of Thymidine kinase 2, mitochondrial;Isoform 4 of Thymidine kinase 2, mitochondrial;Isoform 5 of Thymidine kinase 2, mitochondrial;Isoform 6 of Thymidine kinase 2, mitochondrial	+	+	+	+	+	+
A0A0A0MSY9;Q92800;Q92800-2;Q92800-3;Q92800-4;Q92800-5	EZH1	[Histone H3]-lysine(27) N-trimethyltransferase;Histone-lysine N-methyltransferase EZH1;Isoform 2 of Histone-lysine N-methyltransferase EZH1;Isoform 3 of Histone-lysine N-methyltransferase EZH1;Isoform 4 of Histone-lysine N-methyltransferase EZH1;Isoform 5 of Histone-lysine N-methyltransferase EZH1	+	+	+	+	+	+
A0A0A0MT00;E9PI99;E9PL11;Q13952;Q13952-2;Q13952-3;Q13952-5;Q13952-6;Q13952-7;Q5T6K5;Q5T6K7	NFYC	Nuclear transcription factor Y subunit gamma (Fragment);Nuclear transcription factor Y subunit gamma (Fragment);Nuclear transcription factor Y subunit gamma (Fragment);Nuclear transcription factor Y subunit gamma;Isoform 1 of Nuclear transcription factor Y subunit gamma;Isoform 2 of Nuclear transcription factor Y subunit gamma;Isoform 5 of Nuclear transcription factor Y subunit gamma;Isoform 6 of…	+	+	+	+	+	+
A0A0A0MT09;Q12972;Q12972-2	PPP1R8	Nuclear inhibitor of protein phosphatase 1 (Fragment);Nuclear inhibitor of protein phosphatase 1;Isoform Beta of Nuclear inhibitor of protein phosphatase 1	+	+	+	+	+	+
A0A0A0MT32;P38571;P38571-2	LIPA	Lysosomal acid lipase/cholesteryl ester hydrolase;Lysosomal acid lipase/cholesteryl ester hydrolase;Isoform 2 of Lysosomal acid lipase/cholesteryl ester hydrolase	+	+	+	+	+	+
A0A0A0MT33;Q9UPN6	SCAF8	SR-related and CTD-associated factor 8	+	+	+	+	+	+
A0A0A0MT72;C9JUH3;Q9BSQ5;Q9BSQ5-2;Q9BSQ5-3;Q9BSQ5-4	CCM2	Cerebral cavernous malformations 2 protein;Cerebral cavernous malformations 2 protein;Cerebral cavernous malformations 2 protein;Isoform 2 of Cerebral cavernous malformations 2 protein;Isoform 3 of Cerebral cavernous malformations 2 protein;Isoform 4 of Cerebral cavernous malformations 2 protein	+	+	+	+	+	+
A0A0A0MT83;A0A0S2Z4K7;P26440;P26440-2	IVD	Isovaleryl-CoA dehydrogenase, mitochondrial;Isovaleryl-CoA dehydrogenase, mitochondrial (Fragment);Isovaleryl-CoA dehydrogenase, mitochondrial;Isoform 2 of Isovaleryl-CoA dehydrogenase, mitochondrial	+	+	+	+	+	+
A0A0A0MTB8;Q8NI36	WDR36	WD repeat-containing protein 36	+	+	+	+	+	+
A0A0A0MTC1;A0A0A0MTR7;Q63HN8;Q63HN8-4	RNF213	E3 ubiquitin-protein ligase RNF213;E3 ubiquitin-protein ligase RNF213;E3 ubiquitin-protein ligase RNF213;Isoform 2 of E3 ubiquitin-protein ligase RNF213	+	+	+	+	+	+
A0A0A0MTC2;Q13454	TUSC3	Tumor suppressor candidate 3 (Fragment);Tumor suppressor candidate 3	+	+	+	+	+	+
A0A0A0MTG1;A0A0G2JIA5;A0A0G2JL52;A0A140T8Y0;A0A140TA35;A0A140TA36;A0A140TA40;A0A140TA45;B4E0K6;B7ZL25;Q5ST30;Q5ST30-3;Q5ST30-4	VARS2	Valine--tRNA ligase;Valine--tRNA ligase;Valine--tRNA ligase;Valine--tRNA ligase;Valine--tRNA ligase;Valine--tRNA ligase;Valine--tRNA ligase;Valine--tRNA ligase;Valine--tRNA ligase;Valine--tRNA ligase;Valine--tRNA ligase, mitochondrial;Isoform 3 of Valine--tRNA ligase, mitochondrial;Isoform 4 of Valine--tRNA ligase, mitochondrial	+	+	+	+	+	+
A0A0A0MTH3;Q13418	ILK	Integrin-linked protein kinase	+	+	+	+	+	+
A0A0A0MTI1;Q15392;Q15392-2	DHCR24	Delta(24)-sterol reductase;Delta(24)-sterol reductase;Isoform 2 of Delta(24)-sterol reductase	+	+	+	+	+	+
A0A0A0MTJ9;Q6PIU2;Q6PIU2-2	NCEH1	Neutral cholesterol ester hydrolase 1;Neutral cholesterol ester hydrolase 1;Isoform 2 of Neutral cholesterol ester hydrolase 1	+	+	+	+	+	+
A0A0A0MTL5;A0A7I2V2J7;A0A7I2V5B8;A0A7I2YQB7;A0A7I2YQC7;D6R9R7;D6RF40;Q13309;Q13309-2	SKP2	S-phase kinase-associated protein 2;S-phase kinase-associated protein 2;S-phase kinase-associated protein 2;S-phase kinase-associated protein 2 (Fragment);S-phase kinase-associated protein 2;S-phase kinase-associated protein 2;S-phase kinase-associated protein 2;S-phase kinase-associated protein 2;Isoform 2 of S-phase kinase-associated protein 2	+	+	+	+	+	+
A0A0A0MTN0;A0A8I5KQQ5;A0A8I5KYP8;A0A8I5QJI3;Q13617;Q13617-2;Q5T2B5	CUL2	Cullin-2;Cullin-2;Cullin-2;Cullin-2;Cullin-2;Isoform 2 of Cullin-2;Cullin-2	+	+	+	+	+	+
A0A0A0MTS8;Q6P4F2	FDX2	Ferredoxin-2, mitochondrial;Ferredoxin-2, mitochondrial	+	+	+	+	+	+
A0A0A0MTU3;Q4ZIN3;Q4ZIN3-2;U3KPU1;U3KPY4	TMEM259	Membralin;Membralin;Isoform 2 of Membralin;Membralin (Fragment);Membralin	+	+	+	+	+	+
A0A0A6YYA0;Q86XR7-2;Q9Y3B3;Q9Y3B3-2	TMED7-TICAM2	Protein TMED7-TICAM2;Isoform 2 of TIR domain-containing adapter molecule 2;Transmembrane emp24 domain-containing protein 7;Isoform 2 of Transmembrane emp24 domain-containing protein 7	+	+	+	+	+	+
A0A0A6YYC0;E9PJN1;O75676;O75676-2	RPS6KA4	Non-specific serine/threonine protein kinase (Fragment);Ribosomal protein S6 kinase;Ribosomal protein S6 kinase alpha-4;Isoform 2 of Ribosomal protein S6 kinase alpha-4	+	+	+	+	+	+
A0A0A6YYC7;H3BTR0;Q96JP5;Q96JP5-2	ZFP91-CNTF	HCG2042749, isoform CRA_d;ZFP91-CNTF readthrough (NMD candidate) (Fragment);E3 ubiquitin-protein ligase ZFP91;Isoform 2 of E3 ubiquitin-protein ligase ZFP91	+	+	+	+	+	+
A0A0A6YYG7;Q6IBW4;Q6IBW4-2;Q6IBW4-4	NCAPH2	Condensin-2 complex subunit H2;Condensin-2 complex subunit H2;Isoform 2 of Condensin-2 complex subunit H2;Isoform 4 of Condensin-2 complex subunit H2	+	+	+	+	+	+
A0A0A6YYH1;Q7Z6K5;Q7Z6K5-2	C15orf38-AP3S2	Arpin;Arpin;Isoform C15orf38-AP3S2 of Arpin	+	+	+	+	+	+
A0A0A6YYI3;A0A0B4J1V8;A8MV53;Q9NQ55;Q9NQ55-2;Q9NQ55-3	PPAN-P2RY11	Protein PPAN-P2RY11;HCG2039996;HCG2033702, isoform CRA_a;Suppressor of SWI4 1 homolog;Isoform 2 of Suppressor of SWI4 1 homolog;Isoform 3 of Suppressor of SWI4 1 homolog	+	+	+	+	+	+
A0A0A6YYJ8;Q96HJ9-2	LUC7L2	Putative RNA-binding protein Luc7-like 2;Isoform 2 of Protein FMC1 homolog	+	+	+	+	+	+
A0A0A6YYL2;H3BPL6;P0DMM9;P0DMM9-2;P0DMM9-3;P0DMN0	SULT1A4	Sulfotransferase;Sulfotransferase (Fragment);Sulfotransferase 1A3;Isoform 2 of Sulfotransferase 1A3;Isoform 3 of Sulfotransferase 1A3;Sulfotransferase 1A4	+	+	+	+	+	+
A0A0A6YYL4;P57737-3	CORO7-PAM16	Coronin;Isoform 3 of Coronin-7	+	+	+	+	+	+
A0A0A6YYN8;A0A0D9SEI9;A0A0D9SFA8;A0A0D9SFE1;A0A0D9SG84;E9PI74;E9PJH7;E9PJY0;E9PQ36;K4DIA2;K4DIA8;K4DIB0;K4DIB3;K4DIB6;K4DIB8;Q9H936	SLC25A22	Mitochondrial glutamate carrier 1 (Fragment);Mitochondrial glutamate carrier 1 (Fragment);Mitochondrial glutamate carrier 1 (Fragment);Mitochondrial glutamate carrier 1 (Fragment);Mitochondrial glutamate carrier 1 (Fragment);Mitochondrial glutamate carrier 1 (Fragment);Mitochondrial glutamate carrier 1 (Fragment);Mitochondrial glutamate carrier 1;Mitochondrial glutamate carrier 1 (Fragment);Mitoc…	+	+	+	+	+	+
A0A0B4J1R1;P01106	MYC	Myc proto-oncogene protein	+	+	+	+	+	+
A0A0B4J1R4;P32754;P32754-2	HPD	4-hydroxyphenylpyruvate dioxygenase;4-hydroxyphenylpyruvate dioxygenase;Isoform 2 of 4-hydroxyphenylpyruvate dioxygenase
A0A0B4J1R7;Q96B45	BORCS7-ASMT	BLOC-1-related complex subunit 7	+	+	+	+	+	+
A0A0B4J1R8;Q6PII3	CCDC174	Coiled-coil domain-containing protein 174	+	+	+	+	+	+
A0A0B4J1S8;Q9UBF8;Q9UBF8-2	PI4KB	Phosphatidylinositol 4-kinase beta;Phosphatidylinositol 4-kinase beta;Isoform 2 of Phosphatidylinositol 4-kinase beta	+	+	+	+	+	+
A0A0B4J1V9;Q9NRZ9;Q9NRZ9-2	HELLS	Helicase, lymphoid-specific, isoform CRA_b;Lymphoid-specific helicase;Isoform 2 of Lymphoid-specific helicase	+	+	+	+	+	+
A0A0B4J1W0;F5GY88;O75448;O75448-2	MED24	Mediator of RNA polymerase II transcription subunit 24;Mediator of RNA polymerase II transcription subunit 24;Mediator of RNA polymerase II transcription subunit 24;Isoform 2 of Mediator of RNA polymerase II transcription subunit 24	+	+	+	+	+	+
A0A0B4J1Z1;C9JAB2;Q16629;Q16629-2;Q16629-3;Q16629-4	SRSF7	Serine/arginine-rich-splicing factor 7;Serine/arginine-rich-splicing factor 7;Serine/arginine-rich splicing factor 7;Isoform 2 of Serine/arginine-rich splicing factor 7;Isoform 3 of Serine/arginine-rich splicing factor 7;Isoform 4 of Serine/arginine-rich splicing factor 7	+	+	+	+	+	+
A0A0B4J206;O60337;O60337-5;O60337-6	MARCHF6	E3 ubiquitin-protein ligase MARCHF6;E3 ubiquitin-protein ligase MARCHF6;Isoform 2 of E3 ubiquitin-protein ligase MARCHF6;Isoform 3 of E3 ubiquitin-protein ligase MARCHF6	+	+	+	+	+	+
A0A0B4J216;E9PNF5;Q6IA69;Q6IA69-2	NADSYN1	Glutamine-dependent NAD(+) synthetase;Glutamine-dependent NAD(+) synthetase (Fragment);Glutamine-dependent NAD(+) synthetase;Isoform 2 of Glutamine-dependent NAD(+) synthetase	+	+	+	+	+	+
A0A0B4J231;B9A064	IGLL5	Immunoglobulin lambda-like polypeptide 5	+	+	+	+	+	+
A0A0B4J293;H0YKX0;H0YMG4;Q96EP0;Q96EP0-3	RNF31	RING-type domain-containing protein (Fragment);RBR-type E3 ubiquitin transferase (Fragment);E3 ubiquitin-protein ligase RNF31 (Fragment);E3 ubiquitin-protein ligase RNF31;Isoform 3 of E3 ubiquitin-protein ligase RNF31	+	+	+	+	+	+
A0A0B4J294;H3BP13;H3BQQ8;H3BUK6;Q9UL33;Q9UL33-2	TRAPPC2L	Trafficking protein particle complex subunit 2-like protein;Trafficking protein particle complex subunit 2-like protein;Trafficking protein particle complex subunit 2-like protein;Trafficking protein particle complex subunit 2-like protein;Trafficking protein particle complex subunit 2-like protein;Isoform 2 of Trafficking protein particle complex subunit 2-like protein	+	+	+	+	+	+
A0A0B4J2A0;Q9UHJ6	SHPK	FGGY_N domain-containing protein;Sedoheptulokinase	+	+	+	+	+	+
A0A0B4J2A2	PPIAL4C	Peptidyl-prolyl cis-trans isomerase A-like 4C	+	+	+	+	+	+
A0A0B4J2A4;P42765	ACAA2	3-ketoacyl-CoA thiolase, mitochondrial;3-ketoacyl-CoA thiolase, mitochondrial	+	+	+	+	+	+
A0A0B4J2A9;A0A0B4J2B0;Q96BF3;Q96BF3-2	TMIGD2	Transmembrane and immunoglobulin domain-containing protein 2;Transmembrane and immunoglobulin domain-containing protein 2;Transmembrane and immunoglobulin domain-containing protein 2;Isoform 2 of Transmembrane and immunoglobulin domain-containing protein 2	+			+
A0A0B4J2B4;K7ELC2;K7EM56;P62841;S4R417	RPS15	40S ribosomal protein S15	+	+	+	+	+	+
A0A0B4J2C3;P13693;Q5W0H4	TPT1	Translationally-controlled tumor protein	+	+	+	+	+	+
A0A0B4J2E5;Q15269	PWP2	Utp12 domain-containing protein;Periodic tryptophan protein 2 homolog	+	+	+	+	+	+
A0A0B4J2F8;E2QRJ6;P52435	POLR2J3	DNA-directed RNA polymerase II subunit RPB11-b2;DNA-directed RNA polymerase II subunit RPB11-b2;DNA-directed RNA polymerase II subunit RPB11-a	+	+	+	+	+	+
A0A0B4J2G4;Q15345	LRRC41	Leucine-rich repeat-containing protein 41	+	+	+	+	+	+
A0A0C4DFL8;F5GX28;K7EQ54;O94953	KDM4B	[Histone H3]-trimethyl-L-lysine(9) demethylase;[Histone H3]-trimethyl-L-lysine(9) demethylase;Lysine-specific demethylase 4B (Fragment);Lysine-specific demethylase 4B	+	+	+	+	+	+
A0A0C4DFM1;Q92544	TM9SF4	Transmembrane 9 superfamily member;Transmembrane 9 superfamily member 4	+	+	+	+	+	+
A0A0C4DFM2;Q6ZN55;Q6ZN55-2	ZNF574	HCG1643764, isoform CRA_b;Zinc finger protein 574;Isoform 2 of Zinc finger protein 574	+	+	+	+	+	+
A0A0C4DFM7;Q5TAX3	TUT4	Terminal uridylyltransferase 4	+	+	+	+	+	+
A0A0C4DFN3;A0A3B3ITT3;Q99685;Q99685-2	MGLL	Monoglyceride lipase;Monoglyceride lipase;Monoglyceride lipase;Isoform 2 of Monoglyceride lipase	+	+	+	+	+	+
A0A0C4DFP4;A0A6Q8PF23;A0A6Q8PGC8;A0A6Q8PHH7;H0Y2P2;Q96IV0;Q96IV0-2;Q96IV0-3	NGLY1	Peptide-N(4)-(N-acetyl-beta-glucosaminyl)asparagine amidase (Fragment);Peptide-N(4)-(N-acetyl-beta-glucosaminyl)asparagine amidase;Peptide-N(4)-(N-acetyl-beta-glucosaminyl)asparagine amidase;Peptide-N(4)-(N-acetyl-beta-glucosaminyl)asparagine amidase;Peptide-N(4)-(N-acetyl-beta-glucosaminyl)asparagine amidase (Fragment);Peptide-N(4)-(N-acetyl-beta-glucosaminyl)asparagine amidase;Isoform 2 of Pept…	+	+	+	+	+	+
A0A0C4DFQ2;A0A8Q3WKM1;Q8NCN2	ZBTB34	Zinc finger and BTB domain-containing protein 34	+	+	+	+	+	+
A0A0C4DFS0;P30039;P30039-2	PBLD	MAWD binding protein, isoform CRA_d;Phenazine biosynthesis-like domain-containing protein;Isoform 2 of Phenazine biosynthesis-like domain-containing protein	+	+	+	+	+
A0A0C4DFS2;Q9H9P2-3	CHODL	Chondrolectin;Isoform 3 of Chondrolectin	+	+	+	+	+	+
A0A0C4DFT5;G3XAC1;Q9BXS9;Q9BXS9-2;Q9BXS9-3;Q9BXS9-4;Q9BXS9-5;Q9BXS9-7	SLC26A6	Solute carrier family 26 member 6;Solute carrier family 26 member 6;Solute carrier family 26 member 6;Isoform 2 of Solute carrier family 26 member 6;Isoform 3 of Solute carrier family 26 member 6;Isoform 4 of Solute carrier family 26 member 6;Isoform 5 of Solute carrier family 26 member 6;Isoform 7 of Solute carrier family 26 member 6	+	+	+	+	+	+
A0A0C4DFV0;Q9H469;X6RGT4;X6RHD7;X6RJB2	FBXL15	F-box/LRR-repeat protein 15;F-box/LRR-repeat protein 15;F-box/LRR-repeat protein 15 (Fragment);F-box/LRR-repeat protein 15 (Fragment);F-box/LRR-repeat protein 15 (Fragment)	+	+	+	+	+	+
A0A0C4DFV9;Q01105-2	SET	Protein SET;Isoform 2 of Protein SET	+	+	+	+	+	+
A0A0C4DFW2;Q9UK53;Q9UK53-2;Q9UK53-3;Q9UK53-4;Q9UK53-5	ING1	Inhibitor of growth protein;Inhibitor of growth protein 1;Isoform 2 of Inhibitor of growth protein 1;Isoform 3 of Inhibitor of growth protein 1;Isoform 4 of Inhibitor of growth protein 1;Isoform 5 of Inhibitor of growth protein 1	+	+	+	+	+	+
A0A0C4DFW4;Q5JUR7;Q5JUR7-2;Q5JUS0	TEX30	Testis-expressed protein 30;Testis-expressed protein 30;Isoform 2 of Testis-expressed protein 30;Testis-expressed protein 30	+	+	+	+	+	+
A0A0C4DFX7;Q9H967	WDR76	WD repeat-containing protein 76	+	+	+	+	+	+
A0A0C4DFX9;H0Y3X6;Q9H3P2	NELFA	Negative elongation factor A;Negative elongation factor A (Fragment);Negative elongation factor A	+	+	+	+	+	+
A0A0C4DFY5;A8MXZ4;J9JIE0;Q9NQ84;Q9NQ84-2	GPRC5C	G-protein-coupled receptor family C group 5 member C;G-protein-coupled receptor family C group 5 member C;G-protein-coupled receptor family C group 5 member C;G-protein coupled receptor family C group 5 member C;Isoform 2 of G-protein coupled receptor family C group 5 member C	+	+	+	+	+	+
A0A0C4DFZ2;P15289;P15289-2	ARSA	Arylsulfatase A;Arylsulfatase A;Isoform 2 of Arylsulfatase A	+	+	+	+	+	+
A0A0C4DG17;C9J9K3;P08865	RPSA	40S ribosomal protein SA;40S ribosomal protein SA (Fragment);40S ribosomal protein SA	+	+	+	+	+	+
A0A0C4DG21;A0A7D9NKC8;E7EP65;E7EW77;E9PEZ7;F8WAL6;Q9NYB9;Q9NYB9-2;Q9NYB9-4	ABI2	Abl interactor 2;Abl interactor 2;Abl interactor 2 (Fragment);Abl interactor 2;Abl interactor 2;Abl interactor 2;Abl interactor 2;Isoform 2 of Abl interactor 2;Isoform 4 of Abl interactor 2	+	+	+	+	+	+
A0A0C4DG33;O43933;O43933-2	PEX1	Peroxin-1;Peroxisome biogenesis factor 1;Isoform 2 of Peroxisome biogenesis factor 1	+	+	+	+	+	+
A0A0C4DG62;A0A8C8KBE9;F5GYV5;F8WCT1;H7BZV4;Q66PJ3;Q66PJ3-1;Q66PJ3-10;Q66PJ3-2;Q66PJ3-3;Q66PJ3-4;Q66PJ3-7;Q66PJ3-9	ARL6IP4	ADP-ribosylation factor-like protein 6-interacting protein 4;ADP-ribosylation factor-like protein 6-interacting protein 4;ADP-ribosylation factor-like protein 6-interacting protein 4 (Fragment);ADP-ribosylation factor-like protein 6-interacting protein 4;ADP-ribosylation factor-like protein 6-interacting protein 4;ADP-ribosylation factor-like protein 6-interacting protein 4;Isoform 1 of ADP-ribos…	+	+	+	+	+	+
A0A0C4DG80	KLHL13	Kelch-like protein 13	+	+	+	+	+	+
A0A0C4DG88;P14859;P14859-2;P14859-3;P14859-4;P14859-5;P14859-6	POU2F1	POU domain protein (Fragment);POU domain, class 2, transcription factor 1;Isoform 2 of POU domain, class 2, transcription factor 1;Isoform 3 of POU domain, class 2, transcription factor 1;Isoform 4 of POU domain, class 2, transcription factor 1;Isoform 5 of POU domain, class 2, transcription factor 1;Isoform 6 of POU domain, class 2, transcription factor 1	+	+	+	+	+	+
A0A0C4DG89;Q7L014	DDX46	RNA helicase;Probable ATP-dependent RNA helicase DDX46	+	+	+	+	+	+
A0A0C4DG91;A0A2R8Y7V2;C9J9V6;C9JQB1;O75414	NME6	Nucleoside diphosphate kinase;Nucleoside diphosphate kinase;Nucleoside diphosphate kinase (Fragment);Nucleoside diphosphate kinase;Nucleoside diphosphate kinase 6	+	+	+	+	+	+
A0A0C4DGA2;O75521;O75521-2	ECI2	Enoyl-CoA delta isomerase 2;Enoyl-CoA delta isomerase 2;Isoform 2 of Enoyl-CoA delta isomerase 2	+	+	+	+	+	+
A0A0C4DGA6;Q14527	HLTF	Helicase-like transcription factor	+	+	+	+	+	+
A0A0C4DGA7;O94929;O94929-2;O94929-3	ABLIM3	Actin-binding LIM protein 3;Actin-binding LIM protein 3;Isoform 2 of Actin-binding LIM protein 3;Isoform 3 of Actin-binding LIM protein 3	+	+	+	+	+	+
A0A0C4DGB9	PPA2	Inorganic diphosphatase	+	+	+	+	+	+
A0A0C4DGC9;Q8TDR2	STK35	Serine/threonine-protein kinase 35 (Fragment);Serine/threonine-protein kinase 35	+	+	+	+	+	+
A0A0C4DGD4;H0YB09;H0YB62;Q7Z3D6;Q7Z3D6-2;Q7Z3D6-3;Q7Z3D6-4;Q7Z3D6-5	DGLUCY	D-glutamate cyclase, mitochondrial (Fragment);D-glutamate cyclase, mitochondrial (Fragment);D-glutamate cyclase, mitochondrial (Fragment);D-glutamate cyclase, mitochondrial;Isoform 2 of D-glutamate cyclase, mitochondrial;Isoform 3 of D-glutamate cyclase, mitochondrial;Isoform 4 of D-glutamate cyclase, mitochondrial;Isoform 5 of D-glutamate cyclase, mitochondrial	+	+	+	+	+	+
A0A0C4DGE2;E5RI87;Q86XS8;Q86XS8-2	RNF130	E3 ubiquitin-protein ligase RNF130;E3 ubiquitin-protein ligase RNF130;E3 ubiquitin-protein ligase RNF130;Isoform 2 of E3 ubiquitin-protein ligase RNF130	+	+	+	+	+	+
A0A0C4DGE6;A0A0G2JNY3;A0A0G2JRG8;A0A8I5KVA8;E9PIR1;E9PNT2;Q6ZUM4;Q6ZUM4-2;Q6ZUM4-3	ARHGAP27	Rho GTPase-activating protein 27;Rho GTPase-activating protein 27;Rho GTPase-activating protein 27;Rho GTPase-activating protein 27;Rho GTPase-activating protein 27;Rho GTPase-activating protein 27;Rho GTPase-activating protein 27;Isoform 2 of Rho GTPase-activating protein 27;Isoform 3 of Rho GTPase-activating protein 27	+	+	+	+	+	+
A0A0C4DGE7;E9PFT2;Q86UK5;Q86UK5-2;Q86UK5-3	EVC2	Ellis van Creveld syndrome 2 (Limbin), isoform CRA_c;Limbin;Limbin;Isoform 2 of Limbin;Isoform 3 of Limbin	+	+				+
A0A0C4DGG1;Q9UKS6	PACSIN3	Protein kinase C and casein kinase substrate in neurons protein 3 (Fragment);Protein kinase C and casein kinase substrate in neurons protein 3	+	+	+	+	+	+
A0A0C4DGG9;A0A2R8Y212;A0A2R8Y425;A0A2R8Y521;A0A2R8Y5J0;A0A2R8YFK9;A0A2U3TZM0;F5GWX5;Q14839;Q14839-2	CHD4	DNA helicase;DNA helicase;DNA helicase (Fragment);DNA helicase;DNA helicase;DNA helicase;DNA helicase;DNA helicase;Chromodomain-helicase-DNA-binding protein 4;Isoform 2 of Chromodomain-helicase-DNA-binding protein 4	+	+	+	+	+	+
A0A0C4DGH0;Q5ZPR3	CD276	CD276 antigen	+	+	+	+	+	+
A0A0C4DGH3;Q9Y6R0	NUMBL	Numb-like protein	+	+	+	+	+	+
A0A0C4DGH6;A0JNW5	BLTP3B	Bridge-like lipid transfer protein family member 3B;UHRF1-binding protein 1-like	+	+	+	+	+	+
A0A0C4DGH8;A0A0C4DGX9;A0A0C4DGY3;H0YJX0;Q8TAM2;Q8TAM2-3;Q8TAM2-4	TTC8	Tetratricopeptide repeat domain 8 isoform 3;Tetratricopeptide repeat domain 8 isoform 1;Tetratricopeptide repeat domain 8 isoform 2;Tetratricopeptide repeat protein 8 (Fragment);Tetratricopeptide repeat protein 8;Isoform 3 of Tetratricopeptide repeat protein 8;Isoform 4 of Tetratricopeptide repeat protein 8	+	+	+	+	+	+
A0A0C4DGJ4;F8VRL4;F8VRR0;Q9NZJ9	NUDT4	Diphosphoinositol polyphosphate phosphohydrolase 2;Diphosphoinositol polyphosphate phosphohydrolase 2 (Fragment);Diphosphoinositol polyphosphate phosphohydrolase 2 (Fragment);Diphosphoinositol polyphosphate phosphohydrolase 2	+	+	+	+	+	+
A0A0C4DGL8;H0Y300;J3QR68;P00738;P00738-2	HP	Haptoglobin;Haptoglobin;Haptoglobin (Fragment);Haptoglobin;Isoform 2 of Haptoglobin	+			+	+	+
A0A0C4DGM2;Q8IWY8;Q8IWY8-2;Q8IWY8-4	ZSCAN29	Zinc finger and SCAN domain-containing protein 29;Zinc finger and SCAN domain-containing protein 29;Isoform 2 of Zinc finger and SCAN domain-containing protein 29;Isoform 4 of Zinc finger and SCAN domain-containing protein 29	+	+	+	+	+	+
A0A0C4DGN6;J3QRU8;Q9Y2X7;Q9Y2X7-3	GIT1	ARF GTPase-activating protein GIT1;ARF GTPase-activating protein GIT1;ARF GTPase-activating protein GIT1;Isoform 3 of ARF GTPase-activating protein GIT1	+	+	+	+	+	+
A0A0C4DGQ4;Q86W25	NLRP13	NACHT, LRR and PYD domains-containing protein 13;NACHT, LRR and PYD domains-containing protein 13	+	+	+	+	+	+
A0A0C4DGQ7;C9JRL6;K7EIK7;O95834;O95834-2;O95834-3	EML2	Echinoderm microtubule-associated protein-like 2;Echinoderm microtubule-associated protein-like 2;Echinoderm microtubule-associated protein-like 2;Echinoderm microtubule-associated protein-like 2;Isoform 2 of Echinoderm microtubule-associated protein-like 2;Isoform 3 of Echinoderm microtubule-associated protein-like 2	+	+	+	+	+	+
A0A0C4DGQ8;Q6IAN0	DHRS7B	Dehydrogenase/reductase SDR family member 7B	+	+	+	+	+	+
A0A0C4DGS1;P39656;P39656-2;P39656-3	DDOST	Dolichyl-diphosphooligosaccharide--protein glycosyltransferase 48 kDa subunit;Dolichyl-diphosphooligosaccharide--protein glycosyltransferase 48 kDa subunit;Isoform 2 of Dolichyl-diphosphooligosaccharide--protein glycosyltransferase 48 kDa subunit;Isoform 3 of Dolichyl-diphosphooligosaccharide--protein glycosyltransferase 48 kDa subunit	+	+	+	+	+	+
A0A0C4DGS6;A0A804CEY2;Q8TDM0;Q8TDM0-3	BCAS4	Breast carcinoma-amplified sequence 4;Breast carcinoma amplified sequence 4, isoform CRA_b;Breast carcinoma-amplified sequence 4;Isoform 3 of Breast carcinoma-amplified sequence 4	+	+	+	+	+	+
A0A0C4DGT3;A0A2R8Y695;A0A2R8Y7T6;A0A3B3IRZ4;A0A3B3IU98;Q6DN90;Q6DN90-2;Q6DN90-3	IQSEC1	Epididymis secretory sperm binding protein;IQ motif and SEC7 domain-containing protein 1 (Fragment);IQ motif and SEC7 domain-containing protein 1;IQ motif and SEC7 domain-containing protein 1;IQ motif and SEC7 domain-containing protein 1 (Fragment);IQ motif and SEC7 domain-containing protein 1;Isoform 2 of IQ motif and SEC7 domain-containing protein 1;Isoform 3 of IQ motif and SEC7 domain-contain…	+	+	+	+	+	+
A0A0C4DGU5;D6RIC3;Q9Y3C1;Q9Y3C1-2;Q9Y3C1-3	NOP16	Nucleolar protein 16;Nucleolar protein 16;Nucleolar protein 16;Isoform 2 of Nucleolar protein 16;Isoform 3 of Nucleolar protein 16	+	+	+	+	+	+
A0A0C4DGV4;E9PLX3;O43504;R4GMU8	LAMTOR5	Ragulator complex protein LAMTOR5	+	+	+	+	+	+
A0A0C4DGV9;P49917	LIG4	DNA ligase;DNA ligase 4	+	+	+	+	+	+
A0A0C4DGW0;A0A3B3IRK3;B4DGY6;H7C5F7;Q9NV92	NDFIP2	NEDD4 family-interacting protein 2	+	+	+	+	+	+
A0A0C4DH01;Q9NVU0;Q9NVU0-2;Q9NVU0-3;Q9NVU0-4;Q9NVU0-5	POLR3E	DNA-directed RNA polymerase III subunit RPC5;DNA-directed RNA polymerase III subunit RPC5;Isoform 2 of DNA-directed RNA polymerase III subunit RPC5;Isoform 3 of DNA-directed RNA polymerase III subunit RPC5;Isoform 4 of DNA-directed RNA polymerase III subunit RPC5;Isoform 5 of DNA-directed RNA polymerase III subunit RPC5	+	+	+	+	+	+
A0A0C4DH07;Q8N2S1;Q8N2S1-2;Q8N2S1-3	LTBP4	Latent-transforming growth factor beta-binding protein 4;Latent-transforming growth factor beta-binding protein 4;Isoform 2 of Latent-transforming growth factor beta-binding protein 4;Isoform 3 of Latent-transforming growth factor beta-binding protein 4	+	+	+	+	+	+
A0A0C4DH22;A0A1B0GTW6;Q9H4G0	EPB41L1	Band 4.1-like protein 1	+	+	+	+	+	+
A0A0D9SEI3;A0A0D9SEN2;A0A0D9SER5;P21127;P21127-2;P21127-3;P21127-6;P21127-8;P21127-9	CDK11B	Cyclin-dependent kinase 11B;Cyclin-dependent kinase 11B;Cyclin-dependent kinase 11B;Cyclin-dependent kinase 11B;Isoform SV1 of Cyclin-dependent kinase 11B;Isoform 2 of Cyclin-dependent kinase 11B;Isoform SV5 of Cyclin-dependent kinase 11B;Isoform 8 of Cyclin-dependent kinase 11B;Isoform SV10 of Cyclin-dependent kinase 11B	+	+	+	+	+	+
A0A0D9SEJ5;F5GY05;Q96EK7;Q96EK7-2	FAM120B	Constitutive coactivator of peroxisome proliferator-activated receptor gamma;Constitutive coactivator of peroxisome proliferator-activated receptor gamma;Constitutive coactivator of peroxisome proliferator-activated receptor gamma;Isoform 2 of Constitutive coactivator of peroxisome proliferator-activated receptor gamma	+	+	+	+	+	+
A0A0D9SEM4;Q08170	SRSF4	Serine/arginine-rich-splicing factor 4 (Fragment);Serine/arginine-rich splicing factor 4	+	+	+	+	+	+
A0A0D9SER1;A0A804HJX9;Q9NZC7;Q9NZC7-2	WWOX	WW domain-containing oxidoreductase;WW domain-containing oxidoreductase;WW domain-containing oxidoreductase;Isoform 2 of WW domain-containing oxidoreductase	+	+	+	+	+	+
A0A0D9SEZ6;A0A0D9SG71;A0A8Q3SIL6;H0YA80;P49459;P49459-3;P63146	UBE2A	Ubiquitin-conjugating enzyme E2 A;Ubiquitin-conjugating enzyme E2 A;Ubiquitin-conjugating enzyme E2 A;Ubiquitin-conjugating enzyme E2 B (Fragment);Ubiquitin-conjugating enzyme E2 A;Isoform 3 of Ubiquitin-conjugating enzyme E2 A;Ubiquitin-conjugating enzyme E2 B	+	+	+	+	+	+
A0A0D9SF44;A0A0D9SG39;A0A0R4J2E2;A0A7P0N5L0;E5RHX3;E5RIQ4;Q9Y3T6;Q9Y3T6-3	R3HCC1	R3H and coiled-coil domain-containing protein 1;R3H and coiled-coil domain-containing protein 1;R3H and coiled-coil domain-containing protein 1;R3H and coiled-coil domain-containing protein 1;R3H and coiled-coil domain-containing protein 1 (Fragment);R3H and coiled-coil domain-containing protein 1 (Fragment);R3H and coiled-coil domain-containing protein 1;Isoform 2 of R3H and coiled-coil domain-c…	+	+	+	+	+	+
A0A0D9SF53;A0A0D9SFB3;A0A0D9SG12;A0A2R8Y4A4;A0A2R8Y645;A0A2R8YCW1;A0A2R8YF78;A0A2R8YFR4;A0A2R8YFS5;A0A2U3TZJ9;O00571	DDX3X	RNA helicase;RNA helicase;RNA helicase;RNA helicase;RNA helicase;RNA helicase;RNA helicase;RNA helicase;RNA helicase;RNA helicase;ATP-dependent RNA helicase DDX3X	+	+	+	+	+	+
A0A0D9SF54;A0A0D9SGF6;Q13813;Q13813-2;Q13813-3	SPTAN1	Spectrin alpha chain, non-erythrocytic 1;Spectrin alpha chain, non-erythrocytic 1;Spectrin alpha chain, non-erythrocytic 1;Isoform 2 of Spectrin alpha chain, non-erythrocytic 1;Isoform 3 of Spectrin alpha chain, non-erythrocytic 1	+	+	+	+	+	+
A0A0D9SFG6;Q99418;Q99418-2	CYTH2	Cytohesin-2;Cytohesin-2;Isoform 2 of Cytohesin-2	+	+	+	+	+	+
A0A0D9SFL3;B0QYK0;C9JGE3;H7BY36;Q01844;Q01844-2;Q01844-3;Q01844-5;Q01844-6	EWSR1	RNA-binding protein EWS;RNA-binding protein EWS;EWS RNA-binding protein variant 6;RNA-binding protein EWS (Fragment);RNA-binding protein EWS;Isoform EWS-B of RNA-binding protein EWS;Isoform 3 of RNA-binding protein EWS;Isoform 5 of RNA-binding protein EWS;Isoform 6 of RNA-binding protein EWS	+	+	+	+	+	+
A0A0D9SFP2;E9PF18;Q16836;Q16836-2;Q16836-3	HADH	Hydroxyacyl-coenzyme A dehydrogenase, mitochondrial;Hydroxyacyl-coenzyme A dehydrogenase, mitochondrial;Hydroxyacyl-coenzyme A dehydrogenase, mitochondrial;Isoform 2 of Hydroxyacyl-coenzyme A dehydrogenase, mitochondrial;Isoform 3 of Hydroxyacyl-coenzyme A dehydrogenase, mitochondrial	+	+	+	+	+	+
A0A0D9SFW8;P30511;P30511-3	HLA-F	HLA class I histocompatibility antigen, alpha chain F (Fragment);HLA class I histocompatibility antigen, alpha chain F;Isoform 3 of HLA class I histocompatibility antigen, alpha chain F	+	+	+	+	+	+
A0A0D9SG04;A0A0X1KG75;Q53SF7;Q53SF7-2;Q53SF7-3	COBLL1	Cordon-bleu protein-like 1;Cordon-bleu protein-like 1;Cordon-bleu protein-like 1;Isoform 2 of Cordon-bleu protein-like 1;Isoform 3 of Cordon-bleu protein-like 1	+	+	+	+	+	+
A0A0D9SG79;Q9NZ09;Q9NZ09-3;Q9NZ09-4	UBAP1	Ubiquitin-associated protein 1 (Fragment);Ubiquitin-associated protein 1;Isoform 3 of Ubiquitin-associated protein 1;Isoform 4 of Ubiquitin-associated protein 1	+	+	+	+	+	+
A0A0D9SGE8	PHF6	PHD finger protein 6	+	+	+	+	+	+
A0A0D9SGH0;A0A1B0GV11;A0A7I2V2B0;Q92581;Q92581-2;Q92581-3	SLC9A6	Sodium/hydrogen exchanger;Sodium/hydrogen exchanger;Sodium/hydrogen exchanger;Sodium/hydrogen exchanger 6;Isoform 2 of Sodium/hydrogen exchanger 6;Isoform 3 of Sodium/hydrogen exchanger 6	+	+	+	+	+	+
A0A0D9SGH8;C6ZRJ7;C6ZRK5;E2GH26;Q5VVR7;Q9NQB0;Q9NQB0-10;Q9NQB0-12;Q9NQB0-13;Q9NQB0-14;Q9NQB0-15;Q9NQB0-16;Q9NQB0-2;Q9NQB0-3;Q9NQB0-4;Q9NQB0-5;Q9NQB0-6;Q9NQB0-7;Q9NQB0-8;Q9NQB0-9	TCF7L2	Transcription factor 7-like 2;TCF7L2 isoform pFC8A_TCF7L2_A3,ex1-12,13,13a;TCF7L2 isoform pFC8A_TCF7L2_ex1-11-13-14;T-cell factor-4 variant L;TCF7L2 isoform pFC8A_TCF7L2_H7_ex1-11-13-13b;Transcription factor 7-like 2;Isoform 10 of Transcription factor 7-like 2;Isoform 12 of Transcription factor 7-like 2;Isoform 13 of Transcription factor 7-like 2;Isoform 14 of Transcription factor 7-like 2;Isofor…	+	+	+	+	+	+
A0A0D9SGJ6;C9JFZ1;C9JW66;J3KPK1;J3KQV8;O43426;O43426-2;O43426-4;O43426-5	SYNJ1	Phosphoinositide 5-phosphatase;Phosphoinositide 5-phosphatase;Phosphoinositide 5-phosphatase (Fragment);Phosphoinositide 5-phosphatase;Phosphoinositide 5-phosphatase;Synaptojanin-1;Isoform 2 of Synaptojanin-1;Isoform 3 of Synaptojanin-1;Isoform 4 of Synaptojanin-1	+	+	+	+	+	+
A0A0D9SGK2;Q93096	PTP4A1	Protein tyrosine phosphatase type IVA 1	+	+	+	+	+	+
A0A0G2JH30;A0A0G2JPX0;P49918;P49918-2	CDKN1C	Cyclin-dependent kinase inhibitor 1C;Cyclin-dependent kinase inhibitor 1C;Cyclin-dependent kinase inhibitor 1C;Isoform Short of Cyclin-dependent kinase inhibitor 1C	+	+	+	+	+	+
A0A0G2JH50;A0A0G2JIF0;A0A1W2PS56;A2BF26;Q5RIP0	HLA-C	HLA class I histocompatibility antigen, C alpha chain;HLA class I histocompatibility antigen, C alpha chain;HLA class I histocompatibility antigen, C alpha chain;HLA class I histocompatibility antigen, C alpha chain;HLA class I histocompatibility antigen	+	+	+	+	+	+
A0A0G2JH58;A0A0G2JH91;A0A0G2JHB5;A0A140T979;A0A140T9D8;A0A140T9H4;A0A140T9M6;F5H7Q8;Q29980;Q29980-2	MICB	MHC class I polypeptide-related sequence B;MHC class I polypeptide-related sequence B;MHC class I polypeptide-related sequence B;MHC class I polypeptide-related sequence B (Fragment);MHC class I polypeptide-related sequence B;MHC class I polypeptide-related sequence B (Fragment);MHC Class I chain-related protein;MHC class I polypeptide-related sequence B;MHC class I polypeptide-related sequence B…	+	+	+	+	+	+
A0A0G2JHC2;Q6NYC8	PPP1R18	PPP1R18;Phostensin	+	+	+	+	+	+
A0A0G2JIC6;Q9Y676	MRPS18B	28S ribosomal protein S18b, mitochondrial;28S ribosomal protein S18b, mitochondrial	+	+	+	+	+	+
A0A0G2JII5;A0A0G2JJ47;A0A0G2JP87;A0A0G2JPU2;A0A494C023;A0A494C0D7;A2ABH1;B0S7V6;Q8TD31;Q8TD31-2	CCHCR1	Coiled-coil alpha-helical rod protein 1;Coiled-coil alpha-helical rod protein 1;Coiled-coil alpha-helical rod protein 1;Coiled-coil alpha-helical rod protein 1;Coiled-coil alpha-helical rod protein 1;Coiled-coil alpha-helical rod protein 1;Coiled-coil alpha-helical rod protein 1;Coiled-coil alpha-helical rod protein 1;Coiled-coil alpha-helical rod protein 1;Isoform 2 of Coiled-coil alpha-helical …	+	+	+	+	+	+
A0A0G2JIR1;A0A0G2JIS2;A0A0G2JK64;A2ABF8;A2ABF9;Q96KQ7;Q96KQ7-2	EHMT2	Histone-lysine N-methyltransferase EHMT2;Histone-lysine N-methyltransferase EHMT2;Histone-lysine N-methyltransferase EHMT2;Histone-lysine N-methyltransferase EHMT2;Histone-lysine N-methyltransferase EHMT2;Histone-lysine N-methyltransferase EHMT2;Isoform 2 of Histone-lysine N-methyltransferase EHMT2	+	+	+	+	+	+
A0A0G2JIT5;A0A0G2JJ26;A0A140T9R9;Q9H633;Q9H633-4	RPP21	RPP21;Ribonuclease P protein subunit p21;RPP21;Ribonuclease P protein subunit p21;Isoform 4 of Ribonuclease P protein subunit p21	+	+	+	+	+	+
A0A0G2JIW1;P0DMV8;P0DMV9	HSPA1B	Heat shock 70 kDa protein 1B;Heat shock 70 kDa protein 1A;Heat shock 70 kDa protein 1B	+	+	+	+	+	+
A0A0G2JJD3;O95870	ABHD16A	Phosphatidylserine lipase ABHD16A	+	+	+	+	+	+
A0A0G2JK44;A0A140T9E9;H0Y6K2;P25440;P25440-2	BRD2	Bromodomain-containing protein 2;Bromodomain-containing protein 2 (Fragment);Bromodomain-containing protein 2 (Fragment);Bromodomain-containing protein 2;Isoform 2 of Bromodomain-containing protein 2	+	+	+	+	+	+
A0A0G2JLD8;E7EUY5;Q04837	SSBP1	Single-stranded DNA-binding protein, mitochondrial (Fragment);Single-stranded DNA-binding protein, mitochondrial (Fragment);Single-stranded DNA-binding protein, mitochondrial	+	+	+	+	+	+
A0A0G2JLR5;A0A0G2JMW4;Q02833;Q02833-2;Q02833-3	RASSF7	Ras association domain-containing protein 7;Ras association domain-containing protein 7;Ras association domain-containing protein 7;Isoform 2 of Ras association domain-containing protein 7;Isoform 3 of Ras association domain-containing protein 7	+	+	+	+	+	+
A0A0G2JM12;A0A7I2YQ78;N0E472;P67870;Q5SRQ3;Q5SRQ6	CSNK2B	Casein kinase II subunit beta	+	+	+	+	+	+
A0A0G2JMB2;A0A286YEY5;P01877	IGHA2	Immunoglobulin heavy constant alpha 2 (Fragment);Immunoglobulin heavy constant alpha 2 (Fragment);Immunoglobulin heavy constant alpha 2
A0A0G2JMZ8;Q16625;Q16625-2;Q16625-3	OCLN	Occludin;Occludin;Isoform 2 of Occludin;Isoform 3 of Occludin	+	+	+	+	+	+
A0A0G2JN29;A0A7I2V4T6;A0A7I2V6B0;J3KN36;P69849;Q15155;Q5JPE7;Q5JPE7-2	NOMO1	Nodal modulator 1;Nodal modulator 3;Nodal modulator 3;Nodal modulator 3;Nodal modulator 3;Nodal modulator 1;Nodal modulator 2;Isoform 2 of Nodal modulator 2	+	+	+	+	+	+
A0A0G2JNB1;A0A0G2JNT7;A0A0G2JQF4;A0A1W2PQT4;A0A3B3IT55;Q7Z3B3;Q7Z3B3-2	KANSL1	KAT8 regulatory NSL complex subunit 1;KAT8 regulatory NSL complex subunit 1;KAT8 regulatory NSL complex subunit 1;KAT8 regulatory NSL complex subunit 1 (Fragment);KAT8 regulatory NSL complex subunit 1;KAT8 regulatory NSL complex subunit 1;Isoform 2 of KAT8 regulatory NSL complex subunit 1	+	+	+	+	+	+
A0A0G2JNC7;A0A0G2JS53;B7ZLE8;E7EQW0;Q13075;Q13075-2	NAIP	Baculoviral IAP repeat-containing protein 1;Baculoviral IAP repeat-containing protein 1;Baculoviral IAP repeat-containing protein 1;Baculoviral IAP repeat-containing protein 1;Baculoviral IAP repeat-containing protein 1;Isoform 2 of Baculoviral IAP repeat-containing protein 1	+	+	+	+	+	+
A0A0G2JNW7;Q9Y666	SLC12A7	Solute carrier family 12 member 7	+	+	+	+	+	+
A0A0G2JNZ2;A0A0G2JPP5;A0A669KB89;Q14160;Q14160-3	SCRIB	Protein scribble homolog;Protein scribble homolog;SCRIB overlapping open reading frame protein;Protein scribble homolog;Isoform 3 of Protein scribble homolog	+	+	+	+	+	+
A0A0G2JP55;A8MTQ3;P0C1Z6;P0C1Z6-2	TFPT	TCF3 fusion partner;TCF3 fusion partner;TCF3 fusion partner;Isoform 2 of TCF3 fusion partner	+	+	+	+	+	+
A0A0G2JP78;A0A0G2JPT5;O75943;O75943-2;O75943-4	RAD17	Cell cycle checkpoint protein RAD17;Cell cycle checkpoint protein RAD17;Cell cycle checkpoint protein RAD17;Isoform 2 of Cell cycle checkpoint protein RAD17;Isoform 4 of Cell cycle checkpoint protein RAD17	+	+	+	+	+	+
A0A0G2JPR0;A0A140TA32;A0A140TA44;A0A140TA49	C4A	Complement C4-A	+	+	+	+	+	+
A0A0G2JQD6;Q8IXL6	FAM20C	Extracellular serine/threonine protein kinase FAM20C (Fragment);Extracellular serine/threonine protein kinase FAM20C	+	+	+	+	+	+
A0A0G2JQF2;B7WPK3;O95954;O95954-2;O95954-3;O95954-4	FTCD	Formimidoyltransferase-cyclodeaminase (Fragment);Formimidoyltransferase-cyclodeaminase;Formimidoyltransferase-cyclodeaminase;Isoform C of Formimidoyltransferase-cyclodeaminase;Isoform D of Formimidoyltransferase-cyclodeaminase;Isoform E of Formimidoyltransferase-cyclodeaminase	+			+
A0A0G2JRS5;A0A0G2JRT0;Q14201;Q14201-2	BTG3	Protein BTG3 (Fragment);Protein BTG3 (Fragment);Protein BTG3;Isoform 2 of Protein BTG3	+	+	+	+	+	+
A0A0J9YW18;B4DHJ7;Q12983	BNIP3	BCL2/adenovirus E1B 19 kDa protein-interacting protein 3	+	+	+	+	+	+
A0A0J9YW33;Q13277;Q13277-2;Q13277-3	STX3	Syntaxin 3B;Syntaxin-3;Isoform B of Syntaxin-3;Isoform 3 of Syntaxin-3	+	+	+	+	+	+
A0A0J9YW64;A6NIW2;Q5JSL3	DOCK11	Dedicator of cytokinesis protein 11 (Fragment);Dedicator of cytokinesis protein 11;Dedicator of cytokinesis protein 11	+	+	+	+	+	+
A0A0J9YWB6;A0A0J9YWJ4;K7EJD2;Q9Y5B0;Q9Y5B0-4	CTDP1	RNA polymerase II subunit A C-terminal domain phosphatase (Fragment);RNA polymerase II subunit A C-terminal domain phosphatase (Fragment);RNA polymerase II subunit A C-terminal domain phosphatase (Fragment);RNA polymerase II subunit A C-terminal domain phosphatase;Isoform 4 of RNA polymerase II subunit A C-terminal domain phosphatase	+	+	+	+	+	+
A0A0J9YWD2;A0A0J9YX19;A0A0J9YXY6;A0A0J9YYK8;A0A1B0GTJ5;A0A1B0GU79;A0A1B0GUR8;A0A1B0GVR1;Q9UBY8	CLN8	Protein CLN8;Protein CLN8 (Fragment);Protein CLN8 (Fragment);Protein CLN8 (Fragment);TLC domain-containing protein;Protein CLN8 (Fragment);Protein CLN8;TLC domain-containing protein (Fragment);Protein CLN8	+	+	+		+	+
A0A0J9YWD5;A0A0J9YX88;A0A0J9YYB5;B7ZM65;E9PJ24;F8WEF5;Q9P1Y6;Q9P1Y6-2;Q9P1Y6-3	PHRF1	PHD and RING finger domain-containing protein 1;PHD and RING finger domain-containing protein 1;PHD and RING finger domain-containing protein 1;PHD and RING finger domain-containing protein 1;PHD and RING finger domain-containing protein 1;PHD and RING finger domain-containing protein 1;PHD and RING finger domain-containing protein 1;Isoform 2 of PHD and RING finger domain-containing protein 1;Is…	+	+	+	+	+	+
A0A0J9YWQ2;Q9BVG9	PTDSS2	Phosphatidylserine synthase (Fragment);Phosphatidylserine synthase 2	+	+	+	+	+	+
A0A0J9YWR7;A0A0J9YXE4;Q8N2F6;Q8N2F6-2;Q8N2F6-3;Q8N2F6-4	ARMC10	Armadillo repeat-containing protein 10 (Fragment);Armadillo repeat-containing protein 10 (Fragment);Armadillo repeat-containing protein 10;Isoform 2 of Armadillo repeat-containing protein 10;Isoform 3 of Armadillo repeat-containing protein 10;Isoform 4 of Armadillo repeat-containing protein 10	+	+	+	+	+	+
A0A0J9YWZ5;O14640;O14640-2	DVL1	Segment polarity protein dishevelled homolog DVL-1 (Fragment);Segment polarity protein dishevelled homolog DVL-1;Isoform 2 of Segment polarity protein dishevelled homolog DVL-1	+	+	+	+	+	+
A0A0J9YX62;C9J2C4;O75190;O75190-2;O75190-3	DNAJB6	DnaJ homolog subfamily B member 6;DnaJ homolog subfamily B member 6 (Fragment);DnaJ homolog subfamily B member 6;Isoform B of DnaJ homolog subfamily B member 6;Isoform C of DnaJ homolog subfamily B member 6	+	+	+	+	+	+
A0A0J9YX86;A0A1B0GV12;A6NC78;A6NCC3;F8WBI6;H3BV12;I6L899	GOLGA8Q	Golgin subfamily A member 8Q;Uncharacterized protein;Putative golgin subfamily A member 8I;Golgin subfamily A member 8O;Golgin subfamily A member 8N;Golgin subfamily A member 8Q;Golgin subfamily A member 8R	+	+	+	+	+	+
A0A0J9YXC7;A0A8Q3WKI3;A0A8Q3WKJ2;A0A8Q3WKK6;A0A8Q3WKP0;A0A8Q3WLN4;A0A8Q3WLX8;P48059;P48059-2;P48059-3;P48059-4;P48059-5	LIMS4	LIM and senescent cell antigen-like-containing domain protein;LIM and senescent cell antigen-like-containing domain protein 1;LIM and senescent cell antigen-like-containing domain protein 1;LIM and senescent cell antigen-like-containing domain protein 1;LIM and senescent cell antigen-like-containing domain protein 1;LIM and senescent cell antigen-like-containing domain protein 1;LIM and senescent…	+	+	+	+	+	+
A0A0J9YXF2;Q15165;Q15165-1;Q15165-3	PON2	Paraoxonase;Serum paraoxonase/arylesterase 2;Isoform 1 of Serum paraoxonase/arylesterase 2;Isoform 3 of Serum paraoxonase/arylesterase 2	+	+	+	+	+	+
A0A0J9YXM6;Q562E7;Q562E7-4	WDR81	WD repeat-containing protein 81;WD repeat-containing protein 81;Isoform 4 of WD repeat-containing protein 81	+	+	+	+	+	+
A0A0J9YY99		Ig-like domain-containing protein (Fragment)	+	+			+	+
A0A0J9YYE0;Q92804;Q92804-2	TAF15	TATA-binding protein-associated factor 2N;TATA-binding protein-associated factor 2N;Isoform Short of TATA-binding protein-associated factor 2N	+	+	+	+	+	+
A0A0J9YYE2;Q8IXZ2	ZC3H3	Zinc finger CCCH domain-containing protein 3 (Fragment);Zinc finger CCCH domain-containing protein 3	+	+	+	+	+	+
A0A0J9YYF1;A0A1B0GX95	TRBV7-4	T cell receptor beta variable 7-4 (Fragment);T cell receptor beta variable 7-4	+	+	+	+	+
A0A0R4J2E8;A8MXP9;P43243	MATR3	Matrin-3	+	+	+	+	+	+
A0A0R4J2F3;P0DPB6	POLR1D	DNA-directed RNA polymerases I and III subunit RPAC2	+	+	+	+	+	+
A0A0R4J2F6;Q12894;Q12894-2	IFRD2	Interferon-related developmental regulator 2;Interferon-related developmental regulator 2;Isoform 2 of Interferon-related developmental regulator 2	+	+	+	+	+	+
A0A0S2Z3M4;A0A8I5KUF3;A0A8I5KVL5;A0A8I5KYH4;A0A8I5KYP7;H0YKF0;H0YLU7;H3BV91;P13804	ETFA	Electron transfer flavoprotein subunit alpha, mitochondrial (Fragment);Electron transfer flavoprotein subunit alpha;Electron transfer flavoprotein subunit alpha;Electron transfer flavoprotein subunit alpha;Electron transfer flavoprotein subunit alpha;Electron transfer flavoprotein subunit alpha;Electron transfer flavoprotein subunit alpha;Electron transfer flavoprotein subunit alpha;Electron tran…	+	+	+	+	+	+
A0A0S2Z471;P12277	CKB	Creatine kinase (Fragment);Creatine kinase B-type	+	+	+	+	+	+
A0A0S2Z4G6;P09493;P09493-9	TPM1	Tropomyosin 1 (Alpha), isoform CRA_o (Fragment);Tropomyosin alpha-1 chain;Isoform 9 of Tropomyosin alpha-1 chain	+	+	+	+	+	+
A0A0S2Z4L3;A0A3B3ISJ1;P07225	PROS1	Vitamin K-dependent protein S (Fragment);Vitamin K-dependent protein S;Vitamin K-dependent protein S
A0A0U1RQC9;P04637;P04637-4	TP53	Cellular tumor antigen p53;Cellular tumor antigen p53;Isoform 4 of Cellular tumor antigen p53	+	+	+	+	+	+
A0A0U1RQG6;A0A0U1RQM7;A0A0U1RQR1;A0A0U1RR06;C9J471;C9J5L0;C9J7Q8;C9JBX7;C9JUS5;Q9Y484;Q9Y484-2;Q9Y484-3	WDR45	WD repeat domain phosphoinositide-interacting protein 4;WD repeat domain phosphoinositide-interacting protein 4;WD repeat domain phosphoinositide-interacting protein 4 (Fragment);WD repeat domain phosphoinositide-interacting protein 4;WD repeat domain phosphoinositide-interacting protein 4;WD repeat domain phosphoinositide-interacting protein 4 (Fragment);WD repeat domain phosphoinositide-interac…	+	+	+	+	+	+
A0A0U1RQI6;A0A804HJG7;E3W994;E7ERI8;E7EW49;J3KR49;O75122;O75122-3	CLASP2	CLIP-associating protein 2;CLIP-associating protein 2;CLIP-associating protein 2;CLIP-associating protein 2;CLIP-associating protein 2;CLIP-associating protein 2;CLIP-associating protein 2;Isoform 3 of CLIP-associating protein 2	+	+	+	+	+	+
A0A0U1RQJ1;A0A0U1RRB9;C9J015;F2Z2V1;Q96C11;Q96C11-2;Q96C11-3;Q96C11-4;Q96C11-5	FGGY	FGGY carbohydrate kinase domain-containing protein;FGGY carbohydrate kinase domain-containing protein;FGGY carbohydrate kinase domain-containing protein (Fragment);FGGY carbohydrate kinase domain-containing protein;FGGY carbohydrate kinase domain-containing protein;Isoform 2 of FGGY carbohydrate kinase domain-containing protein;Isoform 4 of FGGY carbohydrate kinase domain-containing protein;Isofo…	+	+			+
A0A0U1RQK7;A0A8I5KT99;A0A8I5KV92	EIF4G3	Eukaryotic translation initiation factor 4 gamma 3	+	+	+	+	+	+
A0A0U1RQP1;Q05193;Q05193-3	DNM1	Dynamin GTPase;Dynamin-1;Isoform 3 of Dynamin-1	+	+	+	+	+	+
A0A0U1RQQ9;F8VSC5;Q6P3W7	SCYL2	SCY1-like protein 2;SCY1-like protein 2 (Fragment);SCY1-like protein 2	+	+	+	+	+	+
A0A0U1RQR2;A0A494C0L7;F5H2X7;H0Y5D5;Q5SYW2;Q9ULV3;Q9ULV3-2;Q9ULV3-3;Q9ULV3-4;Q9ULV3-5	CIZ1	Cip1-interacting zinc finger protein (Fragment);Cip1-interacting zinc finger protein;Cip1-interacting zinc finger protein;Cip1-interacting zinc finger protein (Fragment);Cip1-interacting zinc finger protein;Cip1-interacting zinc finger protein;Isoform 2 of Cip1-interacting zinc finger protein;Isoform 3 of Cip1-interacting zinc finger protein;Isoform 4 of Cip1-interacting zinc finger protein;Isofo…	+	+	+	+	+	+
A0A0U1RQR9;A0A0U1RQW3;A0A0U1RRM7;Q8WXE1;Q8WXE1-2;Q8WXE1-3;Q8WXE1-5	ATRIP	ATR-interacting protein;ATR-interacting protein;ATR-interacting protein (Fragment);ATR-interacting protein;Isoform 2 of ATR-interacting protein;Isoform 3 of ATR-interacting protein;Isoform 4 of ATR-interacting protein	+	+	+	+	+	+
A0A0U1RQT7;A0A0U1RQY7;Q8IXA3;Q9HCP0;Q9HCP0-2;U3KQA5;U3KQB3	CSNK1G1	Non-specific serine/threonine protein kinase;Non-specific serine/threonine protein kinase;Non-specific serine/threonine protein kinase;Casein kinase I isoform gamma-1;Isoform 1S of Casein kinase I isoform gamma-1;Non-specific serine/threonine protein kinase;Non-specific serine/threonine protein kinase	+	+	+	+	+	+
A0A0U1RQT8;H0Y4H3;Q8TCZ2;Q8TCZ2-2;Q8TCZ2-3;Q8TCZ2-5	CD99L2	CD99 antigen-like protein 2 (Fragment);CD99 antigen-like protein 2 (Fragment);CD99 antigen-like protein 2;Isoform 2 of CD99 antigen-like protein 2;Isoform 3 of CD99 antigen-like protein 2;Isoform 5 of CD99 antigen-like protein 2	+	+	+	+	+	+
A0A0U1RQV3;Q12805;Q12805-2;Q12805-3;Q12805-4;Q12805-5	EFEMP1	EGF-containing fibulin-like extracellular matrix protein 1 (Fragment);EGF-containing fibulin-like extracellular matrix protein 1;Isoform 2 of EGF-containing fibulin-like extracellular matrix protein 1;Isoform 3 of EGF-containing fibulin-like extracellular matrix protein 1;Isoform 4 of EGF-containing fibulin-like extracellular matrix protein 1;Isoform 5 of EGF-containing fibulin-like extracellular…
A0A0U1RR32;A0A0U1RRH7;H0YFX9;P0C0S8;P20671;Q16777;Q6FI13;Q96KK5;Q99878;Q9BTM1;Q9BTM1-2	hCG_2039566	Histone H2A;Histone H2A;Histone H2A (Fragment);Histone H2A type 1;Histone H2A type 1-D;Histone H2A type 2-C;Histone H2A type 2-A;Histone H2A type 1-H;Histone H2A type 1-J;Histone H2A.J;Isoform 2 of Histone H2A.J	+	+	+	+	+	+
A0A0U1RR39;P22681	CBL	E3 ubiquitin-protein ligase CBL	+	+	+	+	+	+
A0A0U1RR71;A0A8C8NWT4;A1L390;A1L390-3	PLEKHG3	Pleckstrin homology domain-containing family G member 3;Pleckstrin homology domain-containing family G member 3;Pleckstrin homology domain-containing family G member 3;Isoform 3 of Pleckstrin homology domain-containing family G member 3	+	+	+	+	+	+
A0A0U1RRB6;Q9Y2D4	EXOC6B	Exocyst complex component;Exocyst complex component 6B	+	+	+	+	+	+
A0A0U1RRK1;A0A286YF11;Q9BPX6;Q9BPX6-2;Q9BPX6-3	MICU1	Calcium uptake protein 1, mitochondrial;Calcium uptake protein 1, mitochondrial;Calcium uptake protein 1, mitochondrial;Isoform 2 of Calcium uptake protein 1, mitochondrial;Isoform 3 of Calcium uptake protein 1, mitochondrial	+	+	+	+	+	+
A0A0U1RRL8;Q8TB22;Q8TB22-2;Q8TB22-3	SPATA20	Spermatogenesis-associated protein 20;Spermatogenesis-associated protein 20;Isoform 2 of Spermatogenesis-associated protein 20;Isoform 3 of Spermatogenesis-associated protein 20	+	+	+	+	+	+
A0A0U1RRM1;Q8WXI9	GATAD2B	Transcriptional repressor p66-beta	+	+	+	+	+	+
A0A0U1RRM4;A0A7I2V621;A6NLN1;P26599;P26599-1;P26599-2	PTBP1	Polypyrimidine tract-binding protein 1;Polypyrimidine tract-binding protein 1;Polypyrimidine tract-binding protein 1;Polypyrimidine tract-binding protein 1;Isoform 2 of Polypyrimidine tract-binding protein 1;Isoform 3 of Polypyrimidine tract-binding protein 1	+	+	+	+	+	+
A0A0U1RRM6	ENAH	Protein enabled homolog	+	+	+	+	+	+
A0A140T8Y5	DHX16	RNA helicase	+	+	+	+	+	+
A0A140T913;A0A140T9I0;A0A140T9X5;Q53Z42	HLA-A	HLA class I histocompatibility antigen, A alpha chain;HLA class I histocompatibility antigen, A alpha chain (Fragment);HLA class I histocompatibility antigen, A alpha chain (Fragment);HLA class I antigen	+	+	+	+	+	+
A0A140T975;A0A1W2PS39;Q5RJ27;Q9GJ45	HLA-A	HLA class I histocompatibility antigen, A alpha chain;HLA class I histocompatibility antigen, A alpha chain;HLA class I histocompatibility antigen, A alpha chain;HLA class I histocompatibility antigen, A alpha chain	+	+	+	+	+	+
A0A140T9T7;Q03518;Q03518-2	TAP1	Antigen peptide transporter 1;Antigen peptide transporter 1;Isoform 2 of Antigen peptide transporter 1	+	+	+	+	+	+
A0A140T9U3;O43189	PHF1	PHD finger protein 1 (Fragment);PHD finger protein 1	+	+	+	+	+	+
A0A140T9Z2;E5RH36;E5RIX2;J3KN03;P14902	IDO1	Indoleamine 2,3-dioxygenase 1 (Fragment);Indoleamine 2,3-dioxygenase 1 (Fragment);Indoleamine 2,3-dioxygenase 1 (Fragment);Indoleamine 2,3-dioxygenase 1;Indoleamine 2,3-dioxygenase 1	+	+	+		+	+
A0A140TA76	LSM14A	Protein LSM14 homolog A (Fragment)	+	+	+	+	+	+
A0A182DWF2;A0A182DWF3;D3YTF8;Q9NNW7;Q9NNW7-2	TXNRD2	Thioredoxin-disulfide reductase;Thioredoxin-disulfide reductase;Thioredoxin-disulfide reductase;Thioredoxin reductase 2, mitochondrial;Isoform 2 of Thioredoxin reductase 2, mitochondrial	+	+	+	+	+	+
A0A1B0GTB0;A0A1B0GTU8;A0A1B0GVB9;A0A1B0GVW0;A0A1B0GWJ8;A0A1C7CYW4;B7Z1I9;H7C3E1;O75787;O75787-2	ATP6AP2	Renin receptor (Fragment);Renin receptor;Renin receptor;Renin receptor;Renin receptor;Renin receptor;Renin receptor;Renin receptor;Renin receptor;Isoform 2 of Renin receptor	+	+	+	+	+	+
A0A1B0GTB1;A0A1B0GTF7;A0A1B0GTH2;A0A1B0GTM7;A0A1B0GTV6;A0A1B0GU13;A0A1B0GUP6;A0A1B0GUV2;A0A1B0GVB0;A0A1B0GVR3;A0A1C7CYY1;Q5JVL4;Q5JVL4-3	EFHC1	EF-hand domain-containing protein 1;EF-hand domain-containing protein 1;EF-hand domain-containing protein 1;EF-hand domain-containing protein 1;EF-hand domain-containing protein 1;EF-hand domain-containing protein 1;EF-hand domain-containing protein 1 (Fragment);EF-hand domain-containing protein 1;EF-hand domain-containing protein 1;EF-hand domain-containing protein 1;EF-hand domain-containing pr…	+	+	+	+	+	+
A0A1B0GTC3;A0A1B0GTC5;A0A1B0GU26;A0A1B0GUC3;A0A1B0GV98;A0A1B0GVH5;Q9C0B1	FTO	Alpha-ketoglutarate-dependent dioxygenase FTO	+	+	+	+	+	+
A0A1B0GTF3;A0A6I8PIT5;A0A6I8PIW1;A0A6I8PLB1;O43301	HSPA12A	Heat shock 70 kDa protein 12A	+	+	+	+	+	+
A0A1B0GTG2;A0A1B0GW77;P49419;P49419-2	ALDH7A1	Alpha-aminoadipic semialdehyde dehydrogenase;Aldehyde dehydrogenase (NAD(+));Alpha-aminoadipic semialdehyde dehydrogenase;Isoform 2 of Alpha-aminoadipic semialdehyde dehydrogenase	+	+	+	+	+	+
A0A1B0GTI5;A0A1B0GU52;H0Y3Z8;Q08334	IL10RB	Interleukin-10 receptor subunit beta;Interleukin-10 receptor subunit beta;Fibronectin type-III domain-containing protein (Fragment);Interleukin-10 receptor subunit beta	+	+	+	+	+	+
A0A1B0GTK6;Q9BUE6;Q9BUE6-2	ISCA1	Iron-sulfur cluster assembly 1 homolog, mitochondrial (Fragment);Iron-sulfur cluster assembly 1 homolog, mitochondrial;Isoform 2 of Iron-sulfur cluster assembly 1 homolog, mitochondrial	+	+	+	+	+	+
A0A1B0GTL5	RAB11FIP5	Rab11 family-interacting protein 5	+	+	+	+	+	+
A0A1B0GTM3;A0A1B0GUA4;A0A1B0GUH5;A0A1B0GW68;Q13510;Q13510-2	ASAH1	Ceramidase;Ceramidase;Ceramidase;Ceramidase;Acid ceramidase;Isoform 2 of Acid ceramidase	+	+	+	+	+	+
A0A1B0GTU3;Q96L93;Q96L93-4;Q96L93-5;Q96L93-6	KIF16B	Kinesin-like protein KIF16B;Kinesin-like protein KIF16B;Isoform 3 of Kinesin-like protein KIF16B;Isoform 4 of Kinesin-like protein KIF16B;Isoform 5 of Kinesin-like protein KIF16B	+	+	+	+	+	+
A0A1B0GTU4;F5GZ78;P49023;P49023-2;P49023-3	PXN	Paxillin;Paxillin;Paxillin;Isoform Alpha of Paxillin;Isoform Gamma of Paxillin	+	+	+	+	+	+
A0A1B0GTU5;H0Y488;O14497;O14497-3	ARID1A	AT-rich interactive domain-containing protein 1A (Fragment);AT-rich interactive domain-containing protein 1A;AT-rich interactive domain-containing protein 1A;Isoform 3 of AT-rich interactive domain-containing protein 1A	+	+	+	+	+	+
A0A1B0GTW1;A0A2R8YDH4;A0A3B3ITE1;Q9UDY2;Q9UDY2-3;Q9UDY2-7	TJP2	Tight junction protein ZO-2;Tight junction protein 2;Tight junction protein ZO-2 (Fragment);Tight junction protein ZO-2;Isoform C1 of Tight junction protein ZO-2;Isoform 7 of Tight junction protein ZO-2	+	+	+	+	+	+
A0A1B0GTZ9;A0A1B0GV73;A0A7P0TAS2;A0A805TBS0;Q5T5U3	ARHGAP21	Rho GTPase-activating protein 21 (Fragment);Rho GTPase-activating protein 21;Rho GTPase-activating protein 21;Rho GTPase-activating protein 21;Rho GTPase-activating protein 21	+	+	+	+	+	+
A0A1B0GU58;P05165;P05165-2	PCCA	Propionyl-CoA carboxylase alpha chain, mitochondrial (Fragment);Propionyl-CoA carboxylase alpha chain, mitochondrial;Isoform 2 of Propionyl-CoA carboxylase alpha chain, mitochondrial	+	+	+	+	+	+
A0A1B0GUA3;A0A6Q8PGG2;Q96EK5	KIFBP	KIF-binding protein	+	+	+	+	+	+
A0A1B0GUA8;Q9H1H9;Q9H1H9-2;Q9H1H9-3;Q9H1H9-4	KIF13A	Kinesin-like protein KIF13A;Kinesin-like protein KIF13A;Isoform 2 of Kinesin-like protein KIF13A;Isoform 3 of Kinesin-like protein KIF13A;Isoform 4 of Kinesin-like protein KIF13A	+	+	+	+	+	+
A0A1B0GUF4;A0A804HIC4;O60447;O60447-2	EVI5	Ecotropic viral integration site 5 protein homolog (Fragment);Ecotropic viral integration site 5 protein homolog;Ecotropic viral integration site 5 protein homolog;Isoform 2 of Ecotropic viral integration site 5 protein homolog	+	+	+	+	+	+
A0A1B0GUG6;Q86WH2	RASSF3	Ras association domain-containing protein 3	+	+	+	+	+	+
A0A1B0GUN5;Q5VTI5;Q9Y2H5	PLEKHA6	Pleckstrin homology domain-containing family A member 6	+	+	+	+	+	+
A0A1B0GUS7;A0A1B0GVW8;B1AM27;I6L9J0;O14795;O14795-2	UNC13B	Protein unc-13 homolog B;Protein unc-13 homolog B;Protein unc-13 homolog B;Protein unc-13 homolog B;Protein unc-13 homolog B;Isoform 2 of Protein unc-13 homolog B	+	+	+	+	+	+
A0A1B0GUZ7;Q14156;Q14156-2	EFR3A	Protein EFR3 homolog A;Protein EFR3 homolog A;Isoform 2 of Protein EFR3 homolog A	+	+	+	+	+	+
A0A1B0GV09;Q9H9B1	EHMT1	Histone-lysine N-methyltransferase EHMT1	+	+	+	+	+	+
A0A1B0GV23;A0A1B0GVD5;A0A1B0GVP3;A0A1B0GW44;A0A1B0GWE8;C9JH19;P07339	CTSD	Cathepsin D	+	+	+	+	+	+
A0A1B0GV26;Q8WWZ3;Q8WWZ3-2	EDARADD	Ectodysplasin-A receptor-associated adapter protein;Ectodysplasin-A receptor-associated adapter protein;Isoform B of Ectodysplasin-A receptor-associated adapter protein	+	+	+	+	+	+
A0A1B0GV47;Q7Z4S6;Q7Z4S6-2;Q7Z4S6-3;Q7Z4S6-4;Q7Z4S6-5;Q7Z4S6-6	KIF21A	Kinesin-like protein KIF21A (Fragment);Kinesin-like protein KIF21A;Isoform 2 of Kinesin-like protein KIF21A;Isoform 3 of Kinesin-like protein KIF21A;Isoform 4 of Kinesin-like protein KIF21A;Isoform 5 of Kinesin-like protein KIF21A;Isoform 6 of Kinesin-like protein KIF21A	+	+	+	+	+	+
A0A1B0GV70;Q96N21	TEPSIN	AP-4 complex accessory subunit Tepsin	+	+	+	+	+	+
A0A1B0GVI3;P13645	KRT10	Keratin, type I cytoskeletal 10;Keratin, type I cytoskeletal 10	+	+	+	+	+	+
A0A1B0GVI7;A0A2R8Y7G1;P35869	AHR	Aryl hydrocarbon receptor (Fragment);Aryl hydrocarbon receptor;Aryl hydrocarbon receptor	+	+	+	+	+	+
A0A1B0GVL3;A0A6Q8PHE5;Q05086;Q05086-2;Q05086-3	UBE3A	Ubiquitin-protein ligase E3A;Ubiquitin-protein ligase E3A;Ubiquitin-protein ligase E3A;Isoform I of Ubiquitin-protein ligase E3A;Isoform III of Ubiquitin-protein ligase E3A	+	+	+	+	+	+
A0A1B0GVL4	FAM193A	Protein FAM193A	+	+			+
A0A1B0GVV3;Q5EBL4;Q5EBL4-2	RILPL1	RILP-like protein 1;RILP-like protein 1;Isoform 2 of RILP-like protein 1	+	+	+	+	+	+
A0A1B0GVY6;Q53GQ0	HSD17B12	Very-long-chain 3-oxoacyl-CoA reductase (Fragment);Very-long-chain 3-oxoacyl-CoA reductase	+	+	+	+	+	+
A0A1B0GVY7;A0A1W2PRN1;A6NMD2;D6RF30;H3BQL2;H3BSY2;H3BSY2-2;H3BSY2-3;P0CJ92	GOLGA8J	Golgin subfamily A member 8J;GOLGA2L5 domain-containing protein;Golgin subfamily A member 8J;Golgin subfamily A member 8K;Golgin subfamily A member 8T;Golgin subfamily A member 8M;Isoform 2 of Golgin subfamily A member 8M;Isoform 3 of Golgin subfamily A member 8M;Golgin subfamily A member 8H	+	+	+	+	+	+
A0A1B0GW05	DPY19L1	Probable C-mannosyltransferase DPY19L1	+	+	+	+	+	+
A0A1B0GW23	ABHD14A-ACY1	N-acyl-aliphatic-L-amino acid amidohydrolase (Fragment)	+	+	+	+	+	+
A0A1B0GW57;Q13009;Q13009-2	TIAM1	Rho guanine nucleotide exchange factor TIAM1;Rho guanine nucleotide exchange factor TIAM1;Isoform 2 of Rho guanine nucleotide exchange factor TIAM1	+	+	+	+	+	+
A0A1B0GW84;D6RHE0;Q08499;Q08499-10;Q08499-11;Q08499-2;Q08499-3;Q08499-4;Q08499-5;Q08499-6;Q08499-8;Q08499-9	PDE4D	Phosphodiesterase;Phosphodiesterase (Fragment);cAMP-specific 3',5'-cyclic phosphodiesterase 4D;Isoform 9 of cAMP-specific 3',5'-cyclic phosphodiesterase 4D;Isoform 7 of cAMP-specific 3',5'-cyclic phosphodiesterase 4D;Isoform 3 of cAMP-specific 3',5'-cyclic phosphodiesterase 4D;Isoform 10 of cAMP-specific 3',5'-cyclic phosphodiesterase 4D;Isoform 1 of cAMP-specific 3',5'-cyclic phosphodiesterase 4…	+	+	+	+	+	+
A0A1B0GWH3	PGPEP1L	Pyroglutamyl-peptidase 1-like protein (Fragment)	+	+	+	+	+	+
A0A1B0GWI2;O75503	CLN5	Ceroid-lipofuscinosis neuronal protein 5 (Fragment);Ceroid-lipofuscinosis neuronal protein 5	+	+			+
A0A1B0GWK2;Q674X7;Q674X7-2;Q674X7-3;Q674X7-4;Q674X7-5	KAZN	Kazrin;Kazrin;Isoform 2 of Kazrin;Isoform 3 of Kazrin;Isoform 4 of Kazrin;Isoform 5 of Kazrin	+	+	+	+	+	+
A0A1B0GXI6;A0A2R8YD95;A0A2R8YE10;A0A2R8YF01;Q9NRW7;Q9NRW7-2	VPS45	Vacuolar protein sorting-associated protein 45 (Fragment);Vacuolar protein sorting-associated protein 45;Vacuolar protein sorting-associated protein 45;Vacuolar protein sorting-associated protein 45;Vacuolar protein sorting-associated protein 45;Isoform 2 of Vacuolar protein sorting-associated protein 45	+	+	+	+	+	+
A0A1C7CYX1;Q6PJG2	MIDEAS	Mitotic deacetylase-associated SANT domain protein	+	+	+	+	+	+
A0A1C7CYX9	DPYSL2	Dihydropyrimidinase-related protein 2	+	+	+	+	+	+
A0A1V1FTP4;A0A7I2V445;Q9Y6A1;Q9Y6A1-2;Q9Y6A1-3	POMT1	Dolichyl-phosphate-mannose--protein mannosyltransferase;Dolichyl-phosphate-mannose--protein mannosyltransferase;Protein O-mannosyl-transferase 1;Isoform 2 of Protein O-mannosyl-transferase 1;Isoform 3 of Protein O-mannosyl-transferase 1	+	+	+	+	+	+
A0A1W2PNH8;A0A1W2PNQ8;A0A1W2PNR0;A0A1W2PNW5;A0A1W2PPB6;A0A1W2PQA9;A0A1W2PQZ1;A0A1W2PS19;K7ELE1;O95427	PIGN	GPI ethanolamine phosphate transferase 1	+	+	+	+	+	+
A0A1W2PNP0;A0A1W2PP57;A0A1W2PPC3;A0A1W2PPR6;A0A1W2PPS0;A0A1W2PR73;Q969N2;Q969N2-5	PIGT	GPI transamidase component PIG-T (Fragment);GPI transamidase component PIG-T;GPI transamidase component PIG-T;GPI transamidase component PIG-T;GPI transamidase component PIG-T;GPI transamidase component PIG-T;GPI transamidase component PIG-T;Isoform 5 of GPI transamidase component PIG-T	+	+	+	+	+	+
A0A1W2PNQ3;A0A1W2PNW6;A0A1W2PNY8;A0A1W2PPY5;A0A1W2PQ61;A0A1W2PQA0;A0A1W2PQK5;A0A1W2PQU4;A0A1W2PRB0;A0A1W2PSD3;D5MRH1;H0Y379;H0Y382;Q12791-2;Q12791-5;Q5SVJ7;S4R2X4	KCNMA1	Calcium-activated potassium channel subunit alpha-1;Calcium-activated potassium channel subunit alpha-1;Calcium-activated potassium channel subunit alpha-1 (Fragment);Calcium-activated potassium channel subunit alpha-1;Calcium-activated potassium channel subunit alpha-1;Calcium-activated potassium channel subunit alpha-1;Calcium-activated potassium channel subunit alpha-1;Calcium-activated potass…	+	+	+	+	+	+
A0A1W2PNT6;A0A1W2PR09;A0A1W2PRL5;A0A1W2PRM0;F5GYH1;Q8NC96	NECAP1	Adaptin ear-binding coat-associated protein 1;Adaptin ear-binding coat-associated protein 1;Adaptin ear-binding coat-associated protein 1;Adaptin ear-binding coat-associated protein 1;Adaptin ear-binding coat-associated protein 1 (Fragment);Adaptin ear-binding coat-associated protein 1	+	+	+	+	+	+
A0A1W2PNV1;A0A1W2PNV7;A0A1W2PP78;A0A1W2PPG2;A0A1W2PPI1;A0A1W2PPJ9;A0A1W2PPM8;A0A1W2PQ00;A0A1W2PQ20;A0A1W2PQE8;A0A1W2PQF1;A0A1W2PR00;A0A1W2PR44;A0A1W2PR65;A0A1W2PRQ6;A0A1W2PRW9;A0A1W2PS04;J3KSA2;J3KSK5;J3QKR7;J3QQS3;J3QS66;Q7RTN6;Q7RTN6-2;Q7RTN6-3;Q7RTN6-4;Q7RTN6-5;Q7RTN6-6;Q86YC8	STRADA	STE20-related kinase adapter protein alpha (Fragment);STE20-related kinase adapter protein alpha;STE20-related kinase adapter protein alpha (Fragment);STE20-related kinase adapter protein alpha;STE20-related kinase adapter protein alpha (Fragment);STE20-related kinase adapter protein alpha;STE20-related kinase adapter protein alpha;STE20-related kinase adapter protein alpha (Fragment);STE20-relat…	+	+	+		+	+
A0A1W2PNV4	NaN	Actin-related protein 2/3 complex subunit 1A	+	+	+	+	+	+
A0A1W2PNW1;A0A494C0T4;H0YJH6;P42226;P42226-3	STAT6	Signal transducer and activator of transcription (Fragment);Signal transducer and activator of transcription;Signal transducer and activator of transcription;Signal transducer and activator of transcription 6;Isoform 3 of Signal transducer and activator of transcription 6	+	+	+	+	+	+
A0A1W2PNX8;Q9H3U1;Q9H3U1-2	UNC45A	Protein unc-45 homolog A;Protein unc-45 homolog A;Isoform 2 of Protein unc-45 homolog A	+	+	+	+	+	+
A0A1W2PNY5;A0A1W2PPP6;A0A1W2PQZ6;A0A1W2PR08;A0A1W2PRF0;A0A1W2PRF5;A0A1W2PRJ0;A0A1W2PS93;A0A1X7SBS0;G5E9D4;Q96EB1;Q96EB1-2;Q96EB1-3	ELP4	Elongator complex protein 4;Elongator complex protein 4;Elongator complex protein 4;Elongator complex protein 4;Elongator complex protein 4;Elongator complex protein 4;Elongator complex protein 4;Elongator complex protein 4;Elongator complex protein 4;Elongator complex protein 4;Elongator complex protein 4;Isoform 2 of Elongator complex protein 4;Isoform 3 of Elongator complex protein 4	+	+	+	+	+	+
A0A1W2PP11;A0A1W2PS40;C9JNP8;F8WCQ4;H7C0U0;Q9H300;Q9H300-2	PARL	Rhomboid domain-containing protein;Presenilins-associated rhomboid-like protein, mitochondrial;Presenilins-associated rhomboid-like protein, mitochondrial;Presenilins-associated rhomboid-like protein, mitochondrial;Presenilins-associated rhomboid-like protein, mitochondrial (Fragment);Presenilins-associated rhomboid-like protein, mitochondrial;Isoform 2 of Presenilins-associated rhomboid-like pro…	+	+	+	+	+	+
A0A1W2PP63;A0A1W2PPS5;Q96FN5	KIF12	Kinesin-like protein KIF12 (Fragment);Kinesin-like protein;Kinesin-like protein KIF12	+	+	+	+	+	+
A0A1W2PP71;A0A1W2PQ65;A0A1W2PQL2;A0A1W2PS30;A0A1X7SBW1;C9JTB6;Q96MP8;Q96MP8-2	KCTD7	BTB/POZ domain-containing protein KCTD7;BTB/POZ domain-containing protein KCTD7 (Fragment);BTB/POZ domain-containing protein KCTD7;BTB/POZ domain-containing protein KCTD7;BTB/POZ domain-containing protein KCTD7;BTB/POZ domain-containing protein KCTD7 (Fragment);BTB/POZ domain-containing protein KCTD7;Isoform 2 of BTB/POZ domain-containing protein KCTD7	+	+	+	+	+	+
A0A1W2PPC6;A0A804HJ11;Q9H3H5;Q9H3H5-2;Q9H3H5-3	DPAGT1	UDP-N-acetylglucosamine--dolichyl-phosphate N-acetylglucosaminephosphotransferase;UDP-N-acetylglucosamine--dolichyl-phosphate N-acetylglucosaminephosphotransferase;UDP-N-acetylglucosamine--dolichyl-phosphate N-acetylglucosaminephosphotransferase;Isoform 2 of UDP-N-acetylglucosamine--dolichyl-phosphate N-acetylglucosaminephosphotransferase;Isoform 3 of UDP-N-acetylglucosamine--dolichyl-phosphate N…	+	+	+	+	+	+
A0A1W2PPG1;A0A1W2PPG5;A0A1W2PPJ0;A0A1W2PPP5;A0A1W2PQM3;A0A1W2PRC2;A0A1W2PRV0;A0A1W2PS81;A0A1X7SBU8;E7EQ34;I3L0K1;I3L4Z6;I3NI02;O14653;O14653-2;O14653-3	GOSR2	Golgi SNAP receptor complex member 2;Golgi SNAP receptor complex member 2;Golgi SNAP receptor complex member 2 (Fragment);Golgi SNAP receptor complex member 2;Golgi SNAP receptor complex member 2;Golgi SNAP receptor complex member 2;Golgi SNAP receptor complex member 2;Golgi SNAP receptor complex member 2;Golgi SNAP receptor complex member 2;Golgi SNAP receptor complex member 2;Golgi SNAP recepto…	+	+	+	+	+	+
A0A1W2PPH1;A0A1W2PQF8;A0A1W2PQT3;A0A1W2PQY8;A0A1W2PR68;P23368;P23368-2	ME2	Malic enzyme;Malic enzyme;Malic enzyme;Malic enzyme;Malic enzyme;NAD-dependent malic enzyme, mitochondrial;Isoform 2 of NAD-dependent malic enzyme, mitochondrial	+	+	+	+	+	+
A0A1W2PPU4;A0A8I5KRZ3;A0A8I5KW48;A0A8I5QJ58;Q06124;Q06124-1	PTPN11	Protein-tyrosine-phosphatase;Protein-tyrosine-phosphatase;Tyrosine-protein phosphatase non-receptor type 11;Protein-tyrosine-phosphatase;Tyrosine-protein phosphatase non-receptor type 11;Isoform 2 of Tyrosine-protein phosphatase non-receptor type 11	+	+	+	+	+	+
A0A1W2PPX9;A0A8I5KV15;Q9BYW2	SETD2	[Histone H3]-lysine(36) N-trimethyltransferase;[Histone H3]-lysine(36) N-trimethyltransferase (Fragment);Histone-lysine N-methyltransferase SETD2	+	+	+	+	+	+
A0A1W2PPZ5;A0A1W2PRL9;P23193;P23193-2	TCEA1	Transcription elongation factor;Transcription elongation factor;Transcription elongation factor A protein 1;Isoform 2 of Transcription elongation factor A protein 1	+	+	+	+	+	+
A0A1W2PQM5;A0A1W2PR19	GSTT4	Glutathione transferase;Glutathione S-transferase theta-4	+	+	+	+	+	+
A0A1W2PQS6	RPS10-NUDT3	RPS10-NUDT3 readthrough	+	+	+	+	+	+
A0A1W2PQT1;A0A1W2PR91;A0A8I5KTZ3;B3KU38;B3KU38-2;C9J366;P0DPB3;P0DPB3-2	IQCJ-SCHIP1	IQCJ-SCHIP1 readthrough transcript protein (Fragment);IQCJ-SCHIP1 readthrough transcript protein (Fragment);IQCJ-SCHIP1 readthrough transcript protein;IQCJ-SCHIP1 readthrough transcript protein;Isoform IQCJ-SCHIP1-2 of IQCJ-SCHIP1 readthrough transcript protein;IQCJ-SCHIP1 readthrough transcript protein;Schwannomin-interacting protein 1;Isoform SCHIP1-2 of Schwannomin-interacting protein 1	+	+	+	+	+	+
A0A1W2PR17;F2Z2I2;Q16875;Q16875-2;Q16875-3;Q16875-4;Q5VX20;Q5W015	PFKFB3	6-phosphofructo-2-kinase/fructose-2,6-bisphosphatase 3;6-phosphofructo-2-kinase/fructose-2,6-bisphosphatase 3;6-phosphofructo-2-kinase/fructose-2,6-bisphosphatase 3;Isoform 2 of 6-phosphofructo-2-kinase/fructose-2,6-bisphosphatase 3;Isoform 3 of 6-phosphofructo-2-kinase/fructose-2,6-bisphosphatase 3;Isoform 4 of 6-phosphofructo-2-kinase/fructose-2,6-bisphosphatase 3;6-phosphofructo-2-kinase/fruct…	+	+	+	+	+
A0A1W2PR28;A0A6Q8PFR7;Q5JU85	IQSEC2	IQ motif and SEC7 domain-containing protein 2	+	+	+	+	+	+
A0A1W2PRB8		Cofactor required for Sp1 transcriptional activation subunit 6	+	+	+	+	+	+
A0A1W2PRK2;A0A2R8Y872;Q587J7	TDRD12	Putative ATP-dependent RNA helicase TDRD12	+	+	+		+	+
A0A1W2PRS1;A0A1W2PS43;Q14108	SCARB2	Lysosome membrane protein 2 (Fragment);Lysosome membrane protein 2;Lysosome membrane protein 2	+	+	+	+	+	+
A0A1W2PRV5;E7EQZ4;Q16637;Q16637-3	SMN2	Survival motor neuron protein;Survival motor neuron protein;Survival motor neuron protein;Isoform SMN-delta7 of Survival motor neuron protein	+	+	+	+	+	+
A0A1W2PRW4;P53816	PLAAT3	Phospholipase A and acyltransferase 3	+	+	+	+	+	+
A0A1W2PS16;F5GXC0;F5H092;F5H163;F5H368;F5H8H2;Q03426	MVK	Mevalonate kinase;Mevalonate kinase (Fragment);Mevalonate kinase (Fragment);Mevalonate kinase;Mevalonate kinase;Mevalonate kinase;Mevalonate kinase	+	+	+	+	+	+
A0A1X7SBR1;Q7Z3G6	PRICKLE2	Prickle-like protein 2	+	+	+	+	+	+
A0A1X7SBY3;H0Y860;H7C5A5;H7C5C6;Q9P246;Q9P246-2;Q9P246-3	STIM2	Stromal interaction molecule 2;Stromal interaction molecule 2;Stromal interaction molecule 2;Stromal interaction molecule 2;Stromal interaction molecule 2;Isoform 2 of Stromal interaction molecule 2;Isoform 3 of Stromal interaction molecule 2	+	+	+	+	+	+
A0A1X7SBZ2;A0A5H1ZRQ2;Q92841	DDX17	RNA helicase;RNA helicase;Probable ATP-dependent RNA helicase DDX17	+	+	+	+	+	+
A0A286YES4;A0A286YEZ7;A0A286YF41;O14495	PLPP3	acidPPc domain-containing protein (Fragment);acidPPc domain-containing protein (Fragment);AcidPPc domain-containing protein (Fragment);Phospholipid phosphatase 3	+	+	+	+	+	+
A0A286YEX4;P08651;P08651-2	NFIC	Nuclear factor 1;Nuclear factor 1 C-type;Isoform 1 of Nuclear factor 1 C-type	+	+	+	+	+	+
A0A286YF22;O43175	PHGDH	D-3-phosphoglycerate dehydrogenase	+	+	+	+	+	+
A0A286YF23;A0A2R8YFM0;Q96JP2	MYO15B	Unconventional myosin-XVB	+	+	+	+	+	+
A0A286YFD1;A0AVI2	FER1L5	Fer-1-like protein 5	+	+	+	+	+	+
A0A286YFD6;P31350;P31350-2	RRM2	Ribonucleoside-diphosphate reductase subunit M2;Ribonucleoside-diphosphate reductase subunit M2;Isoform 2 of Ribonucleoside-diphosphate reductase subunit M2	+	+	+	+	+	+
A0A286YFE3;A0A286YFF7;A0A286YFL8;A0A2C9F2P4;P50897;Q5T0S4	PPT1	Palmitoyl-protein thioesterase 1;Palmitoyl-protein thioesterase 1;Palmitoyl-protein thioesterase 1 (Fragment);Palmitoyl-protein thioesterase 1;Palmitoyl-protein thioesterase 1;Palmitoyl-protein thioesterase 1	+	+	+	+	+	+
A0A286YFF8;Q7Z3U7;Q7Z3U7-2;Q7Z3U7-5;Q7Z3U7-6	MON2	Protein MON2 homolog;Protein MON2 homolog;Isoform 2 of Protein MON2 homolog;Isoform 5 of Protein MON2 homolog;Isoform 6 of Protein MON2 homolog	+	+	+	+	+	+
A0A2Q3DP09;A0A804HHZ1;A0A804HI20;A0A804HIH2;A0A804HIU9;A0A804HJ52;A0A804HJ95;A0A804HJI1;A0A804HK42;A0A804HK85;A0A804HL13;H7BZY2;Q7Z3E5;Q7Z3E5-2	ARMC9	LisH domain-containing protein ARMC9;LisH domain-containing protein ARMC9;LisH domain-containing protein ARMC9;LisH domain-containing protein ARMC9;LisH domain-containing protein ARMC9;LisH domain-containing protein ARMC9;LisH domain-containing protein ARMC9;LisH domain-containing protein ARMC9;LisH domain-containing protein ARMC9;LisH domain-containing protein ARMC9;LisH domain-containing protei…	+	+	+	+	+	+
A0A2Q3DQE3;H0Y6G2;Q13555;Q13555-10;Q13555-11;Q13555-2;Q13555-3;Q13555-4;Q13555-5;Q13555-6;Q13555-7;Q13555-8;Q13555-9;Q5SWX3	CAMK2G	Calcium/calmodulin-dependent protein kinase;Calcium/calmodulin-dependent protein kinase;Calcium/calmodulin-dependent protein kinase type II subunit gamma;Isoform 10 of Calcium/calmodulin-dependent protein kinase type II subunit gamma;Isoform 11 of Calcium/calmodulin-dependent protein kinase type II subunit gamma;Isoform 2 of Calcium/calmodulin-dependent protein kinase type II subunit gamma;Isofor…	+	+	+	+	+	+
A0A2R8Y2F6;P42336	PIK3CA	Phosphatidylinositol-4,5-bisphosphate 3-kinase;Phosphatidylinositol 4,5-bisphosphate 3-kinase catalytic subunit alpha isoform	+	+	+	+	+	+
A0A2R8Y2R1;A0A2R8Y416;A0A2R8Y4E3;A0A2R8Y4P8;A0A2R8Y4X1;A0A2R8Y504;A0A2R8Y5H7;A0A2R8Y5J3;A0A2R8Y5J6;A0A2R8Y5M2;A0A2R8Y5P8;A0A2R8Y5Q3;A0A2R8Y5R7;A0A2R8Y5X0;A0A2R8Y5X5;A0A2R8Y621;A0A2R8Y628;A0A2R8Y638;A0A2R8Y652;A0A2R8Y6G8;A0A2R8Y6U6;A0A2R8Y6V3;A0A2R8Y6Y5;A0A2R8Y7J1;A0A2R8Y821;A0A2R8YD68;A0A2R8YE16;A0A2R8YE48;A0A2R8YEY2;A0A2R8YFA5;A0A2R8YGQ3;A0A2R8YH84;A0A2U3TZN7;B7Z2R4;C9JR67;O43556;O43556-3;O43556…	SGCE	Epsilon-sarcoglycan (Fragment);Epsilon-sarcoglycan (Fragment);Epsilon-sarcoglycan;Epsilon-sarcoglycan;Epsilon-sarcoglycan;Epsilon-sarcoglycan;Epsilon-sarcoglycan (Fragment);Epsilon-sarcoglycan;Epsilon-sarcoglycan (Fragment);Epsilon-sarcoglycan;Epsilon-sarcoglycan (Fragment);Epsilon-sarcoglycan (Fragment);Epsilon-sarcoglycan;Epsilon-sarcoglycan (Fragment);Epsilon-sarcoglycan;Epsilon-sarcoglycan;Ep…	+		+
A0A2R8Y2Y1;A0A7P0Z4K1;Q8TF01	PNISR	Arginine/serine-rich protein PNISR	+	+	+	+	+	+
A0A2R8Y3N3;A0A2R8Y5P7;D6RB22;P49590;P49590-2	HARS2	Histidine--tRNA ligase;Histidine--tRNA ligase;Histidine--tRNA ligase;Histidine--tRNA ligase, mitochondrial;Isoform 2 of Histidine--tRNA ligase, mitochondrial	+	+	+	+	+	+
A0A2R8Y3T0;A0A2U3TZE7;O43405;O43405-2	COCH	Cochlin;Cochlin;Cochlin;Isoform 2 of Cochlin	+	+		+		+
A0A2R8Y430;P48637	GSS	Glutathione synthetase	+	+	+	+	+	+
A0A2R8Y432;A0A2R8Y589;A0A2R8Y5W6;A0A2R8Y7A4;A0A2R8Y7U5;A0A2R8YCP0;A0A2U3TZI9;A8MST6;Q5JTW2;Q5JTW2-2;Q5JTW2-3;Q5JTW2-5	CEP78	Centrosomal protein of 78 kDa (Fragment);Centrosomal protein of 78 kDa;Centrosomal protein of 78 kDa;Centrosomal protein of 78 kDa;Centrosomal protein of 78 kDa;Centrosomal protein of 78 kDa;Centrosomal protein of 78 kDa;Centrosomal protein of 78 kDa;Centrosomal protein of 78 kDa;Isoform 2 of Centrosomal protein of 78 kDa;Isoform 3 of Centrosomal protein of 78 kDa;Isoform 4 of Centrosomal protein…	+	+	+	+	+	+
A0A2R8Y443;A0A2R8Y6I6;A0A2R8Y6L5;A0A2R8YDF3;Q13627;Q13627-2;Q13627-3;Q13627-4;Q13627-5	DYRK1A	Dual-specificity kinase (Fragment);Dual-specificity kinase;Dual-specificity kinase (Fragment);Dual-specificity kinase (Fragment);Dual specificity tyrosine-phosphorylation-regulated kinase 1A;Isoform 1 of Dual specificity tyrosine-phosphorylation-regulated kinase 1A;Isoform 2 of Dual specificity tyrosine-phosphorylation-regulated kinase 1A;Isoform 3 of Dual specificity tyrosine-phosphorylation-reg…	+	+	+	+	+	+
A0A2R8Y455;A0A2R8Y600;A0A2R8Y620;A0A2R8Y7U2;Q86VX2;Q86VX2-2	COMMD7	COMM domain-containing protein;COMM domain-containing protein;COMM domain-containing protein;COMM domain-containing protein;COMM domain-containing protein 7;Isoform 2 of COMM domain-containing protein 7	+	+	+	+	+	+
A0A2R8Y467	BRAF	Serine/threonine-protein kinase B-raf	+	+	+	+	+	+
A0A2R8Y4C2;A0A2R8Y596;A0A2R8Y5C9;A0A2R8Y6M6;A0A2R8Y8C4;A0A2R8YFK2;A0A2R8YFS8;P56945;P56945-2;P56945-3;P56945-5;P56945-6;P56945-7;P56945-8	BCAR1	Breast cancer anti-estrogen resistance protein 1;Breast cancer anti-estrogen resistance protein 1;Breast cancer anti-estrogen resistance protein 1;Breast cancer anti-estrogen resistance protein 1;Breast cancer anti-estrogen resistance protein 1;Breast cancer anti-estrogen resistance protein 1;Breast cancer anti-estrogen resistance protein 1;Breast cancer anti-estrogen resistance protein 1;Isoform…	+	+	+	+	+	+
A0A2R8Y4H2;B1AHR1;Q9UH03;Q9UH03-2	SEPTIN3	Neuronal-specific septin-3;Neuronal-specific septin-3;Neuronal-specific septin-3;Isoform 2 of Neuronal-specific septin-3	+	+	+	+	+	+
A0A2R8Y4I8;A0A2R8Y7K2;A0A2U3TZR0;Q9UBP0;Q9UBP0-2;Q9UBP0-3;Q9UBP0-4	SPAST	Spastin;Spastin (Fragment);Spastin;Spastin;Isoform 2 of Spastin;Isoform 3 of Spastin;Isoform 4 of Spastin	+	+	+	+	+	+
A0A2R8Y4L3;A0A2R8Y7C3;A0A2R8YE98;A0A7P0T881;A0A7P0T8E7;A0A7P0TAG3;A0A7P0TBN6;F5H777;Q8N4S0;Q8N4S0-2	CCDC82	Coiled-coil domain-containing protein 82;Coiled-coil domain-containing protein 82;Coiled-coil domain-containing protein 82;Coiled-coil domain-containing protein 82;Coiled-coil domain-containing protein 82;Coiled-coil domain-containing protein 82;Coiled-coil domain-containing protein 82;Coiled-coil domain-containing protein 82 (Fragment);Coiled-coil domain-containing protein 82;Isoform 2 of Coiled…	+	+	+	+	+	+
A0A2R8Y4P4;A0A2R8Y7S2;P51532;P51532-2;P51532-3;P51532-4;P51532-5;Q9HBD4	SMARCA4	Transcription activator BRG1;Transcription activator BRG1;Transcription activator BRG1;Isoform 2 of Transcription activator BRG1;Isoform 3 of Transcription activator BRG1;Isoform 4 of Transcription activator BRG1;Isoform 5 of Transcription activator BRG1;SMARCA4 isoform 2	+	+	+	+	+	+
A0A2R8Y4T1;A0A804HI61;E9PGF5	TNS1	Tensin-1	+	+	+	+	+	+
A0A2R8Y4T4;A0A2R8Y765;A0A2R8Y7I9;A0A2R8Y7U4;A0A2R8Y855;A0A2R8YES3;A0A2U3TZQ7;B4DGM3;Q969G3;Q969G3-2;Q969G3-3;Q969G3-4;Q969G3-5;Q969G3-6	SMARCE1	SWI/SNF-related matrix-associated actin-dependent regulator of chromatin subfamily E member 1;SWI/SNF-related matrix-associated actin-dependent regulator of chromatin subfamily E member 1;SWI/SNF-related matrix-associated actin-dependent regulator of chromatin subfamily E member 1;SWI/SNF-related matrix-associated actin-dependent regulator of chromatin subfamily E member 1;SWI/SNF-related matrix-…	+	+	+	+	+	+
A0A2R8Y4U4;A0A2R8Y7R1;A0A2R8YFL3;A0A8Q3SJ27;P15260;Q5TFC9	IFNGR1	Interferon gamma receptor 1	+	+	+	+	+	+
A0A2R8Y4W2;A0A2R8YE63;Q12929;Q12929-2	EPS8	Epidermal growth factor receptor kinase substrate 8;Epidermal growth factor receptor kinase substrate 8;Epidermal growth factor receptor kinase substrate 8;Isoform 2 of Epidermal growth factor receptor kinase substrate 8	+	+	+	+	+	+
A0A2R8Y4Y7;A0A2R8Y726;A0A2R8YFW4;A0A2U3TZH1;Q9UQ90	SPG7	Paraplegin	+	+	+	+	+	+
A0A2R8Y4Z0;A0A2R8Y7W5;Q14004;Q14004-2	CDK13	Cyclin-dependent kinase 13 (Fragment);Cyclin-dependent kinase 13 (Fragment);Cyclin-dependent kinase 13;Isoform 2 of Cyclin-dependent kinase 13	+	+	+	+	+	+
A0A2R8Y4Z8;Q9Y3X0	CCDC9	Coiled-coil domain-containing protein 9	+	+	+	+	+	+
A0A2R8Y518;H3BV07;Q9ULP9;Q9ULP9-2	TBC1D24	TBC1 domain family member 24 (Fragment);TBC1 domain family member 24 (Fragment);TBC1 domain family member 24;Isoform 2 of TBC1 domain family member 24	+	+	+	+	+	+
A0A2R8Y524;A0A2R8YEC9;E9PFW2;O00462	MANBA	Beta-mannosidase	+	+	+	+	+	+
A0A2R8Y543;A0A2R8Y5A3;A0A2R8Y5C3;A0A2R8Y750;A0A2R8Y7Z0;A0A2R8Y804;A0A2R8YCH5;B4DGU4;P35222	CTNNB1	Catenin beta-1;Catenin beta-1;Catenin beta-1;Catenin beta-1;Catenin beta-1;Catenin beta-1;Catenin beta-1 (Fragment);Catenin beta-1;Catenin beta-1	+	+	+	+	+	+
A0A2R8Y544;Q9BR61	ACBD6	Acyl-CoA-binding domain-containing protein 6	+	+	+	+	+	+
A0A2R8Y549;Q8NI35	PATJ	InaD-like protein	+	+	+	+	+	+
A0A2R8Y566;Q9P260;Q9P260-2	RELCH	RAB11-binding protein RELCH;RAB11-binding protein RELCH;Isoform 2 of RAB11-binding protein RELCH	+	+	+	+	+	+
A0A2R8Y574;Q2NKJ3;Q2NKJ3-2	CTC1	CST complex subunit CTC1;CST complex subunit CTC1;Isoform 2 of CST complex subunit CTC1	+	+			+	+
A0A2R8Y575;Q8IWE5;Q8IWE5-2	PLEKHM2	Pleckstrin homology domain-containing family M member 2;Pleckstrin homology domain-containing family M member 2;Isoform 2 of Pleckstrin homology domain-containing family M member 2	+	+	+	+	+	+
A0A2R8Y595;A0A2R8YFL0;P49711	CTCF	Transcriptional repressor CTCF	+	+	+	+	+	+
A0A2R8Y5A0;A0A2R8YD58;E7EU96;P68400;Q8NEV1	CSNK2A1	Casein kinase II subunit alpha;Casein kinase II subunit alpha;Casein kinase II subunit alpha;Casein kinase II subunit alpha;Casein kinase II subunit alpha 3	+	+	+	+	+	+
A0A2R8Y5A6;A0A2R8Y7E6;A0A2R8Y7P6;A0A2R8YDM9;A0A5F9ZHH4;A0A5F9ZHW5;A0A5F9ZHX3;A0A5F9ZI57;F8VQP2;F8W0B5;F8WB06;H0YH87;Q99700;Q99700-2;Q99700-4;Q99700-5;V9GY86	ATXN2	Ataxin-2;Ataxin-2;Ataxin-2;Ataxin-2;Ataxin-2;Ataxin-2;Ataxin-2;Ataxin-2;Ataxin-2;Ataxin-2 (Fragment);Ataxin-2;Ataxin-2;Ataxin-2;Isoform 2 of Ataxin-2;Isoform 4 of Ataxin-2;Isoform 5 of Ataxin-2;Ataxin-2	+	+	+	+	+	+
A0A2R8Y5B5;O60779	SLC19A2	Thiamine transporter 1	+	+	+	+	+	+
A0A2R8Y5C4	TNKS1BP1	182 kDa tankyrase-1-binding protein (Fragment)	+	+	+	+	+	+
A0A2R8Y5D3;A0A2R8Y8D6;A0A2R8YEY5;A0A2R8YEZ4;D6RDJ3;E7EQB9;H0Y723;O15160;O15160-2	POLR1C	DNA-directed RNA polymerases I and III subunit RPAC1;DNA-directed RNA polymerases I and III subunit RPAC1;DNA-directed RNA polymerases I and III subunit RPAC1;DNA-directed RNA polymerases I and III subunit RPAC1;DNA-directed RNA polymerases I and III subunit RPAC1 (Fragment);DNA-directed RNA polymerases I and III subunit RPAC1;DNA-directed RNA polymerases I and III subunit RPAC1 (Fragment);DNA-di…	+	+	+	+	+	+
A0A2R8Y5E1;A0A2R8Y8D8;A0A2R8YFD4;Q13191;Q13191-2;Q13191-3	CBLB	E3 ubiquitin-protein ligase CBL;E3 ubiquitin-protein ligase CBL;E3 ubiquitin-protein ligase CBL;E3 ubiquitin-protein ligase CBL-B;Isoform Truncated 1 of E3 ubiquitin-protein ligase CBL-B;Isoform Truncated 2 of E3 ubiquitin-protein ligase CBL-B	+	+	+	+	+	+
A0A2R8Y5E9;A0A2R8Y5K9;A0A2R8Y5T1;A0A2R8Y6V4;A0A2R8Y7U0;A0A2R8Y7U6;A0A2R8YEW8;H0Y770;O75140;O75140-1;O75140-4;O75140-5;O75140-9	DEPDC5	GATOR complex protein DEPDC5 (Fragment);GATOR complex protein DEPDC5 (Fragment);GATOR complex protein DEPDC5;GATOR complex protein DEPDC5;GATOR complex protein DEPDC5;GATOR complex protein DEPDC5;GATOR complex protein DEPDC5;GATOR complex protein DEPDC5;GATOR complex protein DEPDC5;Isoform 1 of GATOR complex protein DEPDC5;Isoform 4 of GATOR complex protein DEPDC5;Isoform 5 of GATOR complex prote…	+	+	+	+	+	+
A0A2R8Y5F1;A0A2R8Y7C8;A0A2R8Y7X5;A0A2R8YDR3;A0A2R8YDZ2;A0A2R8YGD6;A0A2R8YGU4;H3BMQ0;P49815;P49815-2;P49815-3;P49815-4;P49815-5;X5D2U8	TSC2	Tuberin;Tuberin;Tuberin;Tuberin (Fragment);Tuberin;Tuberin;Tuberin;Tuberin;Tuberin;Isoform 2 of Tuberin;Isoform 3 of Tuberin;Isoform 4 of Tuberin;Isoform 5 of Tuberin;Tuberin (Fragment)	+	+	+	+	+	+
A0A2R8Y5K2;Q96LT7	C9orf72	Guanine nucleotide exchange factor C9orf72	+	+	+	+	+	+
A0A2R8Y5L0;A0A2R8Y5Q6;A0A2R8Y6A4;A0A2R8Y6B3;A0A2R8Y6M5;A0A2R8YDU8;A0A2R8YEM0;A0A2R8YG40;A0A2R8YHG0;A0A2U3TZM3;E9PPN1;F2Z3M0;H0YCV5;Q8WW01;Q8WW01-2	TSEN15	tRNA-splicing endonuclease subunit Sen15;tRNA-splicing endonuclease subunit Sen15 (Fragment);tRNA-splicing endonuclease subunit Sen15;tRNA-splicing endonuclease subunit Sen15;tRNA-splicing endonuclease subunit Sen15;tRNA-splicing endonuclease subunit Sen15;tRNA-splicing endonuclease subunit Sen15;tRNA-splicing endonuclease subunit Sen15;tRNA-splicing endonuclease subunit Sen15;Chromosome 1 open r…	+	+	+	+	+	+
A0A2R8Y5N2;A0A2R8Y5S3;A0A2R8YFV7;Q92574;Q92574-2	TSC1	Hamartin;Hamartin;Hamartin;Hamartin;Isoform 2 of Hamartin	+	+	+	+	+	+
A0A2R8Y5P9;Q8TF72	SHROOM3	Protein Shroom3	+	+	+	+	+	+
A0A2R8Y5S9;A0A2R8Y7C5;A0A2R8Y7Q9;A0A2R8YE18;A0A2R8YEK8;A0A2U3TZL3;Q9Y5P4;Q9Y5P4-2;Q9Y5P4-3	CERT1	Ceramide transfer protein;Ceramide transfer protein;Ceramide transfer protein;Ceramide transfer protein;Ceramide transfer protein;Ceramide transfer protein (Fragment);Ceramide transfer protein;Isoform 2 of Ceramide transfer protein;Isoform 3 of Ceramide transfer protein	+	+	+	+	+	+
A0A2R8Y5T0;A0A2R8Y706;A0A7P0T9C4;A0A7P0TA13;Q14204	DYNC1H1	Cytoplasmic dynein 1 heavy chain 1	+	+	+	+	+	+
A0A2R8Y5V8;A0A2R8Y7Y8	FRY	Protein furry homolog;Protein furry homolog (Fragment)	+	+	+	+	+	+
A0A2R8Y5Y7;P32969	RPL9	60S ribosomal protein L9	+	+	+	+	+	+
A0A2R8Y635;A0A2R8YDN7;Q9H7F0;Q9H7F0-2	ATP13A3	Polyamine-transporting ATPase 13A3;Polyamine-transporting ATPase 13A3;Polyamine-transporting ATPase 13A3;Isoform 2 of Polyamine-transporting ATPase 13A3	+	+	+	+	+	+
A0A2R8Y653;Q9BZX2	UCK2	Uridine/cytidine kinase;Uridine-cytidine kinase 2	+	+	+	+	+	+
A0A2R8Y661;A0A2R8YGD3;A0A8I5KZ40;Q9Y4G8	RAPGEF2	Rap guanine nucleotide exchange factor 2	+	+	+	+	+	+
A0A2R8Y6D7;A6NFF4;Q9NS61;Q9NS61-2;Q9NS61-3;Q9NS61-4;Q9NS61-5;Q9NS61-6;Q9NS61-9	KCNIP2	Kv channel-interacting protein 2;Kv channel-interacting protein 2;Kv channel-interacting protein 2;Isoform 2 of Kv channel-interacting protein 2;Isoform 3 of Kv channel-interacting protein 2;Isoform 4 of Kv channel-interacting protein 2;Isoform 5 of Kv channel-interacting protein 2;Isoform 6 of Kv channel-interacting protein 2;Isoform 9 of Kv channel-interacting protein 2	+	+	+	+	+	+
A0A2R8Y6F3;A0A2R8YE75;Q9P2P5	HECW2	HECT-type E3 ubiquitin transferase;HECT-type E3 ubiquitin transferase (Fragment);E3 ubiquitin-protein ligase HECW2	+	+	+	+	+	+
A0A2R8Y6G7;E9PKG6;P80303;P80303-2	NUCB2	Nucleobindin-2;Nucleobindin-2;Nucleobindin-2;Isoform 2 of Nucleobindin-2	+	+	+	+	+	+
A0A2R8Y6X2;A0A2R8YCT7;Q8TEA8	DTD1	D-aminoacyl-tRNA deacylase;D-aminoacyl-tRNA deacylase;D-aminoacyl-tRNA deacylase 1	+	+	+	+	+	+
A0A2R8Y6Y7;A0A2R8YDQ9;Q9P2R7;Q9P2R7-2	SUCLA2	Succinate--CoA ligase [ADP-forming] subunit beta, mitochondrial;Succinate--CoA ligase [ADP-forming] subunit beta, mitochondrial;Succinate--CoA ligase [ADP-forming] subunit beta, mitochondrial;Isoform 2 of Succinate--CoA ligase [ADP-forming] subunit beta, mitochondrial	+	+	+	+	+	+
A0A2R8Y7V8;Q5VW26;Q5VW30	NFIB	Nuclear factor 1	+	+	+	+	+	+
A0A2R8Y7Y3;A0A2R8YD30;A0A2U3TZH6;A0A3B3ITP0;P11171;P11171-2;P11171-3;P11171-4;P11171-5;P11171-6	EPB41	Protein 4.1;Protein 4.1;Protein 4.1;Protein 4.1;Protein 4.1;Isoform 2 of Protein 4.1;Isoform 3 of Protein 4.1;Isoform 4 of Protein 4.1;Isoform 5 of Protein 4.1;Isoform 6 of Protein 4.1	+	+	+	+	+	+
A0A2R8Y7Y4;Q8N8A2;Q8N8A2-2;Q8N8A2-3;Q8N8A2-4	ANKRD44	Serine/threonine-protein phosphatase 6 regulatory ankyrin repeat subunit B;Serine/threonine-protein phosphatase 6 regulatory ankyrin repeat subunit B;Isoform 2 of Serine/threonine-protein phosphatase 6 regulatory ankyrin repeat subunit B;Isoform 3 of Serine/threonine-protein phosphatase 6 regulatory ankyrin repeat subunit B;Isoform 4 of Serine/threonine-protein phosphatase 6 regulatory ankyrin re…	+	+	+	+	+	+
A0A2R8Y811;P62263	RPS14	40S ribosomal protein S14 (Fragment);40S ribosomal protein S14	+	+	+	+	+	+
A0A2R8Y852;A0A2R8YDI1;P39880-3	CUX1	Homeobox protein cut-like;Homeobox protein cut-like;Isoform 3 of Homeobox protein cut-like 1	+	+	+	+	+	+
A0A2R8Y880;Q7Z6E9;Q7Z6E9-2	RBBP6	E3 ubiquitin-protein ligase RBBP6 (Fragment);E3 ubiquitin-protein ligase RBBP6;Isoform 2 of E3 ubiquitin-protein ligase RBBP6	+	+	+	+	+	+
A0A2R8Y8D9;A0A8Q3WKY3;A0A8Q3WKY6;A0A8Q3WKY7;C9JFW7;M0QY86;M0QZ53;Q2NL68;Q2NL68-2;Q2NL68-3;Q2NL68-4	PROSER3	Proline and serine-rich protein 3;Proline and serine-rich protein 3;Proline and serine-rich protein 3;Proline and serine-rich protein 3;Proline and serine-rich protein 3 (Fragment);Proline and serine-rich protein 3;Proline and serine-rich protein 3 (Fragment);Proline and serine-rich protein 3;Isoform 2 of Proline and serine-rich protein 3;Isoform 3 of Proline and serine-rich protein 3;Isoform 4 o…	+	+	+	+	+	+
A0A2R8YCL1;Q13322;Q13322-2;Q13322-3;Q13322-4	GRB10	Growth factor receptor-bound protein 10;Growth factor receptor-bound protein 10;Isoform 1 of Growth factor receptor-bound protein 10;Isoform 2 of Growth factor receptor-bound protein 10;Isoform 4 of Growth factor receptor-bound protein 10	+	+	+	+	+	+
A0A2R8YCS7;Q9Y3Z3	SAMHD1	Deoxynucleoside triphosphate triphosphohydrolase SAMHD1	+	+	+	+	+	+
A0A2R8YCX1;A0A6Q8PF02;A0A6Q8PFD2;A0A6Q8PGS6;A0A6Q8PGU2;A0A6Q8PGW7;H0Y4A4;P81274	GPSM2	G-protein-signaling modulator 2 (Fragment);G-protein-signaling modulator 2;G-protein-signaling modulator 2;G-protein-signaling modulator 2;G-protein-signaling modulator 2;G-protein-signaling modulator 2;G-protein-signaling modulator 2;G-protein-signaling modulator 2	+	+	+	+	+	+
A0A2R8YD45;A0A804HJ17;O14773	TPP1	Tripeptidyl-peptidase 1	+	+	+	+	+	+
A0A2R8YD49;A0A2R8YEX0;Q9H1P3;Q9H1P3-2	OSBPL2	Oxysterol-binding protein;Oxysterol-binding protein;Oxysterol-binding protein-related protein 2;Isoform 2 of Oxysterol-binding protein-related protein 2	+	+	+	+	+	+
A0A2R8YD50;A0A804HK65;E7EPL9;P51659	HSD17B4	Peroxisomal multifunctional enzyme type 2	+	+	+	+	+	+
A0A2R8YD63;Q92547	TOPBP1	DNA topoisomerase 2-binding protein 1	+	+	+	+	+	+
A0A2R8YD71;F8W1P7;P49281;P49281-2;P49281-3;P49281-4;P49281-5	SLC11A2	Natural resistance-associated macrophage protein 2;Natural resistance-associated macrophage protein 2;Natural resistance-associated macrophage protein 2;Isoform 1 of Natural resistance-associated macrophage protein 2;Isoform 3 of Natural resistance-associated macrophage protein 2;Isoform 4 of Natural resistance-associated macrophage protein 2;Isoform 5 of Natural resistance-associated macrophage …	+	+	+	+	+	+
A0A2R8YD85;Q96BY6;Q96BY6-3	DOCK10	Dedicator of cytokinesis protein 10;Dedicator of cytokinesis protein 10;Isoform 3 of Dedicator of cytokinesis protein 10	+	+	+	+	+	+
A0A2R8YDB8;H7BXF5;Q9H0E3;Q9H0E3-3	SAP130	Histone deacetylase complex subunit SAP130;Histone deacetylase complex subunit SAP130;Histone deacetylase complex subunit SAP130;Isoform 3 of Histone deacetylase complex subunit SAP130	+	+	+	+	+	+
A0A2R8YDC7;A0A2R8YE40;A0A2R8YF99;A0A2R8YFQ8;A0A2R8YGK2;F8W7S1;Q8NAN2;Q8NAN2-2	MIGA1	Mitoguardin 1;Mitoguardin 1;Mitoguardin 1;Mitoguardin 1;Mitoguardin 1;Mitoguardin 1;Mitoguardin 1;Isoform 2 of Mitoguardin 1	+	+	+	+	+	+
A0A2R8YDD6;O15265;O15265-2;O15265-3	ATXN7	Ataxin 7, isoform CRA_a;Ataxin-7;Isoform b of Ataxin-7;Isoform 3 of Ataxin-7	+	+	+	+	+	+
A0A2R8YDE6;Q9UBN7;Q9UBN7-2	HDAC6	Histone deacetylase 6;Histone deacetylase 6;Isoform 2 of Histone deacetylase 6	+	+	+	+	+	+
A0A2R8YDF7;O75164	KDM4A	Lysine-specific demethylase 4A (Fragment);Lysine-specific demethylase 4A	+	+	+	+	+	+
A0A2R8YDL0;O75443	TECTA	Alpha-tectorin	+	+	+	+	+	+
A0A2R8YDM2;O60313;O60313-2	OPA1	Dynamin-like 120 kDa protein, mitochondrial;Dynamin-like 120 kDa protein, mitochondrial;Isoform 2 of Dynamin-like 120 kDa protein, mitochondrial	+	+	+	+	+	+
A0A2R8YDQ0;F5H008;Q9H267;Q9H267-2	VPS33B	Vacuolar protein sorting-associated protein 33B;Vacuolar protein sorting-associated protein 33B;Vacuolar protein sorting-associated protein 33B;Isoform 2 of Vacuolar protein sorting-associated protein 33B	+	+	+	+	+	+
A0A2R8YDT1;P15104	GLUL	Glutamine synthetase	+	+	+	+	+	+
A0A2R8YE77;A0A2U3TZM1;A0A2U3TZM4;A0A2U3TZN6;O14936;O14936-2;O14936-3;O14936-4;O14936-6	CASK	Calcium/calmodulin-dependent serine protein kinase (MAGUK family), isoform CRA_c;Peripheral plasma membrane protein CASK;Peripheral plasma membrane protein CASK;Peripheral plasma membrane protein CASK;Peripheral plasma membrane protein CASK;Isoform 2 of Peripheral plasma membrane protein CASK;Isoform 3 of Peripheral plasma membrane protein CASK;Isoform 4 of Peripheral plasma membrane protein CASK…	+	+	+	+	+	+
A0A2R8YEF5;M0R208;Q16740	CLPP	Endopeptidase Clp (Fragment);ATP-dependent Clp protease proteolytic subunit;ATP-dependent Clp protease proteolytic subunit, mitochondrial	+	+	+	+	+	+
A0A2R8YEL6;B4E2I4;P48506	GCLC	Glutamate--cysteine ligase (Fragment);Glutamate--cysteine ligase;Glutamate--cysteine ligase catalytic subunit	+	+	+	+	+	+
A0A2R8YEM2;P51946	CCNH	Cyclin-H	+	+	+	+	+	+
A0A2R8YEM9;O15050	TRANK1	TPR and ankyrin repeat-containing protein 1	+	+	+	+	+	+
A0A2R8YF29;Q9BZ23;Q9BZ23-3;Q9BZ23-4	PANK2	Pantothenate kinase 2, mitochondrial (Fragment);Pantothenate kinase 2, mitochondrial;Isoform 2 of Pantothenate kinase 2, mitochondrial;Isoform 4 of Pantothenate kinase 2, mitochondrial	+	+	+	+	+	+
A0A2R8YF87;H3BMM5;Q96AX1	VPS33A	Vacuolar protein sorting-associated protein 33A	+	+	+	+	+	+
A0A2R8YFF1;Q8N302	AGGF1	Angiogenic factor with G patch and FHA domains 1 (Fragment);Angiogenic factor with G patch and FHA domains 1	+	+	+	+	+	+
A0A2R8YFG2;A0A2R8YGL3;H0YL61;Q8N5C7;Q8N5C7-2	NMNAT3	Nicotinamide-nucleotide adenylyltransferase;tRNA-uridine aminocarboxypropyltransferase;tRNA-uridine aminocarboxypropyltransferase (Fragment);tRNA-uridine aminocarboxypropyltransferase 1;Isoform 2 of tRNA-uridine aminocarboxypropyltransferase 1	+	+	+	+	+	+
A0A2R8YFH5;Q15437	SEC23B	Protein transport protein SEC23;Protein transport protein Sec23B	+	+	+	+	+	+
A0A2R8YFT6;Q92834;Q92834-2;Q92834-4	RPGR	X-linked retinitis pigmentosa GTPase regulator;X-linked retinitis pigmentosa GTPase regulator;Isoform 2 of X-linked retinitis pigmentosa GTPase regulator;Isoform 4 of X-linked retinitis pigmentosa GTPase regulator	+	+	+	+	+	+
A0A2R8YFW3;A0A804HJZ5;O60907;O60907-2	TBL1X	F-box-like/WD repeat-containing protein TBL1X;F-box-like/WD repeat-containing protein TBL1X;F-box-like/WD repeat-containing protein TBL1X;Isoform 2 of F-box-like/WD repeat-containing protein TBL1X	+	+	+	+	+	+
A0A2R8YFX5;H0YHA8;H0YI14;Q8IVL0;Q8IVL0-2;Q8IVL0-3	NAV3	Neuron navigator 3;Neuron navigator 3 (Fragment);Neuron navigator 3 (Fragment);Neuron navigator 3;Isoform 2 of Neuron navigator 3;Isoform 3 of Neuron navigator 3	+	+	+	+	+	+
A0A2R8YG42;B1ALK7;Q14155-1;Q14155-5	ARHGEF7	Rho guanine nucleotide exchange factor 7;Rho guanine nucleotide exchange factor 7;Isoform 1 of Rho guanine nucleotide exchange factor 7;Isoform 5 of Rho guanine nucleotide exchange factor 7	+	+	+	+	+	+
A0A2R8YGH5;H7C1E4;P61966;P61966-2	AP1S1	AP complex subunit sigma;AP-1 complex subunit sigma-1A (Fragment);AP-1 complex subunit sigma-1A;Isoform 2 of AP-1 complex subunit sigma-1A	+	+	+	+	+	+
A0A2R8YH03;A0A8Q3SI68;A0A8Q3SI84;Q5VWN6;Q5VWN6-2	TASOR2	Protein TASOR 2;Protein TASOR 2;Protein TASOR 2;Protein TASOR 2;Isoform 2 of Protein TASOR 2	+	+	+	+	+	+
A0A2R8YHB3;A0A3B3IRP5;Q6P1J9	CDC73	Parafibromin	+	+	+	+	+	+
A0A2R8YHI9;Q15813;Q15813-2	TBCE	Tubulin-specific chaperone E;Tubulin-specific chaperone E;Isoform 2 of Tubulin-specific chaperone E	+	+	+	+	+	+
A0A2U3TZH3;Q05639	EEF1A2	Elongation factor 1-alpha;Elongation factor 1-alpha 2	+	+	+	+	+	+
A0A2U3TZJ3;A0A804HHS7;E7EQQ5;H7C134;Q9C035;Q9C035-2;Q9C035-3;Q9C035-4;Q9C035-5;Q9C035-6	TRIM5	SKA2 domain-containing protein (Fragment);Tripartite motif-containing protein 5;Tripartite motif-containing protein 5 (Fragment);Tripartite motif-containing protein 5 (Fragment);Tripartite motif-containing protein 5;Isoform Beta of Tripartite motif-containing protein 5;Isoform Gamma of Tripartite motif-containing protein 5;Isoform Delta of Tripartite motif-containing protein 5;Isoform Epsilon of …	+	+	+	+	+	+
A0A2U3TZL5;E9PNW4;P13987;P13987-2	CD59	CD59 glycoprotein (Fragment);CD59 glycoprotein;CD59 glycoprotein;Isoform 2 of CD59 glycoprotein	+	+	+	+	+	+
A0A2U3TZL8;A0A7I2V5Y5;H7BYN4;Q02241;Q02241-2	KIF23	Kinesin-like protein;Kinesin-like protein;Kinesin-like protein;Kinesin-like protein KIF23;Isoform 2 of Kinesin-like protein KIF23	+	+	+	+	+	+
A0A2U3TZT9;C9J1D1;H7BZY9;Q8WTS1	ABHD5	1-acylglycerol-3-phosphate O-acyltransferase ABHD5;1-acylglycerol-3-phosphate O-acyltransferase ABHD5;1-acylglycerol-3-phosphate O-acyltransferase ABHD5 (Fragment);1-acylglycerol-3-phosphate O-acyltransferase ABHD5	+	+	+	+	+	+
A0A2U3TZU2;P06744;P06744-2	GPI	Glucose-6-phosphate isomerase;Glucose-6-phosphate isomerase;Isoform 2 of Glucose-6-phosphate isomerase	+	+	+	+	+	+
A0A2U3U043	KCTD1	BTB/POZ domain-containing protein KCTD1	+	+	+	+	+	+
A0A384DVU0;Q8IY17;Q8IY17-2;Q8IY17-3;Q8IY17-5	PNPLA6	Patatin-like phospholipase domain-containing protein 6;Patatin-like phospholipase domain-containing protein 6;Isoform 2 of Patatin-like phospholipase domain-containing protein 6;Isoform 3 of Patatin-like phospholipase domain-containing protein 6;Isoform 5 of Patatin-like phospholipase domain-containing protein 6	+	+	+	+	+	+
A0A3B3IRI0;Q5TC84	OGFRL1	Opioid growth factor receptor-like protein 1	+	+	+	+	+	+
A0A3B3IRI9;A0A3B3IRJ3;A0A3B3IRJ8;A0A3B3IRP8;A0A3B3IRV1;A0A3B3IRZ8;A0A3B3IS37;A0A3B3IS68;A0A3B3IS93;A0A3B3ISE4;A0A3B3ISJ4;A0A3B3ISS7;A0A3B3ISY0;A0A3B3IT04;A0A3B3IT30;A0A3B3IT84;A0A3B3IT95;A0A3B3ITT6;A0A3B3ITV2;A0A3B3ITZ3;A0A3B3IU01;A0A3B3IU21;A0A3B3IU62;A0A3B3IUD1;A6NFW1;A6NGJ7;A6NGT0;A6NMT1;E7EVA8;E7EW22;F8WCG4;Q9BY41;Q9BY41-4;Q9BY41-5;Q9BY41-6;Q9BY41-7;Q9BY41-8	HDAC8	Histone deacetylase;Histone deacetylase 8;Histone deacetylase;Histone deacetylase;Histone deacetylase (Fragment);Histone deacetylase;Histone deacetylase 8;Histone deacetylase 8;Histone deacetylase 8;Histone deacetylase;Histone deacetylase 8;Histone deacetylase;Histone deacetylase;Histone deacetylase 8;Histone deacetylase;Histone deacetylase;Histone deacetylase (Fragment);HDAC8;Histone deacetylase…	+				+
A0A3B3IRK6;A0A3B3IRW2;A0A8I5KTK5;Q13724;Q13724-2	MOGS	Mannosyl-oligosaccharide glucosidase (Fragment);Mannosyl-oligosaccharide glucosidase;Mannosyl-oligosaccharide glucosidase;Mannosyl-oligosaccharide glucosidase;Isoform 2 of Mannosyl-oligosaccharide glucosidase	+	+	+	+	+	+
A0A3B3IRK8;A0A7P0Z4A9;Q9BYX4	IFIH1	RNA helicase;RNA helicase;Interferon-induced helicase C domain-containing protein 1	+	+	+	+	+	+
A0A3B3IRL2;O75629	CREG1	Cellular repressor of E1A-stimulated genes 1, isoform CRA_a;Protein CREG1	+	+	+		+
A0A3B3IRN8;A0A3B3ITX0;P24311	COX7B	Cytochrome c oxidase subunit 7B, mitochondrial;Cytochrome c oxidase subunit 7B, mitochondrial;Cytochrome c oxidase subunit 7B, mitochondrial	+	+	+	+	+	+
A0A3B3IRR1;A0A3F2YNY7;A0A8I5KXV4;F5H345;P08397;P08397-2	HMBS	Hydroxymethylbilane synthase;Hydroxymethylbilane synthase;Hydroxymethylbilane synthase;Hydroxymethylbilane synthase;Porphobilinogen deaminase;Isoform 2 of Porphobilinogen deaminase	+	+	+	+	+	+
A0A3B3IRR3;A0A7P0Z485	FBRSL1	Fibrosin-1-like protein	+	+	+	+	+	+
A0A3B3IRT3;O60343;O60343-2;O60343-3	TBC1D4	TBC1 domain family member 4;TBC1 domain family member 4;Isoform 2 of TBC1 domain family member 4;Isoform 3 of TBC1 domain family member 4	+	+	+	+	+	+
A0A3B3IRT8;C9IZQ1;C9J3L8;C9J5W0;E9PAL7;P43307;P43307-2	SSR1	Translocon-associated protein subunit alpha;Translocon-associated protein subunit alpha;Translocon-associated protein subunit alpha;Translocon-associated protein subunit alpha;Translocon-associated protein subunit alpha;Translocon-associated protein subunit alpha;Isoform 2 of Translocon-associated protein subunit alpha	+	+	+	+	+	+
A0A3B3IRW6;Q2KHR3;Q2KHR3-2	QSER1	Glutamine and serine-rich protein 1;Glutamine and serine-rich protein 1;Isoform 2 of Glutamine and serine-rich protein 1	+	+	+	+	+	+
A0A3B3IRX3;A0A3B3IS46;F8VRB8;H0YHC1;Q71F56	MED13L	Mediator of RNA polymerase II transcription subunit 13;Mediator of RNA polymerase II transcription subunit 13 (Fragment);Mediator of RNA polymerase II transcription subunit 13-like (Fragment);Mediator of RNA polymerase II transcription subunit 13-like (Fragment);Mediator of RNA polymerase II transcription subunit 13-like	+	+	+	+	+	+
A0A3B3IRX8;E7EV01;O15484	CAPN5	Calpain-5 (Fragment);Calpain-5;Calpain-5	+	+	+	+	+	+
A0A3B3IRY8;P54762;P54762-5	EPHB1	Receptor protein-tyrosine kinase;Ephrin type-B receptor 1;Isoform 2 of Ephrin type-B receptor 1	+	+	+	+	+	+
A0A3B3IS06;E7ETY2;Q13428-7	TCOF1	Treacle protein (Fragment);Treacle protein;Isoform 7 of Treacle protein	+	+	+	+	+	+
A0A3B3IS40;A0A3B3IT25;A0A3B3IT85;A0A3B3ITE7;Q9UGL1;Q9UGL1-2	KDM5B	[Histone H3]-trimethyl-L-lysine(4) demethylase;[Histone H3]-trimethyl-L-lysine(4) demethylase;[Histone H3]-trimethyl-L-lysine(4) demethylase (Fragment);[Histone H3]-trimethyl-L-lysine(4) demethylase;Lysine-specific demethylase 5B;Isoform 2 of Lysine-specific demethylase 5B	+	+	+	+	+	+
A0A3B3IS53;A0A3F2YNX6;A5PLL3;Q92794	KAT6A	Histone acetyltransferase (Fragment);Histone acetyltransferase;Histone acetyltransferase;Histone acetyltransferase KAT6A	+	+	+	+	+	+
A0A3B3IS62;A0A3B3ITD6;A0A3B3ITI5;Q9Y672;S4R350	ALG6	Alpha-1,3-glucosyltransferase;Alpha-1,3-glucosyltransferase;Alpha-1,3-glucosyltransferase;Dolichyl pyrophosphate Man9GlcNAc2 alpha-1,3-glucosyltransferase;Alpha-1,3-glucosyltransferase	+	+	+	+	+	+
A0A3B3IS79;F5H527;Q76I76	SSH2	Protein-serine/threonine phosphatase;Protein-serine/threonine phosphatase;Protein phosphatase Slingshot homolog 2	+	+	+	+	+	+
A0A3B3IS90;A0A7P0T8Y4;Q2TAA5	ALG11	GDP-Man:Man(3)GlcNAc(2)-PP-Dol alpha-1,2-mannosyltransferase;GDP-Man:Man(3)GlcNAc(2)-PP-Dol alpha-1,2-mannosyltransferase;GDP-Man:Man(3)GlcNAc(2)-PP-Dol alpha-1,2-mannosyltransferase	+	+	+	+	+	+
A0A3B3ISA1;A0A499FJD3;Q96S15	WDR24	GATOR complex protein WDR24	+	+	+	+	+	+
A0A3B3ISF9;P42892;P42892-2;P42892-3;P42892-4	ECE1	Endothelin-converting enzyme 1;Endothelin-converting enzyme 1;Isoform A of Endothelin-converting enzyme 1;Isoform C of Endothelin-converting enzyme 1;Isoform D of Endothelin-converting enzyme 1	+	+	+	+	+	+
A0A3B3ISG5;A0A7I2V2P6;A0A7I2V3E3;A0A7I2V610;P14735	IDE	Insulin-degrading enzyme	+	+	+	+	+	+
A0A3B3ISJ2;Q96KQ4	PPP1R13B	Apoptosis-stimulating of p53 protein 1 (Fragment);Apoptosis-stimulating of p53 protein 1	+	+	+	+	+	+
A0A3B3ISJ3;Q9H8G2;Q9H8G2-2	CAAP1	Caspase activity and apoptosis inhibitor 1;Caspase activity and apoptosis inhibitor 1;Isoform 2 of Caspase activity and apoptosis inhibitor 1	+	+	+	+	+	+
A0A3B3ISK7;Q6PI48	DARS2	Aspartate--tRNA ligase, mitochondrial;Aspartate--tRNA ligase, mitochondrial	+	+	+	+	+	+
A0A3B3ISR2;B4DPQ0;F5H2D0;P00736	C1R	Complement subcomponent C1r;Complement subcomponent C1r;Complement subcomponent C1r;Complement C1r subcomponent	+		+		+
A0A3B3ISS1	EIF2B5	Translation initiation factor eIF-2B subunit epsilon (Fragment)	+	+	+	+	+	+
A0A3B3IST1;B5MD23;O75954	TSPAN9	Tetraspanin-9 (Fragment);Tetraspanin;Tetraspanin-9	+	+	+	+
A0A3B3ISV4;Q8N0U8	VKORC1L1	Vitamin-K-epoxide reductase (warfarin-sensitive);Vitamin K epoxide reductase complex subunit 1-like protein 1	+	+	+	+	+	+
A0A3B3ISV5;H3BSW0;Q8N9N7	LRRC57	Leucine-rich repeat-containing protein 57;Leucine-rich repeat-containing protein 57 (Fragment);Leucine-rich repeat-containing protein 57	+	+	+	+	+	+
A0A3B3IT15;P53621;P53621-2	COPA	Coatomer subunit alpha;Coatomer subunit alpha;Isoform 2 of Coatomer subunit alpha	+	+	+	+	+	+
A0A3B3IT47;C9JGR9;E7EQ49;Q9Y2I8;Q9Y2I8-2;Q9Y2I8-3	WDR37	WD repeat-containing protein 37;WD repeat-containing protein 37 (Fragment);WD repeat-containing protein 37;WD repeat-containing protein 37;Isoform 2 of WD repeat-containing protein 37;Isoform 3 of WD repeat-containing protein 37	+	+	+	+	+	+
A0A3B3IT54;Q9H7E9;Q9H7E9-2	C8orf33	UPF0488 protein C8orf33;UPF0488 protein C8orf33;Isoform 2 of UPF0488 protein C8orf33	+	+	+	+	+	+
A0A3B3IT57;A0A7I2V620;E7EWZ0;E9PF49;E9PH64;Q9Y6M9	NDUFB9	NADH dehydrogenase [ubiquinone] 1 beta subcomplex subunit 9	+	+	+	+	+	+
A0A3B3IT59;A0A3B3ITL5;A0A3F2YNX2;Q8N5Y2;Q8N5Y2-2;Q8N5Y2-3;Q8N5Y2-4;Q8N5Y2-6	MSL3	Male-specific lethal 3 homolog;Male-specific lethal 3 homolog (Fragment);Male-specific lethal 3 homolog;Male-specific lethal 3 homolog;Isoform 2 of Male-specific lethal 3 homolog;Isoform 3 of Male-specific lethal 3 homolog;Isoform 4 of Male-specific lethal 3 homolog;Isoform 6 of Male-specific lethal 3 homolog	+	+	+	+	+	+
A0A3B3IT82;A0A7P0TBM9;H0YNU5;P54132	BLM	DNA helicase;DNA helicase;DNA helicase;RecQ-like DNA helicase BLM	+	+	+	+	+	+
A0A3B3IT92;A0A3B3IU45;P33991	MCM4	DNA replication licensing factor MCM4	+	+	+	+	+	+
A0A3B3IT94;A0A5F9ZGS6;Q5JSC9;Q96LT4;Q96LT4-2	SAMD8	Sphingomyelin synthase-related protein 1;Sphingomyelin synthase-related protein 1;Sphingomyelin synthase-related protein 1 (Fragment);Sphingomyelin synthase-related protein 1;Isoform 2 of Sphingomyelin synthase-related protein 1	+	+	+	+	+	+
A0A3B3ITD0;E9PC15;Q53H12	AGK	Acylglycerol kinase, mitochondrial;Acylglycerol kinase, mitochondrial;Acylglycerol kinase, mitochondrial	+	+	+	+	+	+
A0A3B3ITD2;Q8N5G2	MACO1	Macoilin	+	+	+	+	+	+
A0A3B3ITD7;A0A3B3ITI2;E5RHC2;Q96HA8;Q96HA8-2	NTAQ1	Protein N-terminal glutamine amidohydrolase;Protein N-terminal glutamine amidohydrolase;Protein N-terminal glutamine amidohydrolase;Protein N-terminal glutamine amidohydrolase;Isoform 2 of Protein N-terminal glutamine amidohydrolase	+	+	+	+	+	+
A0A3B3ITE8;Q9UKZ9	PCOLCE2	Procollagen C-endopeptidase enhancer 2	+	+	+	+	+	+
A0A3B3ITH3;Q9P2X3;Q9P2X3-2	IMPACT	Protein IMPACT;Protein IMPACT;Isoform 2 of Protein IMPACT	+	+	+	+	+	+
A0A3B3ITK0;A0A7I2V585;A0A7I2YQ86;A0A7I2YQT6;P35442	THBS2	Thrombospondin-2;Thrombospondin-2;Thrombospondin-2 (Fragment);Thrombospondin-2;Thrombospondin-2	+	+				+
A0A3B3ITK4;Q96LA8;Q96LA8-2	PRMT6	Protein arginine N-methyltransferase 6 (Fragment);Protein arginine N-methyltransferase 6;Isoform 2 of Protein arginine N-methyltransferase 6	+	+	+	+	+	+
A0A3B3ITL0;Q9Y2H2	INPP5F	Phosphatidylinositide phosphatase SAC2	+	+	+	+	+	+
A0A3B3ITN6;D6RA89;D6RBB0;O60683;O60683-2	PEX10	Peroxisome biogenesis factor 10 (Fragment);Peroxisome biogenesis factor 10;Peroxisome biogenesis factor 10;Peroxisome biogenesis factor 10;Isoform 2 of Peroxisome biogenesis factor 10	+	+	+	+	+	+
A0A3B3ITN8;Q8NFJ5	GPRC5A	Retinoic acid-induced protein 3	+	+	+	+	+	+
A0A3B3ITQ6;Q6P3R8	NEK5	Serine/threonine-protein kinase Nek5	+	+	+	+	+	+
A0A3B3ITR6;O95363	FARS2	Phenylalanine--tRNA ligase;Phenylalanine--tRNA ligase, mitochondrial	+	+	+	+	+	+
A0A3B3ITT1;Q6IQ22	RAB12	Ras-related protein Rab-12	+	+	+	+	+	+
A0A3B3ITT5;P47914	RPL29	60S ribosomal protein L29	+	+	+	+	+	+
A0A3B3ITU3;Q9H246	C1orf21	Uncharacterized protein C1orf21	+	+	+	+	+	+
A0A3B3ITU8;A0A3B3IU04;A0A3F2YNW8;A0A8C8KBY2;Q14643;Q14643-2;Q14643-3;Q14643-4;Q14643-5;Q14643-6;Q14643-7;Q14643-8	ITPR1	Inositol 1,4,5-trisphosphate receptor;Inositol 1,4,5-trisphosphate receptor;Inositol 1,4,5-trisphosphate receptor;Inositol 1,4,5-trisphosphate receptor;Inositol 1,4,5-trisphosphate receptor type 1;Isoform 2 of Inositol 1,4,5-trisphosphate receptor type 1;Isoform 3 of Inositol 1,4,5-trisphosphate receptor type 1;Isoform 4 of Inositol 1,4,5-trisphosphate receptor type 1;Isoform 5 of Inositol 1,4,5-…	+	+	+	+	+	+
A0A3B3ITW1;A0A7I2YQK0;P49841;P49841-2	GSK3B	Glycogen synthase kinase-3 beta;Glycogen synthase kinase-3 beta;Glycogen synthase kinase-3 beta;Isoform 2 of Glycogen synthase kinase-3 beta	+	+	+	+	+	+
A0A3B3ITW3;P28288	ABCD3	ATP-binding cassette sub-family D member 3	+	+	+	+	+	+
A0A3B3ITW8;Q9UI43	MRM2	rRNA methyltransferase 2, mitochondrial;rRNA methyltransferase 2, mitochondrial	+	+	+	+	+	+
A0A3B3ITY8;A0A8I5KXB1;A0A8I5QJJ3;Q15544;Q15544-2	TAF11	Transcription initiation factor TFIID subunit 11;Transcription initiation factor TFIID subunit 11;Transcription initiation factor TFIID subunit 11;Transcription initiation factor TFIID subunit 11;Isoform 2 of Transcription initiation factor TFIID subunit 11	+	+	+	+	+	+
A0A3B3ITZ9;Q9Y2W1	THRAP3	Thyroid hormone receptor-associated protein 3	+	+	+	+	+	+
A0A3B3IU24;Q92743	HTRA1	Serine protease HTRA1	+	+	+	+	+	+
A0A3B3IU42;A0A8J9FJK1;A0A8J9FN78;G5EA29;H0YDP6;H0YEL0;O14893;O14893-2;O14893-3;O14893-5	GEMIN2	Gem-associated protein 2;Gem-associated protein 2;Gem-associated protein 2;Gem-associated protein 2;Gem-associated protein 2 (Fragment);Gem-associated protein 2 (Fragment);Gem-associated protein 2;Isoform 2 of Gem-associated protein 2;Isoform 3 of Gem-associated protein 2;Isoform 5 of Gem-associated protein 2	+	+	+	+	+	+
A0A3B3IU46;Q9BTL3	RAMACL	RNA guanine-7 methyltransferase-activating subunit-like (pseudogene);RNA guanine-N7 methyltransferase activating subunit	+	+	+	+	+	+
A0A3B3IU55;H0YJ05;Q8WXE9;Q8WXE9-3	STON2	Stonin-2;Stonin-2;Stonin-2;Isoform 2 of Stonin-2	+	+	+	+	+	+
A0A3B3IU69;F8W717;O00423;O00423-3	EML1	Echinoderm microtubule-associated protein-like 1;Echinoderm microtubule-associated protein-like 1;Echinoderm microtubule-associated protein-like 1;Isoform 3 of Echinoderm microtubule-associated protein-like 1	+	+	+	+	+	+
A0A3B3IU88;Q96EK9	KTI12	Protein KTI12 homolog (Fragment);Protein KTI12 homolog	+	+	+	+	+	+
A0A3B3IUA2	SNU13	Ribonucloprotein	+	+	+	+	+	+
A0A3B3IUC4;A0A6Q8PFA9;P06280	GLA	Alpha-galactosidase;Alpha-galactosidase;Alpha-galactosidase A	+	+	+	+	+	+
A0A3B3IUD7;Q14690	PDCD11	Programmed cell death 11, isoform CRA_a;Protein RRP5 homolog	+	+	+	+	+	+
A0A3F2YP85;A0A494C0J8;Q99836;Q99836-3;Q99836-5;Q99836-6	MYD88	Myeloid differentiation primary response protein MyD88;Myeloid differentiation primary response protein MyD88;Myeloid differentiation primary response protein MyD88;Isoform 3 of Myeloid differentiation primary response protein MyD88;Isoform 5 of Myeloid differentiation primary response protein MyD88;Isoform 6 of Myeloid differentiation primary response protein MyD88	+	+	+	+	+	+
A0A494BXY3;E9PLD3;E9PRG8	C11orf98	Uncharacterized protein C11orf98;Ribonuclease P protein component;Uncharacterized protein C11orf98	+	+	+	+	+	+
A0A494BYR6;Q86Y91-6	KIF18B	Kinesin-like protein;Isoform 2 of Kinesin-like protein KIF18B	+	+	+	+	+	+
A0A494BZT8;Q9Y6A5	TACC3	Transforming acidic coiled-coil-containing protein 3	+	+	+	+	+	+
A0A494BZV2;Q6WCQ1;Q6WCQ1-2;Q6WCQ1-3	MPRIP	Myosin phosphatase Rho-interacting protein;Myosin phosphatase Rho-interacting protein;Isoform 2 of Myosin phosphatase Rho-interacting protein;Isoform 3 of Myosin phosphatase Rho-interacting protein	+	+	+	+	+	+
A0A494BZW8;A0A494C0B6;A0A494C0J9;A0A494C116;A0A499FJL5;C9J8C7;E7ERD7;Q9UKU0;Q9UKU0-1;Q9UKU0-2;Q9UKU0-3;Q9UKU0-5;Q9UKU0-6;Q9UKU0-7;Q9UKU0-8;Q9UKU0-9	ACSL6	Long-chain-fatty-acid--CoA ligase;Long-chain-fatty-acid--CoA ligase;Long-chain-fatty-acid--CoA ligase;Long-chain-fatty-acid--CoA ligase;Arachidonate--CoA ligase;Long-chain-fatty-acid--CoA ligase;Long-chain-fatty-acid--CoA ligase;Long-chain-fatty-acid--CoA ligase 6;Isoform 1 of Long-chain-fatty-acid--CoA ligase 6;Isoform 2 of Long-chain-fatty-acid--CoA ligase 6;Isoform 3 of Long-chain-fatty-acid--…	+	+	+	+	+	+
A0A494BZX7;A0A499FIJ6;B0QY83;W0Z7M9	MRTFA	Myocardin-related transcription factor A;Myocardin-related transcription factor A;Myocardin-related transcription factor A;Mkl1 variant 1 Mkl1_S	+	+	+	+	+	+
A0A494BZY7;G3V238;Q5JPI9	EEF1AKMT2	EEF1A lysine methyltransferase 2	+	+	+	+	+	+
A0A494BZZ2;H0YK48;H0YKJ4;P09493-5	TPM1	Tropomyosin alpha-1 chain;Tropomyosin alpha-1 chain;Tropomyosin 1 (Alpha), isoform CRA_b;Isoform 5 of Tropomyosin alpha-1 chain	+	+	+	+	+	+
A0A494BZZ4;P19971;P19971-2	TYMP	Thymidine phosphorylase (Fragment);Thymidine phosphorylase;Isoform 2 of Thymidine phosphorylase	+	+	+	+	+	+
A0A494BZZ6;P78549;P78549-2;P78549-3	NTHL1	DNA-(apurinic or apyrimidinic site) lyase (Fragment);Endonuclease III-like protein 1;Isoform 2 of Endonuclease III-like protein 1;Isoform 3 of Endonuclease III-like protein 1	+	+	+	+	+	+
A0A494BZZ8;Q96K49;Q96K49-2	TMEM87B	Transmembrane protein 87B (Fragment);Transmembrane protein 87B;Isoform 2 of Transmembrane protein 87B	+	+	+	+	+	+
A0A494C004;A0A494C0C5;A0A494C0D2;A0A494C0V5;A0A494C141;A0A494C1C6;A0A499FJ53;A6XNE1;F6Y2X3;Q16635;Q16635-1;Q16635-2;Q16635-4;Q16635-5;Q16635-6;Q16635-7;Q16635-8;Q16635-9	TAZ	Tafazzin family protein;Tafazzin family protein;Tafazzin family protein (Fragment);Tafazzin family protein;Tafazzin family protein (Fragment);Tafazzin;Tafazzin family protein;Tafazzin family protein;Tafazzin family protein;Tafazzin;Isoform 1 of Tafazzin;Isoform 2 of Tafazzin;Isoform 4 of Tafazzin;Isoform 5 of Tafazzin;Isoform 6 of Tafazzin;Isoform 7 of Tafazzin;Isoform 8 of Tafazzin;Isoform 9 of …	+	+	+	+	+	+
A0A494C016;A0A494C0T2;A0A494C101;E9PRE7;P11498;P11498-2	PC	Pyruvate carboxylase, mitochondrial;Pyruvate carboxylase, mitochondrial;Pyruvate carboxylase, mitochondrial (Fragment);Pyruvate carboxylase, mitochondrial;Pyruvate carboxylase, mitochondrial;Isoform 2 of Pyruvate carboxylase, mitochondrial	+	+	+	+	+	+
A0A494C028;H0Y993;P35659	DEK	Protein DEK;DEK oncogene (DNA binding), isoform CRA_b;Protein DEK	+	+	+	+	+	+
A0A494C045;A0A494C167;A0A7I2V643;A0A7I2V646;Q9UHD2	TBK1	Serine/threonine-protein kinase TBK1	+	+	+	+	+	+
A0A494C050;Q8N5F7	NKAP	NF-kappa-B-activating protein (Fragment);NF-kappa-B-activating protein	+	+	+	+	+	+
A0A494C066;B7Z4W5;Q16773;Q16773-2	KYAT1	Aminotran_1_2 domain-containing protein;Cysteine conjugate-beta lyase cytoplasmic (Glutamine transaminase K, kyneurenine aminotransferase), isoform CRA_b;Kynurenine--oxoglutarate transaminase 1;Isoform 2 of Kynurenine--oxoglutarate transaminase 1	+	+	+	+	+	+
A0A494C068;A0A494C1K7;E9PGP6;Q9UGJ0;Q9UGJ0-2;Q9UGJ0-3	PRKAG2	5'-AMP-activated protein kinase subunit gamma-2;5'-AMP-activated protein kinase subunit gamma-2;5'-AMP-activated protein kinase subunit gamma-2;5'-AMP-activated protein kinase subunit gamma-2;Isoform B of 5'-AMP-activated protein kinase subunit gamma-2;Isoform C of 5'-AMP-activated protein kinase subunit gamma-2	+	+	+	+	+	+
A0A494C085;A0A494C0Q8;P06132	UROD	Uroporphyrinogen decarboxylase	+	+	+	+	+	+
A0A494C0B4;P54725;P54725-2;P54725-3	RAD23A	UV excision repair protein RAD23 homolog A;UV excision repair protein RAD23 homolog A;Isoform 2 of UV excision repair protein RAD23 homolog A;Isoform 3 of UV excision repair protein RAD23 homolog A	+	+	+	+	+	+
A0A494C0C9;A0A494C1M7;A0A494C1R0;B8ZZ96;C9J3V9;C9JR98;P15882;P15882-2;P15882-3	CHN1	N-chimaerin;N-chimaerin;N-chimaerin;N-chimaerin;N-chimaerin;N-chimaerin;N-chimaerin;Isoform Alpha-1 of N-chimaerin;Isoform 3 of N-chimaerin	+	+	+	+	+	+
A0A494C0G8;Q96NL6	SCLT1	Sodium channel and clathrin linker 1	+	+	+	+	+	+
A0A494C0H4;A0A590UJE4;H0Y9M2;Q17R98;Q17R98-2	ZNF827	Zinc finger protein 827;Zinc finger protein 827 (Fragment);Zinc finger protein 827;Zinc finger protein 827;Isoform 2 of Zinc finger protein 827	+	+	+	+	+	+
A0A494C0J7;Q08188	TGM3	TGc domain-containing protein;Protein-glutamine gamma-glutamyltransferase E
A0A494C0M1;P52701	MSH6	DNA mismatch repair protein;DNA mismatch repair protein Msh6	+	+	+	+	+	+
A0A494C0P1;P04150;P04150-10;P04150-11;P04150-12;P04150-13;P04150-2;P04150-3;P04150-6;P04150-8;P04150-9	NR3C1	Glucocorticoid receptor;Glucocorticoid receptor;Isoform 10 of Glucocorticoid receptor;Isoform Alpha-C1 of Glucocorticoid receptor;Isoform Alpha-C2 of Glucocorticoid receptor;Isoform Alpha-C3 of Glucocorticoid receptor;Isoform Beta of Glucocorticoid receptor;Isoform Alpha-2 of Glucocorticoid receptor;Isoform Beta-2 of Glucocorticoid receptor;Isoform Alpha-B of Glucocorticoid receptor;Isoform Beta-…	+	+	+	+	+	+
A0A494C0R8	CLUH	Clustered mitochondria protein homolog	+	+	+	+	+	+
A0A494C0V9;B8ZZ87;H7BZ50;H7C173;H7C202;Q6NZ67;Q6P582	MZT2B	Mitotic-spindle organizing protein 2B;Mitotic-spindle organizing protein 2B;Mitotic-spindle organizing protein 2B (Fragment);Mitotic-spindle organizing protein 2B (Fragment);Mitotic-spindle organizing protein 2A (Fragment);Mitotic-spindle organizing protein 2B;Mitotic-spindle organizing protein 2A	+	+	+	+	+	+
A0A494C0W0;O95453;O95453-2	PARN	Poly(A)-specific ribonuclease PARN;Poly(A)-specific ribonuclease PARN;Isoform 2 of Poly(A)-specific ribonuclease PARN	+	+	+	+	+	+
A0A494C0X0;K7EP07;Q99426;Q99426-2	TBCB	Tubulin-folding cofactor B;Tubulin-folding cofactor B (Fragment);Tubulin-folding cofactor B;Isoform 2 of Tubulin-folding cofactor B	+	+	+	+	+	+
A0A494C0Y9	FAM120A	Constitutive coactivator of PPAR-gamma-like protein 1 (Fragment)	+	+	+	+	+	+
A0A494C0Z5;Q9H082	RAB33B	Ras-related protein Rab-33B	+	+	+	+	+	+
A0A494C100;Q9UJA3;Q9UJA3-3;Q9UJA3-4	MCM8	MCM domain-containing protein;DNA helicase MCM8;Isoform 3 of DNA helicase MCM8;Isoform 4 of DNA helicase MCM8	+	+	+	+	+	+
A0A494C108;Q8N9T8	KRI1	Protein KRI1 homolog	+	+	+	+	+	+
A0A494C143;Q14689;Q14689-2;Q14689-3;Q14689-4;Q14689-5;Q14689-6	DIP2A	Disco-interacting protein 2 homolog A;Disco-interacting protein 2 homolog A;Isoform 2 of Disco-interacting protein 2 homolog A;Isoform 3 of Disco-interacting protein 2 homolog A;Isoform 4 of Disco-interacting protein 2 homolog A;Isoform 5 of Disco-interacting protein 2 homolog A;Isoform 6 of Disco-interacting protein 2 homolog A	+	+	+	+	+	+
A0A494C164;P52630;P52630-4	STAT2	Signal transducer and activator of transcription;Signal transducer and activator of transcription 2;Isoform 2 of Signal transducer and activator of transcription 2	+	+	+	+	+	+
A0A494C165;P12955;P12955-2	PEPD	Xaa-Pro dipeptidase (Fragment);Xaa-Pro dipeptidase;Isoform 2 of Xaa-Pro dipeptidase	+	+	+	+	+	+
A0A494C189;C9J0D1;C9J386;P0C0S5;Q71UI9;Q71UI9-2;Q71UI9-3;Q71UI9-4	H2AZ1	Histone H2A;Histone H2A;Histone H2A;Histone H2A.Z;Histone H2A.V;Isoform 2 of Histone H2A.V;Isoform 3 of Histone H2A.V;Isoform 4 of Histone H2A.V	+	+	+	+	+	+
A0A494C1F2;P35658;P35658-2;P35658-3;P35658-4;P35658-5	NUP214	Nuclear pore complex protein Nup214;Nuclear pore complex protein Nup214;Isoform 2 of Nuclear pore complex protein Nup214;Isoform 3 of Nuclear pore complex protein Nup214;Isoform 4 of Nuclear pore complex protein Nup214;Isoform 5 of Nuclear pore complex protein Nup214	+	+	+	+	+	+
A0A494C1I7;B7Z6K7;E7ETH6;M0QY62;M0R1N2;Q9H707	ZNF587B	Zinc finger protein 587B;Zinc finger protein 814;Zinc finger protein 587B;Zinc finger protein 587B;Zinc finger protein 587B (Fragment);Zinc finger protein 552	+	+	+	+	+	+
A0A494C1J1;Q69YQ0;Q69YQ0-2	SPECC1L	Cytospin-A;Cytospin-A;Isoform 2 of Cytospin-A	+	+	+	+	+	+
A0A494C1K3;A0A8I5KVB5;P78347;P78347-2;P78347-3;P78347-4	GTF2I	General transcription factor II-I;General transcription factor II-I;General transcription factor II-I;Isoform 2 of General transcription factor II-I;Isoform 3 of General transcription factor II-I;Isoform 4 of General transcription factor II-I	+	+	+	+	+	+
A0A494C1L5;P50851-2	LRBA	Lipopolysaccharide-responsive and beige-like anchor protein;Isoform 2 of Lipopolysaccharide-responsive and beige-like anchor protein	+	+	+	+	+	+
A0A494C1M0;Q5HYK7;Q5HYK7-4	SH3D19	SH3 domain-containing protein 19;SH3 domain-containing protein 19;Isoform 4 of SH3 domain-containing protein 19	+	+	+	+	+	+
A0A494C1N0;P26885	FKBP2	Peptidylprolyl isomerase;Peptidyl-prolyl cis-trans isomerase FKBP2	+	+	+	+	+	+
A0A494C1T9;J3KPS2;Q6ZRV2	FAM83H	Protein FAM83H;Protein FAM83H (Fragment);Protein FAM83H	+	+	+	+	+	+
A0A494C1V1;Q6ZNJ1;Q6ZNJ1-3	NBEAL2	Neurobeachin-like protein 2;Neurobeachin-like protein 2;Isoform 3 of Neurobeachin-like protein 2	+	+	+	+	+	+
A0A499FI31	SART3	Squamous cell carcinoma antigen recognized by T-cells 3	+	+	+	+	+	+
A0A499FI48;P13667	PDIA4	Protein disulfide-isomerase;Protein disulfide-isomerase A4	+	+	+	+	+	+
A0A499FIX8;A0FGR8;A0FGR8-2;A0FGR8-6;H7BXI1	ESYT2	Extended synaptotagmin-2;Extended synaptotagmin-2;Isoform 2 of Extended synaptotagmin-2;Isoform 6 of Extended synaptotagmin-2;Extended synaptotagmin-2	+	+	+	+	+	+
A0A499FJ16;A0A5F9ZGX5;A0A5F9ZHB0;A0A5F9ZHJ2;A0A5F9ZHL4;A0A5F9ZHP4;A0A5F9ZHQ1;A0A5F9ZI29;C9J1X3;Q07912;Q07912-2;Q07912-3	TNK2	Non-specific protein-tyrosine kinase;Non-specific protein-tyrosine kinase;Activated CDC42 kinase 1;Non-specific protein-tyrosine kinase;Activated CDC42 kinase 1 (Fragment);Non-specific protein-tyrosine kinase;Activated CDC42 kinase 1 (Fragment);Non-specific protein-tyrosine kinase;Non-specific protein-tyrosine kinase;Activated CDC42 kinase 1;Isoform 2 of Activated CDC42 kinase 1;Isoform 3 of Acti…	+	+	+	+	+	+
A0A499FJE1;Q9H3K6	BOLA2B	BolA-like protein 2	+	+	+	+	+	+
A0A499FJF3;A0A8I5KS94;A0A8I5KWH8;H3BR51;Q3KRB8;Q6P4F7;Q6P4F7-2	ARHGAP11A	Rho-GAP domain-containing protein;Neuroendocrine protein 7B2;Neuroendocrine protein 7B2;Rho GTPase-activating protein 11A;Inactive Rho GTPase-activating protein 11B;Rho GTPase-activating protein 11A;Isoform 2 of Rho GTPase-activating protein 11A	+	+	+		+	+
A0A499FJI4;A0A804HIR9;A0A804HJ25;A0A804HKQ1;A0A804HL12;A0A8Q3SHK7;A0A8Q3SHQ2;A0A8Q3SHQ6;O75592;O75592-2	MYCBP2	RCR-type E3 ubiquitin transferase;RCR-type E3 ubiquitin transferase;RCR-type E3 ubiquitin transferase;RCR-type E3 ubiquitin transferase;RCR-type E3 ubiquitin transferase;E3 ubiquitin-protein ligase MYCBP2;E3 ubiquitin-protein ligase MYCBP2;E3 ubiquitin-protein ligase MYCBP2;E3 ubiquitin-protein ligase MYCBP2;Isoform 2 of E3 ubiquitin-protein ligase MYCBP2	+	+	+	+	+	+
A0A499FJK2;P01137	TGFB1	Transforming growth factor beta;Transforming growth factor beta-1 proprotein
A0A4W8VX11	PCM1	Pericentriolar material 1 protein	+	+	+	+	+	+
A0A590UJ07;A0A590UJ12;A0A590UJA1;A0A590UJK0;A0A590UJV1;A0A5F9UKL4;A0A804HJ75;A0A804HJC4;A0A804HK79;A0A804HL79;F2Z2R4;Q5T890;Q5T890-2;X6RE28	ERCC6L2	DNA excision repair protein ERCC-6-like 2;DNA excision repair protein ERCC-6-like 2;DNA excision repair protein ERCC-6-like 2;DNA excision repair protein ERCC-6-like 2;DNA excision repair protein ERCC-6-like 2;DNA excision repair protein ERCC-6-like 2;DNA excision repair protein ERCC-6-like 2;DNA excision repair protein ERCC-6-like 2;DNA excision repair protein ERCC-6-like 2;DNA excision repair p…	+	+	+	+	+	+
A0A590UJ43;D6REM4;P48729;P48729-3;U3KPX3	CSNK1A1	Casein kinase I isoform alpha;Casein kinase I isoform alpha;Casein kinase I isoform alpha;Isoform 3 of Casein kinase I isoform alpha;Casein kinase I isoform alpha	+	+	+	+	+	+
A0A590UJ53;Q9P2N6;Q9P2N6-2;Q9P2N6-3;Q9P2N6-4;Q9P2N6-5;Q9P2N6-6;Q9P2N6-8	KANSL3	KAT8 regulatory NSL complex subunit 3;KAT8 regulatory NSL complex subunit 3;Isoform 2 of KAT8 regulatory NSL complex subunit 3;Isoform 3 of KAT8 regulatory NSL complex subunit 3;Isoform 4 of KAT8 regulatory NSL complex subunit 3;Isoform 5 of KAT8 regulatory NSL complex subunit 3;Isoform 6 of KAT8 regulatory NSL complex subunit 3;Isoform 8 of KAT8 regulatory NSL complex subunit 3	+	+	+	+	+	+
A0A590UJ68;A0A590UJR5;A0A590UJS9;A0A590UKA8;Q12959;Q12959-3;Q12959-5;Q12959-6;Q12959-7	DLG1	Disks large homolog 1;Disks large homolog 1;Disks large homolog 1;Disks large homolog 1;Disks large homolog 1;Isoform 3 of Disks large homolog 1;Isoform 5 of Disks large homolog 1;Isoform 6 of Disks large homolog 1;Isoform 7 of Disks large homolog 1	+	+	+	+	+	+
A0A590UJ73;A0A590UJW4;E7EQB3;Q9BSV6	TSEN34	tRNA-splicing endonuclease subunit Sen34	+	+	+	+	+	+
A0A590UJ96		Collagen alpha-1(I) chain-like	+	+	+	+	+	+
A0A590UJA9;C9JCW7;C9JE12;Q9BVT8	TMUB1	Transmembrane and ubiquitin-like domain-containing protein 1;Transmembrane and ubiquitin-like domain-containing protein 1 (Fragment);Transmembrane and ubiquitin-like domain-containing protein 1 (Fragment);Transmembrane and ubiquitin-like domain-containing protein 1	+	+	+	+	+	+
A0A590UJB6;A0A5F9UN28;Q13303;Q13303-2;Q13303-3;Q13303-4	KCNAB2	Voltage-gated potassium channel subunit beta-2;Voltage-gated potassium channel subunit beta-2;Voltage-gated potassium channel subunit beta-2;Isoform 2 of Voltage-gated potassium channel subunit beta-2;Isoform 3 of Voltage-gated potassium channel subunit beta-2;Isoform 4 of Voltage-gated potassium channel subunit beta-2	+	+			+	+
A0A590UJF0;P63092-3;Q5JWE9	GNAS	Guanine nucleotide-binding protein G(s) subunit alpha isoforms short;Isoform 3 of Guanine nucleotide-binding protein G(s) subunit alpha isoforms short;Guanine nucleotide-binding protein G(s) subunit alpha isoforms short	+	+	+	+	+	+
A0A590UJF2;A0A590UJF7;A0A590UJP0;A8MTK3;B7Z7M5;Q5MJ34;Q9NUX5;Q9NUX5-2	POT1	Protection of telomeres protein 1;Protection of telomeres protein 1;Protection of telomeres protein 1;POT1 protection of telomeres 1 homolog (S. pombe), isoform CRA_a;Protection of telomeres protein 1;Protection of telomeres protein 1;Protection of telomeres protein 1;Isoform 2 of Protection of telomeres protein 1	+	+	+	+	+	+
A0A590UJJ5;H7C101;J3KSJ3;Q12887	COX10	Protoheme IX farnesyltransferase, mitochondrial;Protoheme IX farnesyltransferase, mitochondrial;Protoheme IX farnesyltransferase, mitochondrial;Protoheme IX farnesyltransferase, mitochondrial	+	+	+	+	+	+
A0A590UJK3;A0A5F9VB99;Q14BN4;Q14BN4-2;Q14BN4-3	SLMAP	Sarcolemmal membrane-associated protein;Sarcolemmal membrane-associated protein;Sarcolemmal membrane-associated protein;Isoform 2 of Sarcolemmal membrane-associated protein;Isoform 3 of Sarcolemmal membrane-associated protein	+	+	+	+	+	+
A0A590UJK4;A0A590UJP7;A0A590UK01;A0A590UK80;Q13247;Q13247-3	SRSF6	Serine/arginine-rich-splicing factor 6;Serine/arginine-rich-splicing factor 6;Serine/arginine-rich-splicing factor 6;Serine/arginine-rich splicing factor 6 (Fragment);Serine/arginine-rich splicing factor 6;Isoform SRP55-3 of Serine/arginine-rich splicing factor 6	+	+	+	+	+	+
A0A590UJK9;A0A590UK40	B9D1	B9 domain-containing protein 1	+	+	+			+
A0A590UJN0;Q9H2F5;Q9H2F5-2;Q9H2F5-3	EPC1	Enhancer of polycomb homolog;Enhancer of polycomb homolog 1;Isoform 2 of Enhancer of polycomb homolog 1;Isoform 3 of Enhancer of polycomb homolog 1	+	+	+	+	+	+
A0A590UJN8;A0A590UJW0;A0A590UKC9;P20585	MSH3	DNA mismatch repair protein Msh3	+	+	+	+	+	+
A0A590UJQ1;A0A590UJW8;A0A590UK44;Q96J02;Q96J02-2	ITCH	E3 ubiquitin-protein ligase;E3 ubiquitin-protein ligase;E3 ubiquitin-protein ligase;E3 ubiquitin-protein ligase Itchy homolog;Isoform 2 of E3 ubiquitin-protein ligase Itchy homolog	+	+	+	+	+	+
A0A590UJR0;A8MQ07;Q92565;Q92565-2	RAPGEF5	Rap guanine nucleotide exchange factor 5;Rap guanine nucleotide exchange factor 5;Rap guanine nucleotide exchange factor 5;Isoform 2 of Rap guanine nucleotide exchange factor 5	+	+	+	+	+	+
A0A590UJR3;Q13616	CUL1	Cullin-1	+	+	+	+	+	+
A0A590UJS4;Q6KC79;Q6KC79-2	NIPBL	Nipped-B protein;Nipped-B-like protein;Isoform 2 of Nipped-B-like protein	+	+	+	+	+	+
A0A590UJW6;A0A5F9XIK1;H3BS18;Q8WYQ9;Q8WYQ9-2	ZCCHC14	Zinc finger CCHC domain-containing protein 14;Zinc finger CCHC domain-containing protein 14 (Fragment);Zinc finger CCHC domain-containing protein 14 (Fragment);Zinc finger CCHC domain-containing protein 14;Isoform 2 of Zinc finger CCHC domain-containing protein 14	+	+	+	+	+	+
A0A590UK09;B1AKN5;B1AKN6;B1AKN7;B1AKN8;Q12857;Q12857-2;Q12857-3;Q12857-4	NFIA	Nuclear factor 1;Nuclear factor 1;Nuclear factor 1;Nuclear factor 1;Nuclear factor 1;Nuclear factor 1 A-type;Isoform 2 of Nuclear factor 1 A-type;Isoform 3 of Nuclear factor 1 A-type;Isoform 4 of Nuclear factor 1 A-type	+	+	+	+	+	+
A0A590UK28;P63092-2;Q5JWF2-2	GNAS	Guanine nucleotide-binding protein G(s) subunit alpha isoforms short;Isoform Gnas-2 of Guanine nucleotide-binding protein G(s) subunit alpha isoforms short;Isoform XLas-2 of Guanine nucleotide-binding protein G(s) subunit alpha isoforms XLas	+	+	+	+	+	+
A0A5F9UK94;H0Y360;Q01433;Q01433-2	AMPD2	AMP deaminase;AMP deaminase;AMP deaminase 2;Isoform Ex1A-2-3 of AMP deaminase 2	+	+	+	+	+	+
A0A5F9UP49;Q9BRK5	SDF4	45 kDa calcium-binding protein	+	+	+	+	+	+
A0A5F9UY30;O43493;O43493-3;O43493-5;O43493-7	TGOLN2	Trans-Golgi network integral membrane protein 2;Trans-Golgi network integral membrane protein 2;Isoform TGN48 of Trans-Golgi network integral membrane protein 2;Isoform 5 of Trans-Golgi network integral membrane protein 2;Isoform 7 of Trans-Golgi network integral membrane protein 2	+	+	+	+	+	+
A0A5F9YFS9;C9JBL1;Q9Y6A9	SPCS1	Signal peptidase complex subunit 1	+	+	+	+	+	+
A0A5F9ZGX3;A0A5F9ZGY3;A0A5F9ZGY4;A0A5F9ZGZ5;A0A5F9ZH19;A0A5F9ZH30;A0A5F9ZHD2;A0A5F9ZHE4;A0A5F9ZHF7;A0A5F9ZHN5;A0A5F9ZHR8;A0A5F9ZHS1;A0A5F9ZHT4;A0A5F9ZHT8;A0A5F9ZI30;A0A5F9ZI40;A0A5F9ZI46;A0A5F9ZI65;D6RHE1;I6L894;Q01484	ANK2	Ankyrin-2;Ankyrin-2;Ankyrin-2;Ankyrin-2 (Fragment);Ankyrin-2;Ankyrin-2;Ankyrin 2, neuronal, isoform CRA_b;Ankyrin-2;Ankyrin-2;Ankyrin-2;Ankyrin-2;Ankyrin-2;Ankyrin-2;Ankyrin-2;Ankyrin-2;Ankyrin-2;Ankyrin-2;Ankyrin-2;Ankyrin-2;Ankyrin-2;Ankyrin-2	+	+	+	+	+	+
A0A5F9ZGX4;A0A5F9ZHI5;A0A5F9ZHN9;A0A5F9ZI12;J3QRD1;P51648;P51648-2	ALDH3A2	Aldehyde dehydrogenase family 3 member A2 (Fragment);Aldehyde dehydrogenase;Aldehyde dehydrogenase;Aldehyde dehydrogenase family 3 member A2 (Fragment);Aldehyde dehydrogenase family 3 member A2;Aldehyde dehydrogenase family 3 member A2;Isoform 2 of Aldehyde dehydrogenase family 3 member A2	+	+	+	+	+	+
A0A5F9ZGY0;A0A5F9ZHU3;A0A5K1VW74;A0A7P0T8T9;Q9Y243;Q9Y243-2	AKT3	Non-specific serine/threonine protein kinase (Fragment);Non-specific serine/threonine protein kinase;Non-specific serine/threonine protein kinase;Non-specific serine/threonine protein kinase;RAC-gamma serine/threonine-protein kinase;Isoform 2 of RAC-gamma serine/threonine-protein kinase	+	+	+	+	+	+
A0A5F9ZH07;A0A5F9ZHN8;A0A5F9ZI39;P23458	JAK1	Tyrosine-protein kinase (Fragment);Tyrosine-protein kinase;Tyrosine-protein kinase;Tyrosine-protein kinase JAK1	+	+	+	+	+	+
A0A5F9ZH11;A0A804HI52;A0A804HIN1;A0A804HKY8;A0A804HL48;A0A8C8KWW5;A0A8C8L8G4;P55201;P55201-2;P55201-3;P55201-4	BRPF1	Peregrin;Peregrin;Peregrin;Bromodomain and PHD finger containing, 1, isoform CRA_c;Peregrin;Bromodomain and PHD finger containing, 1, isoform CRA_d;Peregrin;Peregrin;Isoform 2 of Peregrin;Isoform 3 of Peregrin;Isoform 4 of Peregrin	+	+	+	+	+	+
A0A5F9ZH13;E9PR06;Q9NQC8;Q9NQC8-2	IFT46	Intraflagellar transport protein 46 homolog;Intraflagellar transport protein 46 homolog;Intraflagellar transport protein 46 homolog;Isoform 2 of Intraflagellar transport protein 46 homolog	+	+			+	+
A0A5F9ZH21;A0A5F9ZHM9;A0A5F9ZHR5;A0A5K1VW76;A0A804HIC9;Q9UQM7;Q9UQM7-2	CAMK2A	Calcium/calmodulin-dependent protein kinase;Calcium/calmodulin-dependent protein kinase;Calcium/calmodulin-dependent protein kinase;Calcium/calmodulin-dependent protein kinase;Calcium/calmodulin-dependent protein kinase;Calcium/calmodulin-dependent protein kinase type II subunit alpha;Isoform B of Calcium/calmodulin-dependent protein kinase type II subunit alpha	+	+	+	+	+	+
A0A5F9ZH45	PLEKHA6	Pleckstrin homology domain-containing family A member 6 (Fragment)	+	+	+	+	+	+
A0A5F9ZH79;A0A5F9ZHP1;Q8N9N2-2	ASCC1	Activating signal cointegrator 1 complex subunit 1;Activating signal cointegrator 1 complex subunit 1;Isoform 2 of Activating signal cointegrator 1 complex subunit 1	+	+	+	+	+	+
A0A5F9ZH94;A0A5F9ZHT7;Q9Y653;Q9Y653-2;Q9Y653-3	ADGRG1	Adhesion G-protein coupled receptor G1 (Fragment);Adhesion G-protein coupled receptor G1 (Fragment);Adhesion G-protein coupled receptor G1;Isoform 2 of Adhesion G-protein coupled receptor G1;Isoform 3 of Adhesion G-protein coupled receptor G1	+	+	+	+	+	+
A0A5F9ZHB6;P49642	PRIM1	DNA primase;DNA primase small subunit	+	+	+	+	+	+
A0A5F9ZHC6;A0A5F9ZHM8;P04424;P04424-2;P04424-3	ASL	Argininosuccinate lyase;Argininosuccinate lyase (Fragment);Argininosuccinate lyase;Isoform 2 of Argininosuccinate lyase;Isoform 3 of Argininosuccinate lyase	+	+	+	+	+	+
A0A5F9ZHD5;B4DZ60;P17707	AMD1	Adenosylmethionine decarboxylase;S-adenosylmethionine decarboxylase proenzyme;S-adenosylmethionine decarboxylase proenzyme	+	+	+	+	+	+
A0A5F9ZHG7;E9PCH4;Q8TEU7;Q8TEU7-3;Q8TEU7-4;Q8TEU7-5	RAPGEF6	Rap guanine nucleotide exchange factor 6;Rap guanine nucleotide exchange factor (GEF) 6;Rap guanine nucleotide exchange factor 6;Isoform 3 of Rap guanine nucleotide exchange factor 6;Isoform 4 of Rap guanine nucleotide exchange factor 6;Isoform 5 of Rap guanine nucleotide exchange factor 6	+	+	+	+	+	+
A0A5F9ZHJ0	ACAT1	Acetyl-CoA acetyltransferase, mitochondrial	+	+	+	+	+	+
A0A5F9ZHM4;P07195	LDHB	L-lactate dehydrogenase;L-lactate dehydrogenase B chain	+	+	+	+	+	+
A0A5F9ZHN7;Q9NTJ5	SACM1L	Phosphatidylinositol-3-phosphatase SAC1	+	+	+	+	+	+
A0A5F9ZHQ7;Q68CZ6	HAUS3	HAUS augmin-like complex subunit 3	+	+	+	+	+	+
A0A5F9ZHR7;E9PQY3;P11117	ACP2	Lysosomal acid phosphatase	+	+	+	+	+	+
A0A5F9ZHS3;E7EN32;O00255;O00255-2;O00255-3	MEN1	Menin;Menin;Menin;Isoform 2 of Menin;Isoform 3 of Menin	+	+	+	+	+	+
A0A5F9ZHU6;A0A6Q8PG44;A0A6Q8PGB1;A0A6Q8PGC3;A0A6Q8PGP6;A0A6Q8PH24;A0A6Q8PH78;J3KNF5;O15078	CEP290	Centrosomal protein of 290 kDa	+	+	+	+	+	+
A0A5F9ZHU7;P49643	PRIM2	DNA primase large subunit	+	+	+	+	+	+
A0A5F9ZHZ7;A0A669KAW7;A0A669KAW9;A0A669KAY3;A0A669KAZ0;A0A669KBI0;C9J818;C9JX57;D3DSE6;P57076;Q9NX33	CFAP298-TCP10L	CFAP298-TCP10L readthrough;CFAP298-TCP10L readthrough;CFAP298-TCP10L readthrough;CFAP298-TCP10L readthrough;CFAP298-TCP10L readthrough;CFAP298-TCP10L readthrough;Cilia- and flagella-associated protein 298;Cilia- and flagella-associated protein 298 (Fragment);Chromosome 21 open reading frame 59, isoform CRA_b;Cilia- and flagella-associated protein 298;Cilia- and flagella-associated protein 298	+	+	+	+	+	+
A0A5F9ZI21;A0A8Q3SIN5;Q92974;Q92974-2;Q92974-3;V9GYM8	ARHGEF2	Rho guanine nucleotide exchange factor 2;Rho guanine nucleotide exchange factor 2;Rho guanine nucleotide exchange factor 2;Isoform 2 of Rho guanine nucleotide exchange factor 2;Isoform 3 of Rho guanine nucleotide exchange factor 2;Rho guanine nucleotide exchange factor 2	+	+	+	+	+	+
A0A5F9ZI63;E9PJK2;E9PMU3;O75530;O75530-2	EED	Polycomb protein EED;Polycomb protein EED;Polycomb protein EED;Polycomb protein EED;Isoform 2 of Polycomb protein EED	+	+	+	+	+	+
A0A5H1ZRP4;Q8WX92;Q8WX92-2	NELFB	Negative elongation factor B;Negative elongation factor B;Isoform 2 of Negative elongation factor B	+	+	+	+	+	+
A0A5H1ZRR2;G9CGD6;G9CGD6-2;G9CGD6-3;Q5T4Y8;Q6P9H4	CNKSR3	Connector enhancer of kinase suppressor of ras 3;CNK3/IPCEF1 fusion protein;Isoform CNK3-IPCEF1-2 of CNK3/IPCEF1 fusion protein;Isoform CNK3-IPCEF1-3 of CNK3/IPCEF1 fusion protein;Connector enhancer of kinase suppressor of ras 3 (Fragment);Connector enhancer of kinase suppressor of ras 3	+	+	+	+	+	+
A0A5H1ZRS1	PCM1	Pericentriolar material 1 protein	+	+	+	+	+	+
A0A5K1VW28;H0YFP7;H0YH69;Q86U68;Q9HBU6;Q9HBU6-2	ETNK1	Ethanolamine kinase 1;Ethanolamine kinase 1;Ethanolamine kinase 1;Ethanolamine kinase;Ethanolamine kinase 1;Isoform 2 of Ethanolamine kinase 1	+	+	+	+	+	+
A0A5K1VW60;Q99766	DMAC2L	ATP synthase subunit s, mitochondrial;ATP synthase subunit s, mitochondrial	+	+	+	+	+	+
A0A5K1VW85;O75419;O75419-2;O75419-3	CDC45	Cell division control protein 45 homolog;Cell division control protein 45 homolog;Isoform 2 of Cell division control protein 45 homolog;Isoform 3 of Cell division control protein 45 homolog	+	+	+	+	+	+
A0A5K1VW95;P40925;P40925-3	MDH1	Malate dehydrogenase;Malate dehydrogenase, cytoplasmic;Isoform 3 of Malate dehydrogenase, cytoplasmic	+	+	+	+	+	+
A0A5K1VW97;H0YMF1;P16112;P16112-2;P16112-3;Q6PID9	ACAN	Aggrecan core protein;Aggrecan core protein;Aggrecan core protein;Isoform 2 of Aggrecan core protein;Isoform 3 of Aggrecan core protein;Aggrecan
A0A5S6STF9;Q6I9Y2	THOC7	THO complex subunit 7 homolog	+	+	+	+	+	+
A0A5S6SZ32;Q96LW4;Q96LW4-2	PRIMPOL	DNA-directed primase/polymerase protein;DNA-directed primase/polymerase protein;Isoform 2 of DNA-directed primase/polymerase protein	+	+	+	+	+	+
A0A669KAV0;A0A804HJB9;A0A804HJJ0;A0A804HJM5;A0A804HK40;A0A804HKD9;A0A804HKL1;A0A804HKP7;A0A804HKP9;A0A804HL07;A0A804HL34;A0A804HL57;A0A804HL60;A0A8C8KJP3;F8WBY3;H7C2L3;Q96HD1;Q96HD1-2	CRELD1	Protein disulfide-isomerase;Protein disulfide-isomerase;Protein disulfide-isomerase;Protein disulfide-isomerase;Protein disulfide isomerase CRELD1 (Fragment);Protein disulfide-isomerase;Protein disulfide isomerase CRELD1;Protein disulfide-isomerase;Protein disulfide-isomerase;Protein disulfide-isomerase;Protein disulfide isomerase CRELD1;Protein disulfide isomerase CRELD1;Protein disulfide-isomer…	+	+	+	+	+	+
A0A669KAV7;A0A669KBG4;A0A669KBH9;B9EGQ5;M0QXA7;O95785-3;O95785-4	WIZ	Protein Wiz;Protein Wiz;Protein Wiz;Protein Wiz;Protein Wiz;Isoform 3 of Protein Wiz;Isoform 4 of Protein Wiz	+	+	+	+	+	+
A0A669KAX3;O76024	WFS1	Wolframin	+	+	+	+	+	+
A0A669KAX4;A0A7P0T954;A0A7P0T9L3;A0A7P0TAQ3;K4DI93;Q13620;Q13620-1	CUL4B	Cullin-4B;Cullin-4B;Cullin-4B;Cullin-4B;Cullin 4B, isoform CRA_e;Cullin-4B;Isoform 2 of Cullin-4B	+	+	+	+	+	+
A0A669KAY5;A0A669KB27	DUS4L-BCAP29	DUS4L-BCAP29 readthrough	+	+	+	+	+	+
A0A669KB05;C9JZR2;O60716;O60716-11;O60716-17;O60716-19;O60716-3;O60716-9	CTNND1	Catenin delta-1;Catenin delta-1;Catenin delta-1;Isoform 2AC of Catenin delta-1;Isoform 3ABC of Catenin delta-1;Isoform 3AC of Catenin delta-1;Isoform 1AC of Catenin delta-1;Isoform 2ABC of Catenin delta-1	+	+	+	+	+	+
A0A669KB10;A0A669KBG8;A0A7I2YQM2;A0A7P0RGV0;Q92538;Q92538-2;Q92538-3	GBF1	Golgi-specific brefeldin A-resistance guanine nucleotide exchange factor 1;Golgi-specific brefeldin A-resistance guanine nucleotide exchange factor 1;Golgi-specific brefeldin A-resistance guanine nucleotide exchange factor 1;Golgi-specific brefeldin A-resistance guanine nucleotide exchange factor 1;Golgi-specific brefeldin A-resistance guanine nucleotide exchange factor 1;Isoform 2 of Golgi-speci…	+	+	+	+	+	+
A0A669KB12;Q09472	EP300	Histone acetyltransferase;Histone acetyltransferase p300	+	+	+	+	+	+
A0A669KB19	ANK2	Ankyrin-2 (Fragment)	+	+	+	+	+	+
A0A669KB29;Q9P0U4;Q9P0U4-2	CXXC1	CXXC-type zinc finger protein 1;CXXC-type zinc finger protein 1;Isoform 2 of CXXC-type zinc finger protein 1	+	+	+	+	+	+
A0A669KB41;A0A669KBH5;D6RA31;E7EPV7;P37840;P37840-2	SNCA	Alpha-synuclein;Alpha-synuclein;Alpha-synuclein (Fragment);Alpha-synuclein;Alpha-synuclein;Isoform 2-4 of Alpha-synuclein	+	+	+	+	+	+
A0A669KB53;A0A669KB56;A0A669KBA4;A0A669KBI6;J3KPM9;P42224;P42224-2	STAT1	Signal transducer and activator of transcription;Signal transducer and activator of transcription;Signal transducer and activator of transcription;Signal transducer and activator of transcription;Signal transducer and activator of transcription;Signal transducer and activator of transcription 1-alpha/beta;Isoform Beta of Signal transducer and activator of transcription 1-alpha/beta	+	+	+	+	+	+
A0A669KBC7;Q13489	BIRC3	Baculoviral IAP repeat-containing protein 3	+	+	+	+	+	+
A0A669KBE6;A0A669KBF5;Q9NV96;Q9NV96-2;Q9NV96-3	TMEM30A	Cell cycle control protein;Cell cycle control protein;Cell cycle control protein 50A;Isoform 2 of Cell cycle control protein 50A;Isoform 3 of Cell cycle control protein 50A	+	+	+	+	+	+
A0A669KBI7;Q9UMN6	KMT2B	[Histone H3]-lysine(4) N-methyltransferase;Histone-lysine N-methyltransferase 2B	+	+	+	+	+	+
A0A669KBJ4;Q6P0Q8;Q6P0Q8-2;V9GXZ1	MAST2	Non-specific serine/threonine protein kinase;Microtubule-associated serine/threonine-protein kinase 2;Isoform 2 of Microtubule-associated serine/threonine-protein kinase 2;Microtubule-associated serine/threonine-protein kinase 2 (Fragment)	+	+	+	+	+	+
A0A669KBJ7;Q9H2P0	ADNP	Activity-dependent neuroprotector homeobox protein	+	+	+	+	+	+
A0A6E1WCP9;P11474;P11474-2	ESRRA	Steroid hormone receptor ERR1;Steroid hormone receptor ERR1;Isoform 2 of Steroid hormone receptor ERR1	+	+	+	+	+	+
A0A6E1WJ75;Q86U70;Q86U70-2;Q86U70-3	LDB1	LIM domain binding 1, isoform CRA_c;LIM domain-binding protein 1;Isoform 3 of LIM domain-binding protein 1;Isoform 2 of LIM domain-binding protein 1	+	+	+	+	+	+
A0A6E1XD66;Q9UF56;Q9UF56-2;Q9UF56-3	FBXL17	F-box/LRR-repeat protein 17 (Fragment);F-box/LRR-repeat protein 17;Isoform 3 of F-box/LRR-repeat protein 17;Isoform 2 of F-box/LRR-repeat protein 17	+	+	+	+	+	+
A0A6E2AE84;Q8IYJ2	C10orf67	Uncharacterized protein C10orf67, mitochondrial;Uncharacterized protein C10orf67, mitochondrial	+	+	+	+	+	+
A0A6I8PIP2;A0A804H3B5;O75071	EFCAB14	EF-hand calcium-binding domain-containing protein 14	+	+	+	+	+	+
A0A6I8PIS1;Q00796	SORD	Sorbitol dehydrogenase	+	+	+	+	+	+
A0A6I8PIT3;A0A6I8PIV1;A0A6I8PL42;B4DER1;Q9P2J5	LARS1	Leucine--tRNA ligase;Leucine--tRNA ligase;Leucine--tRNA ligase;Leucine--tRNA ligase;Leucine--tRNA ligase, cytoplasmic	+	+	+	+	+	+
A0A6I8PIU7;Q9H2A7	CXCL16	C-X-C motif chemokine 16	+	+	+	+	+	+
A0A6I8PL80;A0A6I8PS19;Q9NVN8	GNL3L	Guanine nucleotide-binding protein-like 3-like protein;Guanine nucleotide binding protein-like 3 (Nucleolar)-like, isoform CRA_b;Guanine nucleotide-binding protein-like 3-like protein	+	+	+	+	+	+
A0A6I8PRS5;Q8N954	GPATCH11	G patch domain-containing protein 11	+	+	+	+	+	+
A0A6I8PRU0;Q9NYQ6	CELSR1	Cadherin EGF LAG seven-pass G-type receptor 1	+	+	+	+	+	+
A0A6I8PS01;Q6P1R3;Q6P1R3-3	MSANTD2	Myb/SANT-like DNA-binding domain-containing protein 2;Myb/SANT-like DNA-binding domain-containing protein 2;Isoform 3 of Myb/SANT-like DNA-binding domain-containing protein 2	+	+	+	+	+	+
A0A6I8PS32;Q99615	DNAJC7	DnaJ homolog subfamily C member 7 (Fragment);DnaJ homolog subfamily C member 7	+	+	+	+	+	+
A0A6I8PTZ8;Q5TA58;Q9UL18	AGO1	Protein argonaute-1	+	+	+	+	+	+
A0A6Q8JGF9;I3L1H5	DPH1	2-(3-amino-3-carboxypropyl)histidine synthase subunit 1	+	+	+	+	+	+
A0A6Q8KRG2;A0A8I5KNZ1;A0A8I5KZ68;A0A8J9BZL8;Q08379	GOLGA2	Golgin subfamily A member 2	+	+	+	+	+	+
A0A6Q8PEV5;A0A6Q8PF12;A0A6Q8PFB1;A0A6Q8PFB5;A0A6Q8PGR4;A0A6Q8PGX0;A0A6Q8PH03;A0A7I2PK71;A0A7I2SYM4;Q9BYV8;Q9BYV8-2;Q9BYV8-5	CEP41	Centrosomal protein of 41 kDa;Centrosomal protein of 41 kDa;Centrosomal protein of 41 kDa;Centrosomal protein of 41 kDa;Centrosomal protein of 41 kDa;Centrosomal protein of 41 kDa;Centrosomal protein of 41 kDa;Centrosomal protein of 41 kDa;Centrosomal protein of 41 kDa;Centrosomal protein of 41 kDa;Isoform 2 of Centrosomal protein of 41 kDa;Isoform 4 of Centrosomal protein of 41 kDa	+	+	+	+	+	+
A0A6Q8PEX6;A0A6Q8PF66;A0A6Q8PFB7;A0A6Q8PFH9;A0A6Q8PG86;A0A6Q8PGW3;A0A6Q8PHC9;A0A6Q8PHF4;O95163	ELP1	Elongator complex protein 1	+	+	+	+	+	+
A0A6Q8PEZ3;A0A6Q8PFC0;A0A6Q8PFE6;A0A7I2RVZ4;Q9UKA9;Q9UKA9-2;Q9UKA9-3;Q9UKA9-4	PTBP2	Polypyrimidine tract-binding protein 2;Polypyrimidine tract-binding protein 2;Polypyrimidine tract-binding protein 2;Polypyrimidine tract-binding protein 2;Polypyrimidine tract-binding protein 2;Isoform 2 of Polypyrimidine tract-binding protein 2;Isoform 3 of Polypyrimidine tract-binding protein 2;Isoform 4 of Polypyrimidine tract-binding protein 2	+	+	+	+	+	+
A0A6Q8PEZ7;A0A6Q8PG14;A0A6Q8PG30;A0A6Q8PG75;A0A6Q8PGA4;A0A6Q8PHQ1;Q5T1P5;Q96S66;Q96S66-2	CLCC1	Chloride channel CLIC-like protein 1;Chloride channel CLIC-like protein 1;Chloride channel CLIC-like protein 1;Chloride channel CLIC-like protein 1;Chloride channel CLIC-like protein 1;Chloride channel CLIC-like protein 1;Chloride channel CLIC-like protein 1 (Fragment);Chloride channel CLIC-like protein 1;Isoform 2 of Chloride channel CLIC-like protein 1	+	+	+	+	+	+
A0A6Q8PEZ9;A0A6Q8PGQ3;Q8NCR0	B3GALNT2	Hexosyltransferase;Hexosyltransferase;UDP-GalNAc:beta-1,3-N-acetylgalactosaminyltransferase 2	+	+	+	+	+	+
A0A6Q8PF03;A0A6Q8PFA5;A0A6Q8PH75;A0A6Q8PHD2;A0A6Q8PHN0;C9JA65;C9JNM6;E9PMY4;O00458;O00458-2	IFRD1	Interferon-related developmental regulator 1;Interferon-related developmental regulator 1;Interferon-related developmental regulator 1;Interferon related developmental regulator 1;Interferon-related developmental regulator 1;Interferon-related developmental regulator 1;Interferon-related developmental regulator 1 (Fragment);Interferon-related developmental regulator 1 (Fragment);Interferon-relate…	+	+	+		+
A0A6Q8PF05;B4DHE8;Q96DH6;Q96DH6-2	MSI2	RNA-binding protein Musashi homolog 2 (Fragment);RNA-binding protein Musashi homolog 2;RNA-binding protein Musashi homolog 2;Isoform 2 of RNA-binding protein Musashi homolog 2	+	+	+	+	+	+
A0A6Q8PF33;A0A6Q8PGE8;A0A6Q8PGN5;A0A6Q8PGR9;H3BPK7;P49588;P49588-2	AARS1	Alanine--tRNA ligase;Alanine--tRNA ligase;Alanine--tRNA ligase;Alanine--tRNA ligase;Alanine--tRNA ligase;Alanine--tRNA ligase, cytoplasmic;Isoform 2 of Alanine--tRNA ligase, cytoplasmic	+	+	+	+	+	+
A0A6Q8PF35;A0A6Q8PG85;F5H875;F8VUA2;F8VVT7;Q9HD42	CHMP1A	Charged multivesicular body protein 1a	+	+	+	+	+	+
A0A6Q8PF40;A0A6Q8PF51;A0A6Q8PFC4;A0A6Q8PFY7;A0A6Q8PG00;A0A6Q8PG04;A0A6Q8PGS4;A0A6Q8PH27;A0A6Q8PH89;C9JJP5;C9JTY3;C9JUE0;Q92734;Q92734-2;Q92734-3;Q92734-4	TFG	Protein TFG;Protein TFG;Protein TFG;Protein TFG;Protein TFG;Protein TFG;Protein TFG;Protein TFG;Protein TFG;Protein TFG (Fragment);Protein TFG;Protein TFG (Fragment);Protein TFG;Isoform 2 of Protein TFG;Isoform 3 of Protein TFG;Isoform 4 of Protein TFG	+	+	+	+	+	+
A0A6Q8PF44;A0A6Q8PGN3;A0A6Q8PH71;A0A6Q8PHA2;A0A6Q8PHG2;Q27J81;Q27J81-2	INF2	Inverted formin-2;Inverted formin-2;Inverted formin-2;Inverted formin-2;Inverted formin-2;Inverted formin-2;Isoform 2 of Inverted formin-2	+	+	+	+	+	+
A0A6Q8PF61;A0A6Q8PF96;A0A7I2PHE7;A0A7I2V372;A0A7I2V3F0;A0A7I2V3V5;A0A7I2V4L2;A0A7I2V4R5;A0A7I2V5G7;A0A7I2V5L8;A0A7I2V5N5;A0A7I2V5W3;A0A7I2YQH9;Q1MSJ5;Q1MSJ5-1	CSPP1	Centrosome and spindle pole-associated protein 1;Centrosome and spindle pole-associated protein 1;Centrosome and spindle pole-associated protein 1;Centrosome and spindle pole-associated protein 1;Centrosome and spindle pole-associated protein 1;Centrosome and spindle pole-associated protein 1;Centrosome and spindle pole-associated protein 1;Centrosome and spindle pole-associated protein 1;Centros…	+	+	+	+	+	+
A0A6Q8PF81;Q7RTS9	DYM	Dymeclin	+	+	+	+	+	+
A0A6Q8PF83;A0A6Q8PGD1;A0A6Q8PH95;D6REX9;Q8N960;Q8N960-2	CEP120	Centrosomal protein of 120 kDa;Centrosomal protein of 120 kDa;Centrosomal protein of 120 kDa;Centrosomal protein of 120 kDa (Fragment);Centrosomal protein of 120 kDa;Isoform 2 of Centrosomal protein of 120 kDa	+	+	+	+	+	+
A0A6Q8PFA6;A0A6Q8PG37;A0A6Q8PGH7;A0A6Q8PH57;O00139;O00139-1;O00139-2;O00139-4;O00139-5	KIF2A	Kinesin-like protein;Kinesin-like protein;Kinesin-like protein (Fragment);Kinesin-like protein;Kinesin-like protein KIF2A;Isoform 1 of Kinesin-like protein KIF2A;Isoform 2 of Kinesin-like protein KIF2A;Isoform 4 of Kinesin-like protein KIF2A;Isoform 5 of Kinesin-like protein KIF2A	+	+	+	+	+	+
A0A6Q8PFE1;A0A6Q8PFM5;A0A6Q8PG15;A0A6Q8PHC0;A0A6Q8PHJ9;A0A7I2PK44;O95831;O95831-3	AIFM1	Apoptosis-inducing factor 1, mitochondrial;Apoptosis-inducing factor 1, mitochondrial;Apoptosis-inducing factor 1, mitochondrial;Apoptosis-inducing factor 1, mitochondrial;Apoptosis-inducing factor 1, mitochondrial;Apoptosis-inducing factor 1, mitochondrial;Apoptosis-inducing factor 1, mitochondrial;Isoform 3 of Apoptosis-inducing factor 1, mitochondrial	+	+	+	+	+	+
A0A6Q8PFF2;A0A6Q8PHA5;A0A6Q8PHE3;B4DDD8;E7ETE2;P12081;P12081-4	HARS1	Histidine--tRNA ligase, cytoplasmic;Histidine--tRNA ligase, cytoplasmic;Histidine--tRNA ligase, cytoplasmic;Histidine--tRNA ligase, cytoplasmic;Histidine--tRNA ligase, cytoplasmic;Histidine--tRNA ligase, cytoplasmic;Isoform 4 of Histidine--tRNA ligase, cytoplasmic	+	+	+	+	+	+
A0A6Q8PFG4;A0A6Q8PGL3;A0A6Q8PGS2;A0A6Q8PH79;Q8TB36	GDAP1	Ganglioside-induced differentiation-associated protein 1	+	+	+	+	+	+
A0A6Q8PFG8;A0A6Q8PFH3;Q9H5K3	POMK	Protein O-mannose kinase (Fragment);Protein O-mannose kinase;Protein O-mannose kinase	+	+	+	+	+	+
A0A6Q8PFI7;A0A6Q8PGP5;A0A6Q8PHJ5;Q96PU5;Q96PU5-5;Q96PU5-6;Q96PU5-7	NEDD4L	E3 ubiquitin-protein ligase;E3 ubiquitin-protein ligase;E3 ubiquitin-protein ligase;E3 ubiquitin-protein ligase NEDD4-like;Isoform 5 of E3 ubiquitin-protein ligase NEDD4-like;Isoform 6 of E3 ubiquitin-protein ligase NEDD4-like;Isoform 7 of E3 ubiquitin-protein ligase NEDD4-like	+	+	+	+	+	+
A0A6Q8PFJ0;P02545	LMNA	Prelamin-A/C	+	+	+	+	+	+
A0A6Q8PFK1;E7ER26;P57071;P57071-2;P57071-3	PRDM15	PR domain zinc finger protein 15 (Fragment);PR domain zinc finger protein 15;PR domain zinc finger protein 15;Isoform 2 of PR domain zinc finger protein 15;Isoform 3 of PR domain zinc finger protein 15	+	+	+	+	+	+
A0A6Q8PFM9;A0A6Q8PFQ9;A0A6Q8PG83;A0A6Q8PGL8;A0A6Q8PGR8;A0A6Q8PH28;Q96JN0;Q96JN0-2	LCOR	Ligand-dependent corepressor;Ligand-dependent corepressor;Ligand-dependent corepressor;Ligand-dependent corepressor;Ligand-dependent corepressor;Ligand-dependent corepressor;Ligand-dependent corepressor;Isoform 2 of Ligand-dependent corepressor	+	+	+	+	+	+
A0A6Q8PFP2	NDRG1	Protein NDRG1 (Fragment)	+	+	+	+	+	+
A0A6Q8PFP3;A0A6Q8PGT6;A0A6Q8PGX2;F5GX64;P38935	IGHMBP2	DNA-binding protein SMUBP-2 (Fragment);DNA-binding protein SMUBP-2;DNA-binding protein SMUBP-2;DNA-binding protein SMUBP-2 (Fragment);DNA-binding protein SMUBP-2	+	+	+	+	+	+
A0A6Q8PFQ0;A0A6Q8PH54;Q9P2F8	SIPA1L2	Signal-induced proliferation-associated 1-like protein 2	+	+	+	+	+	+
A0A6Q8PFT9;A0A6Q8PGW1	LRSAM1	E3 ubiquitin-protein ligase LRSAM1	+	+	+	+	+	+
A0A6Q8PFU3;P43034	PAFAH1B1	Platelet-activating factor acetylhydrolase IB subunit alpha;Platelet-activating factor acetylhydrolase IB subunit beta	+	+	+	+	+	+
A0A6Q8PFY3;Q9BXW9;Q9BXW9-1	FANCD2	Fanconi anemia group D2 protein (Fragment);Fanconi anemia group D2 protein;Isoform 1 of Fanconi anemia group D2 protein	+	+	+	+	+	+
A0A6Q8PG18;Q5U5Q3;Q6ZN04	MEX3C	RNA-binding E3 ubiquitin-protein ligase MEX3C (Fragment);RNA-binding E3 ubiquitin-protein ligase MEX3C;RNA-binding protein MEX3B	+	+	+	+	+	+
A0A6Q8PG52;A0A6Q8PH84;C9IZZ0;C9J592;P51149	RAB7A	Ras-related protein Rab-7a;Ras-related protein Rab-7a;Ras-related protein Rab-7a;Ras-related protein Rab-7a (Fragment);Ras-related protein Rab-7a	+	+	+	+	+	+
A0A6Q8PGA8;A0A6Q8PGI6;A0A6Q8PGW4;A0A6Q8PGZ8;A0A6Q8PHH9;P41250;P41250-2	GARS1	Glycine--tRNA ligase;Glycine--tRNA ligase;Glycine--tRNA ligase;Glycine--tRNA ligase;Glycine--tRNA ligase;Glycine--tRNA ligase;Isoform 2 of Glycine--tRNA ligase	+	+	+	+	+	+
A0A6Q8PGB0;P24928	POLR2A	DNA-directed RNA polymerase subunit;DNA-directed RNA polymerase II subunit RPB1	+	+	+	+	+	+
A0A6Q8PGM6;H0YG30;Q9UJY1	HSPB8	Heat shock protein beta-8;Heat shock protein beta-8 (Fragment);Heat shock protein beta-8	+	+	+	+	+	+
A0A6Q8PGS5;A0A6Q8PHL9;A0A6Q8PHS7;C9JEX3;Q13614;Q13614-2	MTMR2	Phosphatidylinositol-3,5-bisphosphate 3-phosphatase;Phosphatidylinositol-3,5-bisphosphate 3-phosphatase;Phosphatidylinositol-3,5-bisphosphate 3-phosphatase;Phosphatidylinositol-3,5-bisphosphate 3-phosphatase (Fragment);Myotubularin-related protein 2;Isoform 2 of Myotubularin-related protein 2	+	+	+	+	+	+
A0A6Q8PGS9;A0A6Q8PGV8;O95140	MFN2	Mitofusin-2	+	+	+	+	+	+
A0A6Q8PGT4;A0A6Q8PHN3;A0A6Q8PHP9;A0A7I2PPM5;A0A8I5KQ92;A0A8I5KV08;A0A8I5KVG7;A0A8I5KXT2;B7ZM61;Q9P212;Q9P212-2	PLCE1	1-phosphatidylinositol 4,5-bisphosphate phosphodiesterase epsilon-1;Phosphoinositide phospholipase C (Fragment);1-phosphatidylinositol 4,5-bisphosphate phosphodiesterase epsilon-1 (Fragment);Phosphoinositide phospholipase C;1-phosphatidylinositol 4,5-bisphosphate phosphodiesterase epsilon-1;Phosphoinositide phospholipase C;Phosphoinositide phospholipase C (Fragment);Phosphoinositide phospholipase…	+	+	+		+	+
A0A6Q8PGU6;Q8NB90	SPATA5	Vesicle-fusing ATPase;Ribosome biogenesis protein SPATA5	+	+	+	+	+	+
A0A6Q8PH09;Q9NVI1	FANCI	Fanconi anemia group I protein	+	+	+	+	+	+
A0A6Q8PH13;A0A6Q8PHP8;A0A8I5KQ02;A0A8I5KTA9;A0A8I5KTX3;A0A8I5KWY5;A0A8I5KY55;A0A8I5QJN8;Q86WG5	SBF2	Myotubularin-related protein 13;Myotubularin-related protein 13;Myotubularin-related protein 13;Myotubularin-related protein 13;Myotubularin-related protein 13 (Fragment);Myotubularin-related protein 13;Myotubularin-related protein 13;Myotubularin-related protein 13 (Fragment);Myotubularin-related protein 13	+	+	+	+	+	+
A0A6Q8PH91;Q9BQ69	MACROD1	ADP-ribose glycohydrolase MACROD1	+	+	+	+	+	+
A0A6Q8PHH2;O95251;O95251-4	KAT7	Histone acetyltransferase KAT7;Histone acetyltransferase KAT7;Isoform 4 of Histone acetyltransferase KAT7	+	+	+	+	+	+
A0A6Q8PHK0	TRIP12	E3 ubiquitin-protein ligase	+	+	+	+	+	+
A0A6Q8PHM1;Q9Y2G1;Q9Y2G1-2	MYRF	Myelin regulatory factor (Fragment);Myelin regulatory factor;Isoform 2 of Myelin regulatory factor
A0A6Q8PHP0;P49902;P49902-2	NT5C2	Cytosolic purine 5'-nucleotidase;Cytosolic purine 5'-nucleotidase;Isoform 2 of Cytosolic purine 5'-nucleotidase	+	+	+	+	+	+
A0A7I2PJA1;P10070	GLI2	Zinc finger protein GLI2	+	+	+	+	+	+
A0A7I2R591;D6R9U7;D6RIT0;D6RJH6;O15318	POLR3G	DNA-directed RNA polymerase III subunit RPC7;DNA-directed RNA polymerase III subunit RPC7 (Fragment);DNA-directed RNA polymerase III subunit RPC7 (Fragment);DNA-directed RNA polymerase III subunit RPC7;DNA-directed RNA polymerase III subunit RPC7	+	+	+	+	+	+
A0A7I2RAZ6;Q7Z401;Q7Z401-2	DENND4A	C-myc promoter-binding protein;C-myc promoter-binding protein;Isoform 2 of C-myc promoter-binding protein	+	+	+	+	+	+
A0A7I2RN43;H0YFL9;H0YH04;O75953;O75953-4;O75953-5	DNAJB5	DnaJ homolog subfamily B member 5;DnaJ homolog subfamily B member 5 (Fragment);DnaJ homolog subfamily B member 5 (Fragment);DnaJ homolog subfamily B member 5;Isoform 2 of DnaJ homolog subfamily B member 5;Isoform 3 of DnaJ homolog subfamily B member 5	+	+	+	+	+	+
A0A7I2ST14;Q92597	NDRG1	Protein NDRG1 (Fragment);Protein NDRG1	+	+	+	+	+	+
A0A7I2SU25;Q9Y223;Q9Y223-2;Q9Y223-3	GNE	Bifunctional UDP-N-acetylglucosamine 2-epimerase/N-acetylmannosamine kinase;Bifunctional UDP-N-acetylglucosamine 2-epimerase/N-acetylmannosamine kinase;Isoform 2 of Bifunctional UDP-N-acetylglucosamine 2-epimerase/N-acetylmannosamine kinase;Isoform 3 of Bifunctional UDP-N-acetylglucosamine 2-epimerase/N-acetylmannosamine kinase	+	+	+	+	+	+
A0A7I2SVS4;P56524	HDAC4	Histone deacetylase;Histone deacetylase 4	+	+	+	+	+	+
A0A7I2U302;P08473	MME	Neprilysin	+	+	+	+	+	+
A0A7I2V2D2;H9KV48;P05155;P05155-2;P05155-3	SERPING1	Plasma protease C1 inhibitor;Plasma protease C1 inhibitor;Plasma protease C1 inhibitor;Isoform 2 of Plasma protease C1 inhibitor;Isoform 3 of Plasma protease C1 inhibitor
A0A7I2V2D8;A0A7I2V2K2;A0A7I2V2R9;A0A7I2V2W5;A0A7I2V3F9;A0A7I2V3I8;A0A7I2V3J3;A0A7I2V5A2;A0A7I2V5A3;A0A7I2YQD1;O14964;O14964-2	HGS	Hepatocyte growth factor-regulated tyrosine kinase substrate;Hepatocyte growth factor-regulated tyrosine kinase substrate;Hepatocyte growth factor-regulated tyrosine kinase substrate;Hepatocyte growth factor-regulated tyrosine kinase substrate;Hepatocyte growth factor-regulated tyrosine kinase substrate;Hepatocyte growth factor-regulated tyrosine kinase substrate;Hepatocyte growth factor-regulate…	+	+	+	+	+	+
A0A7I2V2E0;I3L4X2;P33527;P33527-2;P33527-3;P33527-5;P33527-9	ABCC1	ABC-type glutathione-S-conjugate transporter;ABC-type glutathione-S-conjugate transporter (Fragment);Multidrug resistance-associated protein 1;Isoform 2 of Multidrug resistance-associated protein 1;Isoform 3 of Multidrug resistance-associated protein 1;Isoform 5 of Multidrug resistance-associated protein 1;Isoform 9 of Multidrug resistance-associated protein 1	+	+	+	+	+	+
A0A7I2V2E1;A0A7I2V2Z6;A0A7I2V3B5;A0A7I2V3W3;A0A7I2V4B3;A0A7I2V5N8;A0A7I2YQ97;A0AVL1;F8WC54;Q13443;Q13443-2	ADAM9	Disintegrin and metalloproteinase domain-containing protein 9;Disintegrin and metalloproteinase domain-containing protein 9;Disintegrin and metalloproteinase domain-containing protein 9;Disintegrin and metalloproteinase domain-containing protein 9;Disintegrin and metalloproteinase domain-containing protein 9;Disintegrin and metalloproteinase domain-containing protein 9;Disintegrin and metalloprot…	+	+	+	+	+	+
A0A7I2V2F9;E7EUI6;H7C4K3;P05556	ITGB1	Integrin beta;Integrin beta;Integrin beta;Integrin beta-1	+	+	+	+	+	+
A0A7I2V2G1;A0A7I2V395;A0A7I2V3V0;A0A7I2V444;A0A7I2V4C8;A0A7I2V4R2;A0A7I2V4R3;A0A7I2V5N9;A0A7I2YQD2;A0A7I2YQI1;A0A7I2YQR5;G8JLH9;P40763;P40763-2;P40763-3	STAT3	Signal transducer and activator of transcription;Signal transducer and activator of transcription;Signal transducer and activator of transcription;Signal transducer and activator of transcription;Signal transducer and activator of transcription;Signal transducer and activator of transcription;Signal transducer and activator of transcription;Signal transducer and activator of transcription;Signal …	+	+	+	+	+	+
A0A7I2V2G2;A0A7I2V2S7;P38646	HSPA9	Stress-70 protein, mitochondrial;Stress-70 protein, mitochondrial;Stress-70 protein, mitochondrial	+	+	+	+	+	+
A0A7I2V2H9;A0A7I2V2W0;A0A7I2V3I0;A0A7I2V3S3;A0A7I2V5Z6;P60228	EIF3E	Eukaryotic translation initiation factor 3 subunit E	+	+	+	+	+	+
A0A7I2V2K5;A0A7I2V473;E9PAV3;E9PAV3-2;F8VZJ2;F8W0W4;H0YHX9;Q13765	NACA	Nascent polypeptide-associated complex subunit alpha;Nascent polypeptide-associated complex subunit alpha;Nascent polypeptide-associated complex subunit alpha, muscle-specific form;Isoform skNAC-2 of Nascent polypeptide-associated complex subunit alpha, muscle-specific form;Nascent polypeptide-associated complex subunit alpha;Nascent polypeptide-associated complex subunit alpha (Fragment);Nascent…	+	+	+	+	+	+
A0A7I2V2M2;A0A7I2V2Y9;A0A7I2V347;A0A7I2V556;A0A7I2V560;A0A7I2V5E1;A0A7I2V5L4;A0A7I2V690;A0A7I2YQD7;A0A7I2YQE9;A0A7I2YQJ9;A0A7I2YQS1;B7Z2R7;Q5T8D3;Q5T8D3-2;Q5T8D3-3;Q5T8D3-4	ACBD5	Acyl-CoA-binding domain-containing protein 5;Acyl-CoA-binding domain-containing protein 5;Acyl-CoA-binding domain-containing protein 5;Acyl-CoA-binding domain-containing protein 5;Acyl-CoA-binding domain-containing protein 5;Acyl-CoA-binding domain-containing protein 5;Acyl-CoA-binding domain-containing protein 5;Acyl-CoA-binding domain-containing protein 5;Acyl-CoA-binding domain-containing prot…	+	+	+	+	+	+
A0A7I2V2M5;A0A7I2V430;A0A7I2V4F0;A0A7I2YQ77;Q92499	DDX1	ATP-dependent RNA helicase DDX1;ATP-dependent RNA helicase DDX1;ATP-dependent RNA helicase DDX1;RNA helicase;ATP-dependent RNA helicase DDX1	+	+	+	+	+	+
A0A7I2V2Q8;A0A7I2V466;A0A7I2V6E3;A0A7I2YQT5;P53634	CTSC	Dipeptidyl peptidase 1;Dipeptidyl peptidase 1;Dipeptidyl-peptidase I;Dipeptidyl peptidase 1;Dipeptidyl peptidase 1	+	+	+	+	+	+
A0A7I2V2R3;A0A7I2V5D8;P51991	HNRNPA3	Heterogeneous nuclear ribonucleoprotein A3	+	+	+	+	+	+
A0A7I2V2R5;A0A7I2V2X8;P27487	DPP4	Dipeptidyl peptidase 4	+	+	+	+	+	+
A0A7I2V2T3;A0A7I2YQK5;E7ETK5;H0Y4R1;P12268	IMPDH2	Inosine-5'-monophosphate dehydrogenase;Inosine-5'-monophosphate dehydrogenase;Inosine-5'-monophosphate dehydrogenase;Inosine-5'-monophosphate dehydrogenase;Inosine-5'-monophosphate dehydrogenase 2	+	+	+	+	+	+
A0A7I2V2U2;A0A7I2V4T9;A0A7I2V588;A0A7I2V5Z3;A0A7I2V697;O43765	SGTA	Small glutamine-rich tetratricopeptide repeat-containing protein alpha	+	+	+	+	+	+
A0A7I2V2U6;P13995	MTHFD2	Methenyltetrahydrofolate cyclohydrolase;Bifunctional methylenetetrahydrofolate dehydrogenase/cyclohydrolase, mitochondrial	+	+	+	+	+	+
A0A7I2V2U8;A0A7I2V5B1;A0A7I2V5D3;Q6IBS0	TWF2	Twinfilin-2;HCG2043378, isoform CRA_b;Twinfilin-2;Twinfilin-2	+	+	+	+	+	+
A0A7I2V320;A0A7I2V3B4;A0A7I2V4R0;A0A7I2V5I2;A0A7I2V5Z4;Q8WVM8;Q8WVM8-2;Q8WVM8-3	SCFD1	Sec1 family domain-containing protein 1;Sec1 family domain-containing protein 1;Sec1 family domain-containing protein 1;Sec1 family domain-containing protein 1;Sec1 family domain-containing protein 1;Sec1 family domain-containing protein 1;Isoform 2 of Sec1 family domain-containing protein 1;Isoform 3 of Sec1 family domain-containing protein 1	+	+	+	+	+	+
A0A7I2V323;A0A7I2V3P1;A0A7I2V3P7;A0A7I2V4N1;A0A7I2V4S4;P22626;P22626-2	HNRNPA2B1	Heterogeneous nuclear ribonucleoproteins A2/B1;Heterogeneous nuclear ribonucleoproteins A2/B1;Heterogeneous nuclear ribonucleoproteins A2/B1;Heterogeneous nuclear ribonucleoproteins A2/B1;Heterogeneous nuclear ribonucleoproteins A2/B1;Heterogeneous nuclear ribonucleoproteins A2/B1;Isoform A2 of Heterogeneous nuclear ribonucleoproteins A2/B1	+	+	+	+	+	+
A0A7I2V351;A0A7I2V487;A0A7I2YQE1;P52292	KPNA2	Importin subunit alpha;Importin subunit alpha;Importin subunit alpha;Importin subunit alpha-1	+	+	+	+	+	+
A0A7I2V370;P21964;P21964-2	COMT	Catechol O-methyltransferase;Catechol O-methyltransferase;Isoform Soluble of Catechol O-methyltransferase	+	+	+	+	+	+
A0A7I2V377;A0A7I2V518;P49069	CAMLG	Guided entry of tail-anchored proteins factor CAMLG;Guided entry of tail-anchored proteins factor;Guided entry of tail-anchored proteins factor CAMLG	+	+	+	+	+	+
A0A7I2V383;Q92843-2	BCL2L2-PABPN1	BCL2L2-PABPN1 readthrough;Isoform 3 of Bcl-2-like protein 2	+	+	+	+	+	+
A0A7I2V3D2;Q8NFJ6	PROKR2	Prokineticin receptor 2	+	+	+	+	+	+
A0A7I2V3E2;Q9UN86;Q9UN86-2	G3BP2	Ras GTPase-activating protein-binding protein 2;Ras GTPase-activating protein-binding protein 2;Isoform B of Ras GTPase-activating protein-binding protein 2	+	+	+	+	+	+
A0A7I2V3F2;H3BMQ2;Q9UHA3	RSL24D1	Probable ribosome biogenesis protein RLP24	+	+	+	+	+
A0A7I2V3F3;A0A7I2V428;C9JLB1;P19338	NCL	Nucleolin	+	+	+	+	+	+
A0A7I2V3I1;B1AHA8;P09601	HMOX1	Heme oxygenase;Heme oxygenase (biliverdin-producing) (Fragment);Heme oxygenase 1	+	+	+	+	+	+
A0A7I2V3N5;A0A7I2V492;O60282	KIF5C	Kinesin-like protein;Kinesin-like protein;Kinesin heavy chain isoform 5C	+	+	+	+	+	+
A0A7I2V3Q3;Q9Y4W2;Q9Y4W2-2	LAS1L	Ribosomal biogenesis protein LAS1L;Ribosomal biogenesis protein LAS1L;Isoform 2 of Ribosomal biogenesis protein LAS1L	+	+	+	+	+	+
A0A7I2V3R8;F8W6I7;P09651;P09651-2;P09651-3	HNRNPA1	Heterogeneous nuclear ribonucleoprotein A1;Heterogeneous nuclear ribonucleoprotein A1;Heterogeneous nuclear ribonucleoprotein A1;Isoform A1-A of Heterogeneous nuclear ribonucleoprotein A1;Isoform 2 of Heterogeneous nuclear ribonucleoprotein A1	+	+	+	+	+	+
A0A7I2V3S7;A0A7I2V5Q7;P10415;P10415-2	BCL2	Apoptosis regulator Bcl-2;Apoptosis regulator Bcl-2;Apoptosis regulator Bcl-2;Isoform Beta of Apoptosis regulator Bcl-2	+	+	+	+	+	+
A0A7I2V3T5	TWF2	Twinfilin-2	+	+	+	+	+	+
A0A7I2V3T6;A0A7I2YQL2;P20290-2	BTF3	Transcription factor BTF3;Transcription factor BTF3;Isoform 2 of Transcription factor BTF3	+	+	+	+	+	+
A0A7I2V3T8;A0A7I2YQA5;Q15904	ATP6AP1	V-type proton ATPase subunit S1	+	+	+	+	+	+
A0A7I2V3X4;A0A7I2V539;P30419	NMT1	Glycylpeptide N-tetradecanoyltransferase;Glycylpeptide N-tetradecanoyltransferase;Glycylpeptide N-tetradecanoyltransferase 1	+	+	+	+	+	+
A0A7I2V403;A0A7I2YQU3;A0A7I2YQV0;G3V2D8;Q68DK2;Q68DK2-2;Q68DK2-5	ZFYVE26	Zinc finger FYVE domain-containing protein 26;Zinc finger FYVE domain-containing protein 26;Zinc finger FYVE domain-containing protein 26;Zinc finger FYVE domain-containing protein 26;Zinc finger FYVE domain-containing protein 26;Isoform 2 of Zinc finger FYVE domain-containing protein 26;Isoform 5 of Zinc finger FYVE domain-containing protein 26	+	+	+	+	+	+
A0A7I2V412;Q9P0M6	MACROH2A2	Core histone macro-H2A.2	+	+	+	+	+	+
A0A7I2V416;A0A7I2V451;A0A7I2V486;A0A7I2YQJ3;A0A7P0TBP2;Q5M775;Q5M775-4	SPECC1	Cytospin-B;Cytospin-B;Cytospin-B;Cytospin-B;Cytospin-B;Cytospin-B;Isoform 4 of Cytospin-B	+	+	+	+	+	+
A0A7I2V440;A0A7I2V668;E9PHZ5;P07858	CTSB	Cathepsin B	+	+	+	+	+	+
A0A7I2V484;A0A7I2V5M3;P07711;P07711-3	CTSL	Procathepsin L;Procathepsin L;Procathepsin L;Isoform 2 of Procathepsin L	+	+	+	+	+	+
A0A7I2V4E3;A0A7I2V4S1;A0A7P0T898;A0A7P0T8T8;A0A7P0T996;A0A7P0Z4C4;A0A7P0Z4D8;A0A7P0Z4I5;A0A7P0Z4L5;P43234	CTSO	Cathepsin O	+				+
A0A7I2V4E4;Q15056;Q15056-2	EIF4H	Eukaryotic translation initiation factor 4H;Eukaryotic translation initiation factor 4H;Isoform Short of Eukaryotic translation initiation factor 4H	+	+	+	+	+	+
A0A7I2V4G5;A0A7I2V4X8;A0A7I2V596;A0A7I2YQD8;A0A7I2YQG7;O75306;O75306-2	NDUFS2	NADH dehydrogenase [ubiquinone] iron-sulfur protein 2, mitochondrial;NADH dehydrogenase [ubiquinone] iron-sulfur protein 2, mitochondrial;NADH dehydrogenase [ubiquinone] iron-sulfur protein 2, mitochondrial;NADH dehydrogenase [ubiquinone] iron-sulfur protein 2, mitochondrial;NADH dehydrogenase [ubiquinone] iron-sulfur protein 2, mitochondrial;NADH dehydrogenase [ubiquinone] iron-sulfur protein 2,…	+	+	+	+	+	+
A0A7I2V4H4;A0A7I2V4Y9;A8K8J9;Q13561;Q13561-2;Q13561-3	DCTN2	Dynactin subunit 2;Dynactin subunit 2;Dynactin 2 (P50), isoform CRA_b;Dynactin subunit 2;Isoform 2 of Dynactin subunit 2;Isoform 3 of Dynactin subunit 2	+	+	+	+	+	+
A0A7I2V4H9;A0A7I2V4K0;A0A7I2YQU9;Q9NR48;Q9NR48-2	ASH1L	Histone-lysine N-methyltransferase ASH1L;Histone-lysine N-methyltransferase ASH1L;Histone-lysine N-methyltransferase ASH1L;Histone-lysine N-methyltransferase ASH1L;Isoform 2 of Histone-lysine N-methyltransferase ASH1L	+	+	+	+	+	+
A0A7I2V4I5;Q5T200	ZC3H13	Zinc finger CCCH domain-containing protein 13	+	+	+	+	+	+
A0A7I2V4I7;H0YL22;H0YNN4;Q9Y375	NDUFAF1	Complex I intermediate-associated protein 30, mitochondrial;Complex I intermediate-associated protein 30, mitochondrial;Complex I intermediate-associated protein 30, mitochondrial (Fragment);Complex I intermediate-associated protein 30, mitochondrial	+	+	+	+	+	+
A0A7I2V4J2;A0A7I2V4K9;A0A7I2V535;A0A7I2V5Y7;Q15233;Q15233-2	NONO	Non-POU domain-containing octamer-binding protein;Non-POU domain-containing octamer-binding protein;Non-POU domain-containing octamer-binding protein;Non-POU domain-containing octamer-binding protein;Non-POU domain-containing octamer-binding protein;Isoform 2 of Non-POU domain-containing octamer-binding protein	+	+	+	+	+	+
A0A7I2V4J9;P07942	LAMB1	Laminin subunit beta-1	+	+	+	+	+	+
A0A7I2V4K5;P10619;P10619-2;X6R5C5;X6R8A1	CTSA	Carboxypeptidase;Lysosomal protective protein;Isoform 2 of Lysosomal protective protein;Carboxypeptidase;Carboxypeptidase	+	+	+	+	+	+
A0A7I2V4L6;O15498	YKT6	Synaptobrevin homolog YKT6	+	+	+	+	+	+
A0A7I2V4L7;Q13310-2;Q13310-3	PABPC4	Polyadenylate-binding protein;Isoform 2 of Polyadenylate-binding protein 4;Isoform 3 of Polyadenylate-binding protein 4	+	+	+	+	+	+
A0A7I2V4X1;Q9Y6X0	SETBP1	SET-binding protein	+	+	+	+	+	+
A0A7I2V527;A0A8Q3SIQ8;Q2M1P5	KIF7	Kinesin-like protein KIF7 (Fragment);Kinesin-like protein KIF7;Kinesin-like protein KIF7	+	+	+	+	+	+
A0A7I2V544;A0A7I2V5Z5;M0R0L2;Q96D53;Q96D53-2	COQ8B	Atypical kinase COQ8B, mitochondrial;Atypical kinase COQ8B, mitochondrial;Atypical kinase COQ8B, mitochondrial;Atypical kinase COQ8B, mitochondrial;Isoform 2 of Atypical kinase COQ8B, mitochondrial	+	+	+	+	+	+
A0A7I2V554;Q2YD98	UVSSA	UV-stimulated scaffold protein A	+	+	+	+	+	+
A0A7I2V586	ACO2	Aconitate hydratase, mitochondrial	+	+	+	+	+	+
A0A7I2V594;E7ESZ7;O95299	NDUFA10	NADH dehydrogenase [ubiquinone] 1 alpha subcomplex subunit 10, mitochondrial;NADH dehydrogenase [ubiquinone] 1 alpha subcomplex subunit 10, mitochondrial;NADH dehydrogenase [ubiquinone] 1 alpha subcomplex subunit 10, mitochondrial	+	+	+	+	+	+
A0A7I2V599	HSPD1	60 kDa heat shock protein, mitochondrial	+	+	+	+	+	+
A0A7I2V5D2;A0A7I2YQI0;C9J494;Q9H000;Q9H000-2	MKRN2	E3 ubiquitin-protein ligase makorin-2;E3 ubiquitin-protein ligase makorin-2;E3 ubiquitin-protein ligase makorin-2;E3 ubiquitin-protein ligase makorin-2;Isoform 2 of E3 ubiquitin-protein ligase makorin-2	+	+	+	+	+	+
A0A7I2V5H3;A0A7I2YQ87;O75569	PRKRA	Interferon-inducible double-stranded RNA-dependent protein kinase activator A	+	+	+	+	+	+
A0A7I2V5J1;A0A7I2YQL5;E5RI60;Q9UHI8	ADAMTS1	A disintegrin and metalloproteinase with thrombospondin motifs 1	+	+			+	+
A0A7I2V5J4;P17612;P17612-2	PRKACA	cAMP-dependent protein kinase;cAMP-dependent protein kinase catalytic subunit alpha;Isoform 2 of cAMP-dependent protein kinase catalytic subunit alpha	+	+	+	+	+	+
A0A7I2V5L3;M0QYS1;P40429	RPL13A	60S ribosomal protein L13a;60S ribosomal protein L13a (Fragment);60S ribosomal protein L13a	+	+	+	+	+	+
A0A7I2V5Q5;A0A7I2V629;Q13427	PPIG	Peptidyl-prolyl cis-trans isomerase G	+	+	+	+	+	+
A0A7I2V5R1;Q8TD19	NEK9	Serine/threonine-protein kinase Nek9	+	+	+	+	+	+
A0A7I2V5S2;P06748;P06748-3	NPM1	Nucleophosmin;Nucleophosmin;Isoform 3 of Nucleophosmin	+	+	+	+	+	+
A0A7I2V5T7;Q9H7Z7	PTGES2	Prostaglandin E synthase 2	+	+	+	+	+	+
A0A7I2Y1C3;E7EUU4;E7EX73;E9PGM1;Q04637;Q04637-3;Q04637-4;Q04637-5;Q04637-8;Q04637-9	EIF4G1	Eukaryotic translation initiation factor 4 gamma 1;Eukaryotic translation initiation factor 4 gamma 1;Eukaryotic translation initiation factor 4 gamma 1;Eukaryotic translation initiation factor 4 gamma 1;Eukaryotic translation initiation factor 4 gamma 1;Isoform B of Eukaryotic translation initiation factor 4 gamma 1;Isoform C of Eukaryotic translation initiation factor 4 gamma 1;Isoform D of Euk…	+	+	+	+	+	+
A0A7I2YBM0;A0A8Q3SJI0;A0A8Q3WLH8;A0A8Q3WLJ5;Q9UPY3;Q9UPY3-2	DICER1	Endoribonuclease Dicer;Endoribonuclease Dicer;Endoribonuclease Dicer;Endoribonuclease Dicer;Endoribonuclease Dicer;Isoform 2 of Endoribonuclease Dicer	+	+	+	+	+	+
A0A7I2YQ75;Q9NVE5;Q9NVE5-3	USP40	Ubiquitin carboxyl-terminal hydrolase 40;Ubiquitin carboxyl-terminal hydrolase 40;Isoform 3 of Ubiquitin carboxyl-terminal hydrolase 40	+	+	+	+	+	+
A0A7I2YQ95;H7C4F6;O00629	KPNA4	Importin subunit alpha;Importin subunit alpha;Importin subunit alpha-3	+	+	+	+	+	+
A0A7I2YQE7;P54274;P54274-2	TERF1	Telomeric repeat-binding factor;Telomeric repeat-binding factor 1;Isoform 2 of Telomeric repeat-binding factor 1	+	+	+	+	+	+
A0A7I2YQF8;Q13347	EIF3I	Eukaryotic translation initiation factor 3 subunit I	+	+	+	+	+	+
A0A7I2YQG2;J3KTE4;J3QR09;P84098	RPL19	Ribosomal protein L19;Ribosomal protein L19;Ribosomal protein L19;60S ribosomal protein L19	+	+	+	+	+	+
A0A7I2YQI5;Q9Y5P6;Q9Y5P6-2	GMPPB	Mannose-1-phosphate guanylyltransferase;Mannose-1-phosphate guanyltransferase beta;Isoform 2 of Mannose-1-phosphate guanyltransferase beta	+	+	+	+	+	+
A0A7I2YQN9;A0A7P0P2U7;Q13283	G3BP1	Ras GTPase-activating protein-binding protein 1	+	+	+	+	+	+
A0A7I2YQQ3;Q92820	GGH	Folate gamma-glutamyl hydrolase;Gamma-glutamyl hydrolase	+	+	+	+	+	+
A0A7I2YQU6;C4AMC7;Q6VEQ5;Q9NQA3	WASH6P	WAS protein family homolog 6;Putative WAS protein family homolog 3;WAS protein family homolog 2;WAS protein family homolog 6	+	+	+	+	+	+
A0A7I2YQW9;K7EQ25;Q96GS6;Q96GS6-2;Q96GS6-3;Q96GS6-4	ABHD17A	Alpha/beta hydrolase domain-containing protein 17A;Alpha/beta hydrolase domain-containing protein 17A;Alpha/beta hydrolase domain-containing protein 17A;Isoform 2 of Alpha/beta hydrolase domain-containing protein 17A;Isoform 3 of Alpha/beta hydrolase domain-containing protein 17A;Isoform 4 of Alpha/beta hydrolase domain-containing protein 17A	+	+			+	+
A0A7N4I394	PRPF40A	Pre-mRNA-processing factor 40 homolog A	+	+	+	+	+	+
A0A7N4YH79;Q8NDF8;Q8NDF8-5	TENT4B	Terminal nucleotidyltransferase 4B;Terminal nucleotidyltransferase 4B;Isoform 5 of Terminal nucleotidyltransferase 4B	+	+	+	+	+	+
A0A7P0MKV3;A0A8I5KSY5;A0A8I5KYF1;H7C5L9;P82650	MRPS22	28S ribosomal protein S22, mitochondrial;28S ribosomal protein S22, mitochondrial;28S ribosomal protein S22, mitochondrial;28S ribosomal protein S22, mitochondrial;28S ribosomal protein S22, mitochondrial	+	+	+	+	+	+
A0A7P0MNE9;P35030;P35030-2;P35030-3;P35030-4;P35030-5	PRSS3	Trypsin-3;Trypsin-3;Isoform 2 of Trypsin-3;Isoform 3 of Trypsin-3;Isoform 4 of Trypsin-3;Isoform 5 of Trypsin-3
A0A7P0MRI8;A0A8I5KQ87;A0A8I5KRK2;A0A8I5KS50;Q15147-5	PLCB4	1-phosphatidylinositol 4,5-bisphosphate phosphodiesterase;1-phosphatidylinositol 4,5-bisphosphate phosphodiesterase;1-phosphatidylinositol 4,5-bisphosphate phosphodiesterase;1-phosphatidylinositol 4,5-bisphosphate phosphodiesterase;Isoform 4 of 1-phosphatidylinositol 4,5-bisphosphate phosphodiesterase beta-4	+	+	+	+	+	+
A0A7P0S5H5;P60866;P60866-2	RPS20	40S ribosomal protein S20 (Fragment);40S ribosomal protein S20;Isoform 2 of 40S ribosomal protein S20	+	+	+	+	+	+
A0A7P0SNB0;P28300	LOX	Protein-lysine 6-oxidase	+	+	+		+	+
A0A7P0SNI2	TEAD3	Transcriptional enhancer factor TEF-5	+	+	+	+	+	+
A0A7P0SXD0;Q9H7D7-2	WDR26	WD repeat-containing protein 26 (Fragment);Isoform 2 of WD repeat-containing protein 26	+	+	+	+	+	+
A0A7P0T7D6;A0A7P0T855;O14879	IFIT3	Interferon-induced protein with tetratricopeptide repeats 3	+	+	+	+	+	+
A0A7P0T7Z2;A0A7P0TA34;Q9Y6D5	ARFGEF2	Brefeldin A-inhibited guanine nucleotide-exchange protein 2	+	+	+	+	+	+
A0A7P0T7Z4;A0A7P0TAL6;C9JD95;P10914;R4GNI0;V9P921;X5D3F6	IRF1	Interferon regulatory factor 1 (Fragment);Interferon regulatory factor;Interferon regulatory factor 1 (Fragment);Interferon regulatory factor 1;Interferon regulatory factor 1 (Fragment);Interferon regulatory factor 1;Interferon regulatory factor	+	+	+	+	+	+
A0A7P0T810;A0A7P0T837;A0A7P0T845;A0A7P0T8Q8;A0A7P0T919;A0A7P0T9A3;A0A7P0T9J9;A0A7P0T9Q0;A0A7P0T9Y0;A0A7P0TA89;A0A7P0TAA1;A0A7P0TAA8;A0A7P0TAL7;A0A7P0Z449;A0A7P0Z4J4;A0A804G6E3;E9PKA5;E9PP96;E9PR58;H0YCV0;H0YD42;H0YDD3;H0YDV4;H0YEE0;Q9BVK2;Q9BVK2-2	ALG8	Alpha-1,3-glucosyltransferase;Alpha-1,3-glucosyltransferase;Alpha-1,3-glucosyltransferase;Alpha-1,3-glucosyltransferase;Alpha-1,3-glucosyltransferase;Alpha-1,3-glucosyltransferase;Alpha-1,3-glucosyltransferase;Alpha-1,3-glucosyltransferase;Alpha-1,3-glucosyltransferase;Alpha-1,3-glucosyltransferase;Alpha-1,3-glucosyltransferase;Alpha-1,3-glucosyltransferase;Alpha-1,3-glucosyltransferase;Alpha-1,3…	+	+	+	+	+	+
A0A7P0T820;D6RDG5;D6RF85;Q9UFB7;Q9UFB7-2;Q9Y2D9	ZBTB47	Zinc finger and BTB domain-containing protein 47;Zinc finger and BTB domain-containing protein 47;Zinc finger protein 652;Zinc finger and BTB domain-containing protein 47;Isoform 2 of Zinc finger and BTB domain-containing protein 47;Zinc finger protein 652	+	+	+	+	+	+
A0A7P0T824;A0A7P0T838;A0A7P0T8N0;A0A7P0T925;A0A7P0T952;A0A7P0T977;A0A7P0T9E5;A0A7P0T9I1;A0A7P0T9T1;A0A7P0TA16;A0A7P0TA65;A0A7P0TAA6;A0A7P0TAS8;A0A7P0TBB8;A0A7P0TBE4;A0A7P0Z3Z7;A0A7P0Z445;A0A7P0Z462;H0YJF7;H0YJJ9;Q99986	VRK1	Serine/threonine-protein kinase VRK1;Serine/threonine-protein kinase VRK1;Serine/threonine-protein kinase VRK1 (Fragment);Serine/threonine-protein kinase VRK1;Serine/threonine-protein kinase VRK1;Serine/threonine-protein kinase VRK1;Serine/threonine-protein kinase VRK1;Serine/threonine-protein kinase VRK1;Serine/threonine-protein kinase VRK1;Serine/threonine-protein kinase VRK1;Serine/threonine-p…	+	+	+	+	+	+
A0A7P0T841;A0A7P0T8F8;A0A7P0T914;A0A7P0TA86;A0A7P0TBE6;A0A7P0Z492;A0A7P0Z4J6;C9J7Z4;H7C2Z3;Q8NCE0;Q8NCE0-2;Q8NCE0-3;Q8NCE0-5	TSEN2	tRNA-splicing endonuclease subunit Sen2;tRNA-splicing endonuclease subunit Sen2;tRNA-splicing endonuclease subunit Sen2;tRNA-splicing endonuclease subunit Sen2;tRNA-splicing endonuclease subunit Sen2;tRNA-splicing endonuclease subunit Sen2;tRNA-splicing endonuclease subunit Sen2;tRNA-intron lyase;tRNA-splicing endonuclease subunit Sen2;tRNA-splicing endonuclease subunit Sen2;Isoform 2 of tRNA-spl…	+	+	+	+	+	+
A0A7P0T843;A0A7P0T8E8;A0A7P0TA15;A0A7P0TB19;A0A7P0TBL3;A0A7P0Z4K4;Q13356;Q13356-2	PPIL2	RING-type E3 ubiquitin transferase;RING-type E3 ubiquitin transferase;RING-type E3 ubiquitin transferase;RING-type E3 ubiquitin transferase;RING-type E3 ubiquitin transferase;RING-type E3 ubiquitin-protein ligase PPIL2;RING-type E3 ubiquitin-protein ligase PPIL2;Isoform 2 of RING-type E3 ubiquitin-protein ligase PPIL2	+	+	+	+	+	+
A0A7P0T850;A0A7P0T882;A0A7P0T901;A0A7P0T9B8;A0A7P0T9C7;A0A7P0T9X2;A0A7P0TAL2;A0A7P0TB27;A0A7P0Z4I2;B4DR67;Q9Y673;Q9Y673-2	ALG5	Dolichyl-phosphate beta-glucosyltransferase;Dolichyl-phosphate beta-glucosyltransferase;Dolichyl-phosphate beta-glucosyltransferase;Dolichyl-phosphate beta-glucosyltransferase;Dolichyl-phosphate beta-glucosyltransferase;Dolichyl-phosphate beta-glucosyltransferase;Dolichyl-phosphate beta-glucosyltransferase;Dolichyl-phosphate beta-glucosyltransferase;Dolichyl-phosphate beta-glucosyltransferase;Dol…	+	+	+	+	+	+
A0A7P0T865;A0A7P0T8Q3;A0A7P0T991;A0A7P0T9R2;A0A7P0TBI8;Q96BZ9;Q96BZ9-3	TBC1D20	TBC1 domain family member 20;TBC1 domain family member 20;TBC1 domain family member 20;TBC1 domain family member 20;TBC1 domain family member 20;TBC1 domain family member 20;Isoform 3 of TBC1 domain family member 20	+	+	+	+	+	+
A0A7P0T877;A0A7P0T915;A0A7P0T9N1;A0A7P0T9X1;A0A7P0TA05;A0A7P0TBF5;A0A7P0Z490;A0A7P0Z4F6;A0A7P0Z4N6;Q9NXA8;Q9NXA8-2;Q9NXA8-3	SIRT5	NAD-dependent protein deacylase sirtuin-5, mitochondrial;NAD-dependent protein deacylase sirtuin-5, mitochondrial;NAD-dependent protein deacylase sirtuin-5, mitochondrial;NAD-dependent protein deacylase sirtuin-5, mitochondrial;NAD-dependent protein deacylase sirtuin-5, mitochondrial;NAD-dependent protein deacylase sirtuin-5, mitochondrial;NAD-dependent protein deacylase sirtuin-5, mitochondrial;…	+	+	+	+	+	+
A0A7P0T883;A0A7P0T8V8;A0A7P0Z475;A0A7P0Z4H1;Q4AC94	C2CD3	C2 domain-containing protein 3	+	+	+	+	+	+
A0A7P0T886;A0A7P0T8X4;Q96GX1;Q96GX1-2	TCTN2	Tectonic-2;Tectonic-2;Tectonic-2;Isoform 2 of Tectonic-2	+	+	+	+	+	+
A0A7P0T887;A0A7P0T8I3;A0A7P0T8M5;A0A7P0TAC3;A0A7P0TAV4;Q8IYL3	C1orf174	UPF0688 protein C1orf174	+	+	+	+	+	+
A0A7P0T890;F8W9J4;Q03001	DST	Dystonin	+	+	+	+	+	+
A0A7P0T893;O43823	AKAP8	A-kinase anchor protein 8	+	+	+	+	+	+
A0A7P0T897;A0A7P0T8N6;A0A7P0T9P7;A0A804CHQ2;P98155;P98155-2	VLDLR	Very low-density lipoprotein receptor;Very low-density lipoprotein receptor (Fragment);Very low-density lipoprotein receptor;Very low-density lipoprotein receptor (Fragment);Very low-density lipoprotein receptor;Isoform Short of Very low-density lipoprotein receptor	+	+	+	+	+	+
A0A7P0T8B3;A0A7P0TAT2;P09913	IFIT2	Interferon-induced protein with tetratricopeptide repeats 2 (Fragment);Interferon-induced protein with tetratricopeptide repeats 2;Interferon-induced protein with tetratricopeptide repeats 2	+	+	+	+	+	+
A0A7P0T8B7;A0A7P0T8I1;A0A7P0T9P8;A0A7P0T9Z9;A0A7P0TA72;A0A7P0TAT1;A0A7P0TAZ8;A0A7P0TB05;A0A7P0TBL2;A0A7P0Z4F0;F8VSG1;Q9H1V8;Q9H2J7;Q9H2J7-2	SLC6A15	Transporter;Transporter;Sodium-dependent neutral amino acid transporter B(0)AT2;Transporter;Transporter;Sodium-dependent neutral amino acid transporter B(0)AT2;Sodium-dependent neutral amino acid transporter B(0)AT2;Transporter;Transporter;Sodium-dependent neutral amino acid transporter B(0)AT2;Sodium-dependent neutral amino acid transporter B(0)AT2 (Fragment);Sodium-dependent neutral amino acid …	+	+	+	+	+	+
A0A7P0T8C7;A0A7P0T8D4;A0A7P0T8S8;A0A7P0T8Z2;A0A7P0T8Z7;A0A7P0TBI9;A0A7P0Z4A2;A0A7P0Z4A5;Q9Y5X1	SNX9	Sorting nexin-9;Sorting nexin;Sorting nexin;Sorting nexin;Sorting nexin-9;Sorting nexin;Sorting nexin;Sorting nexin;Sorting nexin-9	+	+	+	+	+	+
A0A7P0T8F3;A0A7P0T8R1;A0A7P0T980;A0A7P0T9R1;A0A7P0T9U5;A0A7P0T9V4;A0A7P0Z4F3;A0A7P0Z4J9;A0A7P0Z4M6;Q96Q42	ALS2	Alsin	+	+	+	+	+	+
A0A7P0T8I6;Q9UBR2	CTSZ	Cathepsin X;Cathepsin Z	+	+	+	+	+	+
A0A7P0T8K2;Q9BYI3	FAM126A	Hyccin	+	+	+	+	+	+
A0A7P0T8L1;A0A7P0T8L8;A0A7P0T9H0;A0A7P0T9Z2;A0A7P0TAH5;A0A7P0Z4N9;Q6IQ26;Q6IQ26-2	DENND5A	DENN domain-containing protein 5A;DENN domain-containing protein 5A;DENN domain-containing protein 5A;DENN domain-containing protein 5A;DENN domain-containing protein 5A;DENN domain-containing protein 5A;DENN domain-containing protein 5A;Isoform 2 of DENN domain-containing protein 5A	+	+	+	+	+	+
A0A7P0T8N8;O14776;O14776-2	TCERG1	Transcription elongation regulator 1;Transcription elongation regulator 1;Isoform 2 of Transcription elongation regulator 1	+	+	+	+	+	+
A0A7P0T8R5;A0A7P0T8Y1;A0A7P0T992;A0A7P0T9H5;A0A7P0T9V3;A0A7P0TAF2;A0A7P0TAH1;A0A7P0Z421;A0A7P0Z4I7;P18850	ATF6	Cyclic AMP-dependent transcription factor ATF-6 alpha;Cyclic AMP-dependent transcription factor ATF-6 alpha (Fragment);Cyclic AMP-dependent transcription factor ATF-6 alpha;Cyclic AMP-dependent transcription factor ATF-6 alpha;Cyclic AMP-dependent transcription factor ATF-6 alpha;Cyclic AMP-dependent transcription factor ATF-6 alpha;Cyclic AMP-dependent transcription factor ATF-6 alpha;Cyclic AMP…	+	+	+	+	+	+
A0A7P0T8U6;A0A7P0T8W1;A0A7P0TA56;A0A7P0TB20;P46531	NOTCH1	Neurogenic locus notch homolog protein 1	+	+	+	+	+	+
A0A7P0T8Y0;Q8IY21	DDX60	Probable ATP-dependent RNA helicase DDX60	+	+	+	+	+	+
A0A7P0T906;A0A7P0T9D8;A0A7P0T9R3;Q8IW45;Q8IW45-2	NAXD	ATP-dependent (S)-NAD(P)H-hydrate dehydratase;ATP-dependent (S)-NAD(P)H-hydrate dehydratase;ATP-dependent (S)-NAD(P)H-hydrate dehydratase;ATP-dependent (S)-NAD(P)H-hydrate dehydratase;Isoform 2 of ATP-dependent (S)-NAD(P)H-hydrate dehydratase	+	+	+	+	+	+
A0A7P0T907;Q06710	PAX8	Paired box protein Pax-8	+	+	+	+	+	+
A0A7P0T936;P10636-2;P10636-6	MAPT	Microtubule-associated protein;Isoform Fetal-tau of Microtubule-associated protein tau;Isoform Tau-D of Microtubule-associated protein tau	+	+	+	+	+	+
A0A7P0T945;C9J2C0;Q9NY65;Q9NY65-2	TUBA8	Tubulin alpha chain;Tubulin alpha chain (Fragment);Tubulin alpha-8 chain;Isoform 2 of Tubulin alpha-8 chain	+	+	+	+	+	+
A0A7P0T962;Q7Z4L5	TTC21B	Tetratricopeptide repeat protein 21B	+	+	+	+	+	+
A0A7P0T9B2;A0A7P0Z400;Q5VIR6	VPS53	Vacuolar protein sorting-associated protein 53 homolog	+	+	+	+	+	+
A0A7P0T9D5;A0A7P0TA12;A0A7P0Z4C2;B4DR71;Q99720;Q99720-3;Q99720-4	SIGMAR1	Sigma non-opioid intracellular receptor 1;Sigma non-opioid intracellular receptor 1;Sigma non-opioid intracellular receptor 1;Sigma non-opioid intracellular receptor 1;Sigma non-opioid intracellular receptor 1;Isoform 3 of Sigma non-opioid intracellular receptor 1;Isoform 4 of Sigma non-opioid intracellular receptor 1	+	+	+	+	+	+
A0A7P0T9D7;A0A7P0TAP7;P51587	BRCA2	Breast cancer type 2 susceptibility protein	+	+	+	+	+	+
A0A7P0T9D9;A0A7P0T9T4;A0A7P0TBE7;O43379;O43379-4	WDR62	WD repeat-containing protein 62;WD repeat-containing protein 62;WD repeat-containing protein 62;WD repeat-containing protein 62;Isoform 4 of WD repeat-containing protein 62	+	+	+	+	+	+
A0A7P0T9F7;A0A7P0TAN7;A0A7P0TBF8;A0A7P0Z4A0;A0A7P0Z4P5;F5GZS6;J3KPF3;P08195;P08195-2;P08195-3;P08195-4	SLC3A2	4F2 cell-surface antigen heavy chain;4F2 cell-surface antigen heavy chain;4F2 cell-surface antigen heavy chain;4F2 cell-surface antigen heavy chain;4F2 cell-surface antigen heavy chain;4F2 cell-surface antigen heavy chain;4F2 cell-surface antigen heavy chain;4F2 cell-surface antigen heavy chain;Isoform 2 of 4F2 cell-surface antigen heavy chain;Isoform 3 of 4F2 cell-surface antigen heavy chain;Iso…	+	+	+	+	+	+
A0A7P0T9G6;P23258	TUBG1	Tubulin gamma chain;Tubulin gamma-1 chain	+	+	+	+	+	+
A0A7P0T9G7;Q99707;Q99707-2	MTR	Methionine synthase;Methionine synthase;Isoform 2 of Methionine synthase	+	+	+	+	+	+
A0A7P0T9H8;A0A7P0TB39;Q15646	OASL	2'-5'-oligoadenylate synthase-like protein	+	+	+	+	+	+
A0A7P0T9I3	MBNL2	Muscleblind-like protein 2	+	+	+	+	+	+
A0A7P0T9I6;F8W8T1;H9KVC7;P20591	MX1	Interferon-induced GTP-binding protein Mx1	+	+	+	+	+	+
A0A7P0T9I9;P43490	NAMPT	Nicotinamide phosphoribosyltransferase	+	+	+	+	+	+
A0A7P0T9K5;I3L2J0	CIC	Protein capicua homolog	+	+	+	+	+	+
A0A7P0T9P2;B0QY86;B0QY91;Q8N3F8	MICALL1	MICAL-like protein 1	+	+	+	+	+	+
A0A7P0T9U7;Q15637-5	SF1	Splicing factor 1;Isoform 5 of Splicing factor 1	+	+	+	+	+	+
A0A7P0T9W4;A0A7P0TBH4;A0A7P0Z4E9;O60890	OPHN1	Oligophrenin-1	+	+	+	+	+	+
A0A7P0T9W6;Q9Y6K5	OAS3	2'-5' oligoadenylate synthase;2'-5'-oligoadenylate synthase 3	+	+	+	+	+	+
A0A7P0T9X8;Q6UXY1;Q6UXY1-2	BAIAP2L2	Brain-specific angiogenesis inhibitor 1-associated protein 2-like protein 2;Brain-specific angiogenesis inhibitor 1-associated protein 2-like protein 2;Isoform 2 of Brain-specific angiogenesis inhibitor 1-associated protein 2-like protein 2	+	+			+
A0A7P0T9Y7;Q9UNQ2	DIMT1	rRNA adenine N(6)-methyltransferase;Probable dimethyladenosine transferase	+	+	+	+	+	+
A0A7P0TA35;A0A7P0TA71;A0A7P0TB26;I3L3P5;P07237	P4HB	Protein disulfide-isomerase	+	+	+	+	+	+
A0A7P0TA59;A0A7P0Z413;J9JIH8;Q7Z6J9	TSEN54	tRNA-splicing endonuclease subunit Sen54	+	+	+	+	+	+
A0A7P0TA70	AAR2	Protein AAR2 homolog	+	+	+	+	+	+
A0A7P0TA76;A0A7P0TB52;A0A7P0TBB1;O95573	ACSL3	Fatty acid CoA ligase Acsl3	+	+	+	+	+	+
A0A7P0TA78;A0A7P0TAC5;P42858	HTT	Huntingtin	+	+	+	+	+	+
A0A7P0TA83;J3KQ66;P78509;P78509-2;P78509-3	RELN	Reelin;Reelin;Reelin;Isoform 2 of Reelin;Isoform 3 of Reelin	+	+	+	+	+	+
A0A7P0TAE3;A0A7P0TAJ5;Q9ULX6;Q9ULX6-2	AKAP8L	A-kinase anchor protein 8-like;A-kinase anchor protein 8-like;A-kinase anchor protein 8-like;Isoform 2 of A-kinase anchor protein 8-like	+	+	+	+	+	+
A0A7P0TAE9;A0A7P0TB65;P27824;P27824-2	CANX	Calnexin;Calnexin;Calnexin;Isoform 2 of Calnexin	+	+	+	+	+	+
A0A7P0TAG0;P50281	MMP14	Matrix metalloproteinase-14	+	+	+	+	+	+
A0A7P0TAG1;A0A7P0TAX2;A0A7P0TBE2;P10515	DLAT	Dihydrolipoamide acetyltransferase component of pyruvate dehydrogenase complex;Acetyltransferase component of pyruvate dehydrogenase complex;Acetyltransferase component of pyruvate dehydrogenase complex;Dihydrolipoyllysine-residue acetyltransferase component of pyruvate dehydrogenase complex, mitochondrial	+	+	+	+	+	+
A0A7P0TAL9;A0A7P0TBA9;P19525;P19525-2	EIF2AK2	Interferon-induced, double-stranded RNA-activated protein kinase;Interferon-induced, double-stranded RNA-activated protein kinase;Interferon-induced, double-stranded RNA-activated protein kinase;Isoform 2 of Interferon-induced, double-stranded RNA-activated protein kinase	+	+	+	+	+	+
A0A7P0TAP9;Q92995	USP13	Ubiquitin carboxyl-terminal hydrolase;Ubiquitin carboxyl-terminal hydrolase 13	+	+	+	+	+	+
A0A7P0TAQ9	DNAJC10	DnaJ homolog subfamily C member 10	+	+	+	+	+	+
A0A7P0TAR1;P43155;P43155-2;P43155-3	CRAT	Carnitine O-acetyltransferase;Carnitine O-acetyltransferase;Isoform 2 of Carnitine O-acetyltransferase;Isoform 3 of Carnitine O-acetyltransferase	+	+	+	+	+	+
A0A7P0TAW3;P55072	VCP	Transitional endoplasmic reticulum ATPase	+	+	+	+	+	+
A0A7P0TB24;H7C1Q6;Q9NXE4;Q9NXE4-3;Q9NXE4-4	SMPD4	Sphingomyelin phosphodiesterase 4;Sphingomyelin phosphodiesterase 4 (Fragment);Sphingomyelin phosphodiesterase 4;Isoform 3 of Sphingomyelin phosphodiesterase 4;Isoform 4 of Sphingomyelin phosphodiesterase 4	+	+	+	+	+	+
A0A7P0TB51;F6YB23;P11310;P11310-2;Q5T4U5	ACADM	Medium-chain-specific acyl-CoA dehydrogenase, mitochondrial;Medium-chain-specific acyl-CoA dehydrogenase, mitochondrial;Medium-chain specific acyl-CoA dehydrogenase, mitochondrial;Isoform 2 of Medium-chain specific acyl-CoA dehydrogenase, mitochondrial;Medium-chain specific acyl-CoA dehydrogenase, mitochondrial	+	+	+	+	+	+
A0A7P0TB86;A0A7P0Z4R0;Q9Y2Z2;Q9Y2Z2-2;Q9Y2Z2-4;Q9Y2Z2-5;Q9Y2Z2-6	MTO1	Protein MTO1 homolog, mitochondrial (Fragment);Protein MTO1 homolog, mitochondrial;Protein MTO1 homolog, mitochondrial;Isoform 1 of Protein MTO1 homolog, mitochondrial;Isoform 5 of Protein MTO1 homolog, mitochondrial;Isoform 6 of Protein MTO1 homolog, mitochondrial;Isoform 7 of Protein MTO1 homolog, mitochondrial	+	+	+	+	+	+
A0A7P0TBC5;A0A7P0TBI1;Q4KMQ2;Q4KMQ2-2;Q4KMQ2-3	ANO6	Anoctamin;Anoctamin;Anoctamin-6;Isoform 2 of Anoctamin-6;Isoform 3 of Anoctamin-6	+	+	+	+	+	+
A0A7P0TBD9;Q9Y251;Q9Y251-2;Q9Y251-3;Q9Y251-4	HPSE	Heparanase;Heparanase;Isoform 2 of Heparanase;Isoform 3 of Heparanase;Isoform 4 of Heparanase	+	+	+		+	+
A0A7P0TBP9;Q13325;Q13325-2	IFIT5	Interferon-induced protein with tetratricopeptide repeats 5;Interferon-induced protein with tetratricopeptide repeats 5;Isoform 2 of Interferon-induced protein with tetratricopeptide repeats 5	+	+	+	+	+	+
A0A7P0Z455;Q8TE73	DNAH5	Dynein axonemal heavy chain 5	+	+	+	+	+	+
A0A7P0Z481;P04035;P04035-2;P04035-3	HMGCR	3-hydroxy-3-methylglutaryl coenzyme A reductase;3-hydroxy-3-methylglutaryl-coenzyme A reductase;Isoform 2 of 3-hydroxy-3-methylglutaryl-coenzyme A reductase;Isoform 3 of 3-hydroxy-3-methylglutaryl-coenzyme A reductase	+	+	+	+	+	+
A0A7P0Z491;A0A7P0Z4R7;Q8IZT6	ASPM	Abnormal spindle-like microcephaly-associated protein	+	+	+	+	+	+
A0A7P0Z494	DBT	Dihydrolipoamide acetyltransferase component of pyruvate dehydrogenase complex	+	+	+	+	+	+
A0A7P0Z497;P23284	PPIB	Peptidyl-prolyl cis-trans isomerase;Peptidyl-prolyl cis-trans isomerase B	+	+	+	+	+	+
A0A7P0Z4B9;Q16531	DDB1	DNA damage-binding protein 1	+	+	+	+	+	+
A0A7P0Z4C3;A0A804CDA6;E7EX90;Q14203;Q14203-3;Q14203-4;Q14203-6	DCTN1	Dynactin subunit 1;Dynactin subunit 1;Dynactin subunit 1;Dynactin subunit 1;Isoform 3 of Dynactin subunit 1;Isoform 4 of Dynactin subunit 1;Isoform 6 of Dynactin subunit 1	+	+	+	+	+	+
A0A7P0Z4N7;D6R927;D6RF98;Q06330;Q06330-4;Q06330-6;Q06330-7	RBPJ	Recombining-binding protein suppressor of hairless;Recombining-binding protein suppressor of hairless;Recombining-binding protein suppressor of hairless;Recombining binding protein suppressor of hairless;Isoform 4 of Recombining binding protein suppressor of hairless;Isoform 6 of Recombining binding protein suppressor of hairless;Isoform 7 of Recombining binding protein suppressor of hairless	+	+	+	+	+	+
A0A804C9D6;A0A804CHP1;H0Y9Y5;Q96PQ7;Q96PQ7-2;Q96PQ7-3;Q96PQ7-4;Q96PQ7-5;Q96PQ7-6	KLHL5	Kelch-like protein 5;Kelch-like protein 5;Kelch-like protein 5 (Fragment);Kelch-like protein 5;Isoform 2 of Kelch-like protein 5;Isoform 3 of Kelch-like protein 5;Isoform 4 of Kelch-like protein 5;Isoform 5 of Kelch-like protein 5;Isoform 6 of Kelch-like protein 5	+	+	+	+	+
A0A804CD06;A6PVN5;Q15257;Q15257-2	PTPA	Serine/threonine-protein phosphatase 2A activator;Serine/threonine-protein phosphatase 2A activator;Serine/threonine-protein phosphatase 2A activator;Isoform 1 of Serine/threonine-protein phosphatase 2A activator	+	+	+	+	+	+
A0A804CFL5;A0A8I5KRJ0;A0A8I5KT31;A0A8I5KWT3;A0A8I5QKN9;A0A8J9ASZ5;Q86TC9	MYPN	MYPN protein;Myopalladin (Fragment);Myopalladin (Fragment);Myopalladin;Myopalladin;Myopalladin;Myopalladin	+	+	+	+	+	+
A0A804F6T5;A0A804F729;P14618-2	PKM	Pyruvate kinase;Pyruvate kinase;Isoform M1 of Pyruvate kinase PKM	+	+	+	+	+	+
A0A804HHR9;A0A8I5KSG1;O14686;O14686-3	KMT2D	[Histone H3]-lysine(4) N-methyltransferase;[Histone H3]-lysine(4) N-methyltransferase;Histone-lysine N-methyltransferase 2D;Isoform 3 of Histone-lysine N-methyltransferase 2D	+	+	+	+	+	+
A0A804HHU9;A0A804HII8;A0A804HIJ2;A0A804HJC8;A0A804HJS0;A0A804HKA6;A0A804HL27;O95630	STAMBP	STAM-binding protein	+	+	+	+	+	+
A0A804HHX0;A0A804HIJ7;A0A804HJB1;A0A804HK11;A0A804HK83;A0A804HKZ9;E9PIU3;F8W7Q8;H7BXM1;J3KQ12;Q96G97;Q96G97-3;Q96G97-4	BSCL2	Seipin;Seipin;Seipin;Seipin;Seipin;Seipin;Seipin (Fragment);Seipin (Fragment);Seipin;Seipin;Seipin;Isoform 2 of Seipin;Isoform 3 of Seipin	+	+		+	+	+
A0A804HHX8;A0A804HI30;A0A804HI47;A0A804HI51;A0A804HIA1;A0A804HIC6;A0A804HID3;A0A804HID8;A0A804HIJ3;A0A804HIK6;A0A804HIR3;A0A804HIV6;A0A804HIX9;A0A804HIZ9;A0A804HJ61;A0A804HJ91;A0A804HJA7;A0A804HJC6;A0A804HJG1;A0A804HJI4;A0A804HJK3;A0A804HJL8;A0A804HJS3;A0A804HJT4;A0A804HJW4;A0A804HJZ4;A0A804HK22;A0A804HK55;A0A804HKA3;A0A804HKC6;A0A804HKH6;A0A804HKJ3;A0A804HKN0;A0A804HKZ1;A0A804HL44;A0A804HL53;D6R…	SNX14	Sorting nexin-14;Sorting nexin-14;Sorting nexin-14;Sorting nexin-14;Sorting nexin-14;Sorting nexin-14;Sorting nexin-14;Sorting nexin-14;Sorting nexin-14;Sorting nexin-14;Sorting nexin-14;Sorting nexin-14;Sorting nexin-14;Sorting nexin-14;Sorting nexin-14;Sorting nexin-14;Sorting nexin-14;Sorting nexin-14;Sorting nexin-14;Sorting nexin-14;Sorting nexin-14;Sorting nexin-14;Sorting nexin-14;Sorting …	+	+	+	+	+	+
A0A804HI14;A0A804HIG4;A0A804HIN4;A0A804HJZ1;A0A804HK30;A0A804HKI2;A0A804HKJ0;A0A804HKR3;A0A804HL40;A0A804HLG8;P42704	LRPPRC	Leucine-rich PPR motif-containing protein, mitochondrial;Leucine-rich PPR motif-containing protein, mitochondrial;Leucine-rich PPR motif-containing protein, mitochondrial;Leucine-rich PPR motif-containing protein, mitochondrial;Leucine-rich PPR motif-containing protein, mitochondrial;Leucine-rich PPR motif-containing protein, mitochondrial;Leucine-rich PPR motif-containing protein, mitochondrial;…	+	+	+	+	+	+
A0A804HI25;A0A804HJQ7;A0A8I5KRR9;Q9UBM7	DHCR7	7-dehydrocholesterol reductase	+	+	+	+	+	+
A0A804HI32;A0A804HL50;Q86XX4;Q86XX4-2;Q86XX4-5	FRAS1	Extracellular matrix organizing protein FRAS1;Extracellular matrix organizing protein FRAS1;Extracellular matrix organizing protein FRAS1;Isoform 2 of Extracellular matrix organizing protein FRAS1;Isoform 5 of Extracellular matrix organizing protein FRAS1
A0A804HI41;H0YEA7;Q9UJJ9	GNPTG	N-acetylglucosamine-1-phosphotransferase subunit gamma	+	+	+	+	+	+
A0A804HI48;A0A804HI73;A0A804HJK8;A0A804HK05;A0A804HL81;Q16134	ETFDH	Electron transfer flavoprotein-ubiquinone oxidoreductase;Electron transfer flavoprotein-ubiquinone oxidoreductase;Electron transfer flavoprotein-ubiquinone oxidoreductase;Electron transfer flavoprotein-ubiquinone oxidoreductase;Electron transfer flavoprotein-ubiquinone oxidoreductase;Electron transfer flavoprotein-ubiquinone oxidoreductase, mitochondrial	+	+	+	+	+	+
A0A804HI55;A0A804HIV1;O00512	BCL9	B-cell CLL/lymphoma 9 protein	+	+	+	+	+	+
A0A804HI59;A0A804HIQ0;A0A8C8KD64;P19021;P19021-2;P19021-5;P19021-6	PAM	Peptidyl-glycine alpha-amidating monooxygenase;Peptidyl-glycine alpha-amidating monooxygenase;Peptidyl-glycine alpha-amidating monooxygenase;Peptidyl-glycine alpha-amidating monooxygenase;Isoform 2 of Peptidyl-glycine alpha-amidating monooxygenase;Isoform 5 of Peptidyl-glycine alpha-amidating monooxygenase;Isoform 6 of Peptidyl-glycine alpha-amidating monooxygenase	+	+	+	+	+	+
A0A804HI79;Q8TA86	RP9	Retinitis pigmentosa 9 protein	+	+	+	+	+	+
A0A804HI84;A0A804HI99;A0A804HID9;A0A804HIM5;A0A804HIP5;A0A804HJG2;A0A804HJL9;A0A804HK59;A0A804HKQ8;A0A804HKV6;A0A804HLC5;A0A804HLE6;A0A804HLF9;A0A804HLG4;C4B7M2;H0YLK7;H0YN34;Q96JI7;Q96JI7-2;Q96JI7-3	SPG11	Spatacsin;Spatacsin;Spatacsin;Spatacsin;Spatacsin;Spatacsin;Spatacsin;Spatacsin;Spatacsin;KIAA1840, isoform CRA_a;Spatacsin;Spatacsin;Spatacsin;Spatacsin;Spatacsin;Spatacsin;Spatacsin;Spatacsin;Isoform 2 of Spatacsin;Isoform 3 of Spatacsin	+	+	+	+	+	+
A0A804HI88;F5GXD1;F5H4P9	AKAP7	A-kinase anchor protein 7 isoform gamma	+	+	+	+	+	+
A0A804HIA8;H7C207;Q15032;Q15032-2;Q15032-3;Q15032-4	R3HDM1	R3H domain-containing protein 1;R3H domain-containing protein 1 (Fragment);R3H domain-containing protein 1;Isoform 2 of R3H domain-containing protein 1;Isoform 3 of R3H domain-containing protein 1;Isoform 4 of R3H domain-containing protein 1	+	+	+	+	+	+
A0A804HIB9;B7Z4P9;Q9NP72	RAB18	Ras-related protein Rab-18	+	+	+	+	+	+
A0A804HIC2;A0A804HK58;P21675;P21675-12;P21675-2;P21675-3;P21675-4;P21675-5;P21675-6;P21675-7;P21675-8;P21675-9	TAF1	Transcription initiation factor TFIID subunit;Transcription initiation factor TFIID subunit;Transcription initiation factor TFIID subunit 1;Isoform N-TAF1 of Transcription initiation factor TFIID subunit 1;Isoform 2 of Transcription initiation factor TFIID subunit 1;Isoform 3 of Transcription initiation factor TFIID subunit 1;Isoform 4 of Transcription initiation factor TFIID subunit 1;Isoform 2a…	+	+	+	+	+	+
A0A804HIE7;A0A804HIT3;A0A804HJN3;A0A804HKT3;H0YJQ7;Q9UKY4	POMT2	Protein O-mannosyl-transferase 2 (Fragment);Dolichyl-phosphate-mannose--protein mannosyltransferase;Dolichyl-phosphate-mannose--protein mannosyltransferase;Dolichyl-phosphate-mannose--protein mannosyltransferase;Dolichyl-phosphate-mannose--protein mannosyltransferase;Protein O-mannosyl-transferase 2	+	+	+	+	+	+
A0A804HIG6;A0A804HJL6;A0A804HJQ1;A0A804HKJ4;A0A804HKK4;A0A804HKU4;A0A804HKX7;A0A804HLB7;K7EID2;Q9BT22;Q9BT22-2	ALG1	Chitobiosyldiphosphodolichol beta-mannosyltransferase;Chitobiosyldiphosphodolichol beta-mannosyltransferase;Chitobiosyldiphosphodolichol beta-mannosyltransferase;Chitobiosyldiphosphodolichol beta-mannosyltransferase;Chitobiosyldiphosphodolichol beta-mannosyltransferase;Chitobiosyldiphosphodolichol beta-mannosyltransferase;Chitobiosyldiphosphodolichol beta-mannosyltransferase;Chitobiosyldiphosphod…	+	+	+	+	+	+
A0A804HIQ1;Q9NZJ4	SACS	Sacsin	+	+	+	+	+	+
A0A804HIS1;A0A8I5KQY1;A0A8I5KUA2;A0A8I5KZ80;A0A8I5QL28;H0YCH1;O75398;O75398-3;O75398-4;O75398-5	DEAF1	Deformed epidermal autoregulatory factor 1 homolog;Deformed epidermal autoregulatory factor 1 homolog;Deformed epidermal autoregulatory factor 1 homolog;Deformed epidermal autoregulatory factor 1 homolog;Deformed epidermal autoregulatory factor 1 homolog;Deformed epidermal autoregulatory factor 1 homolog (Fragment);Deformed epidermal autoregulatory factor 1 homolog;Isoform 2 of Deformed epidermal…	+	+	+	+	+	+
A0A804HIS2;G3V4T8;Q9Y4K4	MAP4K5	Mitogen-activated protein kinase kinase kinase kinase 5	+	+	+	+	+	+
A0A804HIV7;P50402	EMD	Emerin	+	+	+	+	+	+
A0A804HIY3;Q9NQ90;Q9NQ90-2	ANO2	Anoctamin;Anoctamin-2;Isoform 2 of Anoctamin-2	+	+	+		+
A0A804HJ08;A0A804HJS9;A0A804HL95;Q9BSJ2;Q9BSJ2-4	TUBGCP2	Gamma-tubulin complex component;Gamma-tubulin complex component;Gamma-tubulin complex component;Gamma-tubulin complex component 2;Isoform 3 of Gamma-tubulin complex component 2	+	+	+	+	+	+
A0A804HJ20;J3KN01;P55196;P55196-5	AFDN	Afadin;Afadin;Afadin;Isoform 5 of Afadin	+	+	+	+	+	+
A0A804HJ23;A0A804HJ66;A0A804HL61;Q9UKM7	MAN1B1	alpha-1,2-Mannosidase;alpha-1,2-Mannosidase;alpha-1,2-Mannosidase;Endoplasmic reticulum mannosyl-oligosaccharide 1,2-alpha-mannosidase	+	+	+	+	+	+
A0A804HJ24;A0A804HJ31;Q9HCC0	MCCC2	Methylcrotonoyl-CoA carboxylase;Methylcrotonoyl-CoA carboxylase;Methylcrotonoyl-CoA carboxylase beta chain, mitochondrial	+	+	+	+	+	+
A0A804HJ70;A0A804HJY9;A0A804HK09;Q53GS7	GLE1	mRNA export factor GLE1	+	+	+	+	+	+
A0A804HJ72;A0A804HJM0;A0A804HJX4;A0A804HKS6;Q6ZS30;Q6ZS30-1	NBEAL1	Neurobeachin-like protein 1;Neurobeachin-like protein 1;Neurobeachin-like protein 1 (Fragment);Neurobeachin-like protein 1;Neurobeachin-like protein 1;Isoform 1 of Neurobeachin-like protein 1	+	+	+
A0A804HJ86;Q9GZZ9;Q9GZZ9-2	UBA5	Ubiquitin-like modifier-activating enzyme 5;Ubiquitin-like modifier-activating enzyme 5;Isoform 2 of Ubiquitin-like modifier-activating enzyme 5	+	+	+	+	+	+
A0A804HJ93;H0Y368;O60762;Q5QPK2	DPM1	Dolichol-phosphate mannosyltransferase subunit 1	+	+	+	+	+	+
A0A804HJA4;J3KN16;Q5VYK3	ECPAS	Proteasome adapter and scaffold protein ECM29	+	+	+	+	+	+
A0A804HJA9;M0R2J8;M0R2J8-2;M0R2J8-3	DCDC1	Doublecortin domain-containing protein 1;Doublecortin domain-containing protein 1;Isoform 2 of Doublecortin domain-containing protein 1;Isoform 3 of Doublecortin domain-containing protein 1	+	+	+	+	+	+
A0A804HJB0;E9PGQ0;Q96H78	SLC25A44	Solute carrier family 25 member 44	+	+	+		+
A0A804HJB7;Q9BSH4	TACO1	Translational activator of cytochrome c oxidase 1	+	+	+	+	+	+
A0A804HJC0;A0A804HLK3;C9JVB3;Q96IZ7;Q96IZ7-2	RSRC1	Serine/Arginine-related protein 53;Serine/Arginine-related protein 53;Serine/Arginine-related protein 53;Serine/Arginine-related protein 53;Isoform 2 of Serine/Arginine-related protein 53	+	+	+	+	+	+
A0A804HJE2;Q8TF68	ZNF384	Zinc finger protein 384	+	+	+	+	+	+
A0A804HJM6;P31749;P31749-2	AKT1	Non-specific serine/threonine protein kinase;RAC-alpha serine/threonine-protein kinase;Isoform 2 of RAC-alpha serine/threonine-protein kinase	+	+	+	+	+	+
A0A804HJQ0;Q04771	ACVR1	Serine/threonine-protein kinase receptor;Activin receptor type-1	+	+	+	+	+	+
A0A804HJV4;Q9BX63	BRIP1	Fanconi anemia group J protein	+	+	+	+	+	+
A0A804HJV7;J3QR65;Q9NYA4	MTMR4	Protein-tyrosine-phosphatase;Protein-tyrosine-phosphatase;Myotubularin-related protein 4	+	+	+	+	+	+
A0A804HJX3;A0A804HKF1;Q86UE8;Q86UE8-2;Q86UE8-3	TLK2	Serine/threonine-protein kinase tousled-like 2;Serine/threonine-protein kinase tousled-like 2;Serine/threonine-protein kinase tousled-like 2;Isoform 2 of Serine/threonine-protein kinase tousled-like 2;Isoform 3 of Serine/threonine-protein kinase tousled-like 2	+	+	+	+	+	+
A0A804HJX8;J3KPF0	HECTD4	Probable E3 ubiquitin-protein ligase HECTD4	+	+	+	+	+	+
A0A804HK06;A7KAX9;A7KAX9-2	ARHGAP32	Rho GTPase-activating protein 32;Rho GTPase-activating protein 32;Isoform 2 of Rho GTPase-activating protein 32	+	+	+	+	+	+
A0A804HK63;C9IYF0;Q86XK2;Q86XK2-3;Q86XK2-5;Q86XK2-6	FBXO11	F-box only protein 11;F-box only protein 11 (Fragment);F-box only protein 11;Isoform 3 of F-box only protein 11;Isoform 5 of F-box only protein 11;Isoform 6 of F-box only protein 11	+	+	+	+	+	+
A0A804HKA1;P53805	RCAN1	Calcipressin-1 (Fragment);Calcipressin-1	+	+	+	+	+
A0A804HKC5;Q99614	TTC1	Tetratricopeptide repeat protein 1	+	+	+	+	+	+
A0A804HKC9;Q5H9U9	DDX60L	Probable ATP-dependent RNA helicase DDX60-like	+	+	+	+	+	+
A0A804HKD7	RABGAP1L	Rab GTPase-activating protein 1-like	+	+	+	+	+	+
A0A804HKF9;Q92889	ERCC4	DNA repair endonuclease XPF	+	+	+	+	+	+
A0A804HKG2;A0A804HL74;Q93063;Q93063-2;Q93063-3	EXT2	Exostosin-2;Exostosin-2;Exostosin-2;Isoform 2 of Exostosin-2;Isoform 3 of Exostosin-2	+	+	+	+	+	+
A0A804HKG3;Q8N9N5;Q8N9N5-2;Q8N9N5-3;Q8N9N5-4;Q8N9N5-5;Q8N9N5-6;Q8N9N5-7	BANP	Protein BANP;Protein BANP;Isoform 2 of Protein BANP;Isoform 3 of Protein BANP;Isoform 4 of Protein BANP;Isoform 5 of Protein BANP;Isoform 6 of Protein BANP;Isoform 7 of Protein BANP	+	+	+	+	+	+
A0A804HKG9;Q7Z7G8;Q7Z7G8-2;Q7Z7G8-6	VPS13B	Intermembrane lipid transfer protein VPS13B;Intermembrane lipid transfer protein VPS13B;Isoform 2 of Intermembrane lipid transfer protein VPS13B;Isoform 6 of Intermembrane lipid transfer protein VPS13B	+	+	+	+	+	+
A0A804HKH9;O00170	AIP	Peptidylprolyl isomerase (Fragment);AH receptor-interacting protein	+	+	+	+	+	+
A0A804HKJ9;E7EWN3;Q9C0A6;Q9C0A6-2;Q9C0A6-3	SETD5	Histone-lysine N-methyltransferase SETD5;Histone-lysine N-methyltransferase SETD5;Histone-lysine N-methyltransferase SETD5;Isoform 2 of Histone-lysine N-methyltransferase SETD5;Isoform 3 of Histone-lysine N-methyltransferase SETD5	+	+	+	+	+	+
A0A804HKV3	ACTA1	Actin, alpha skeletal muscle	+	+	+	+	+	+
A0A804HL83;O43422	THAP12	52 kDa repressor of the inhibitor of the protein kinase	+	+	+	+	+	+
A0A804HL87;H0Y6R4;Q13905;Q13905-2;Q13905-3;Q13905-4	RAPGEF1	Rap guanine nucleotide exchange factor 1;Rap guanine nucleotide exchange factor 1 (Fragment);Rap guanine nucleotide exchange factor 1;Isoform Short of Rap guanine nucleotide exchange factor 1;Isoform 3 of Rap guanine nucleotide exchange factor 1;Isoform 4 of Rap guanine nucleotide exchange factor 1	+	+	+	+	+	+
A0A804HLB0;Q6KCM7;Q6KCM7-2;Q6KCM7-3;Q6KCM7-4;Q6KCM7-5	SLC25A25	Calcium-binding mitochondrial carrier protein SCaMC-2;Calcium-binding mitochondrial carrier protein SCaMC-2;Isoform 2 of Calcium-binding mitochondrial carrier protein SCaMC-2;Isoform 3 of Calcium-binding mitochondrial carrier protein SCaMC-2;Isoform 4 of Calcium-binding mitochondrial carrier protein SCaMC-2;Isoform 5 of Calcium-binding mitochondrial carrier protein SCaMC-2	+	+	+	+	+	+
A0A804HLC1;Q8WXF7;Q8WXF7-2	ATL1	Atlastin-1;Atlastin-1;Isoform 2 of Atlastin-1	+	+	+	+	+	+
A0A804HLG9;A0A8I5KP17;A0A8I5KTB6;A0A8I5KU09;A0A8I5KWX5;A0A8I5KXE7;A0A8I5KYJ9;A0A8I5KYW6;A0A8I5QKX2;Q16514;Q16514-2	TAF12	Transcription initiation factor TFIID subunit 12;Transcription initiation factor TFIID subunit 12;Transcription initiation factor TFIID subunit 12;Transcription initiation factor TFIID subunit 12;Transcription initiation factor TFIID subunit 12;Transcription initiation factor TFIID subunit 12;Transcription initiation factor TFIID subunit 12;Transcription initiation factor TFIID subunit 12;Transcr…	+	+	+	+	+	+
A0A8C8KBL6;P23229-2;P23229-4;P23229-6;P23229-7;P23229-9	ITGA6	Integrin alpha-6;Isoform Alpha-6X1A of Integrin alpha-6;Isoform Alpha-6X2A of Integrin alpha-6;Isoform Alpha-6X1X2A of Integrin alpha-6;Isoform 7 of Integrin alpha-6;Isoform 9 of Integrin alpha-6	+	+	+	+	+	+
A0A8C8KBT8;Q8TE04;Q8TE04-2;Q8TE04-3;Q8TE04-4	PANK1	Pantothenate kinase 1;Pantothenate kinase 1;Isoform 2 of Pantothenate kinase 1;Isoform 3 of Pantothenate kinase 1;Isoform 4 of Pantothenate kinase 1	+	+	+	+	+	+
A0A8C8KX99;Q92674	CENPI	Centromere protein I	+	+	+	+	+	+
A0A8C8MQ70;Q5T6F2	UBAP2	Ubiquitin-associated protein 2	+	+	+	+	+	+
A0A8C8MSB2;O00330;O00330-3	PDHX	Dihydrolipoamide acetyltransferase component of pyruvate dehydrogenase complex;Pyruvate dehydrogenase protein X component, mitochondrial;Isoform 3 of Pyruvate dehydrogenase protein X component, mitochondrial	+	+	+	+	+	+
A0A8C8N694;A0A8C8USR6;D6RAZ0;E9PD12;F2Z2L2;H0YAM8;Q96AX9;Q96AX9-10;Q96AX9-3;Q96AX9-4;Q96AX9-5;Q96AX9-6;Q96AX9-7;Q96AX9-8;Q96AX9-9	MIB2	RING-type E3 ubiquitin transferase;RING-type E3 ubiquitin transferase;RING-type E3 ubiquitin transferase;RING-type E3 ubiquitin transferase;RING-type E3 ubiquitin transferase;RING-type E3 ubiquitin transferase (Fragment);E3 ubiquitin-protein ligase MIB2;Isoform 10 of E3 ubiquitin-protein ligase MIB2;Isoform 3 of E3 ubiquitin-protein ligase MIB2;Isoform 4 of E3 ubiquitin-protein ligase MIB2;Isofor…	+	+	+	+	+	+
A0A8C8QSB1;P50747;P50747-2	HLCS	Biotin--protein ligase;Biotin--protein ligase;Isoform 2 of Biotin--protein ligase	+	+	+	+	+	+
A0A8I5IG87;H0YFS3;J3KNE4;Q99550;Q99550-2	MPHOSPH9	M-phase phosphoprotein 9;M-phase phosphoprotein 9 (Fragment);M-phase phosphoprotein 9 (Fragment);M-phase phosphoprotein 9;Isoform 2 of M-phase phosphoprotein 9	+	+	+	+	+	+
A0A8I5KNB7;A0A8I5KTS5;A0A8I5KVA5;A0A8I5QJV3;Q8WZA1;Q8WZA1-2	POMGNT1	Protein O-linked-mannose beta-1,2-N-acetylglucosaminyltransferase 1;Protein O-linked-mannose beta-1,2-N-acetylglucosaminyltransferase;Protein O-linked-mannose beta-1,2-N-acetylglucosaminyltransferase;Protein O-linked-mannose beta-1,2-N-acetylglucosaminyltransferase;Protein O-linked-mannose beta-1,2-N-acetylglucosaminyltransferase 1;Isoform 2 of Protein O-linked-mannose beta-1,2-N-acetylglucosamin…	+	+	+	+	+	+
A0A8I5KNN2;A0A8I5KNP3;Q9NR30	DDX21	RNA helicase;RNA helicase;Nucleolar RNA helicase 2	+	+	+	+	+	+
A0A8I5KNU9;A0A8I5KT88;P30101	PDIA3	Protein disulfide-isomerase;Protein disulfide-isomerase;Protein disulfide-isomerase A3	+	+	+	+	+	+
A0A8I5KNX5;O15297	PPM1D	Protein phosphatase 1D (Fragment);Protein phosphatase 1D	+	+	+	+	+	+
A0A8I5KP46;A0A8I5KQK1;A0A8I5KQW2;A0A8I5KRF5;A0A8I5KRH9;A0A8I5KT14;A0A8I5KU89;A0A8I5KUW8;A0A8I5KX65;A0A8I5KXM7;A0A8I5KZ67;D6REK3;Q6UX04;Q6UX04-2	CWC27	Spliceosome-associated protein CWC27 homolog;Serologically defined colon cancer antigen 10, isoform CRA_a;Spliceosome-associated protein CWC27 homolog;Spliceosome-associated protein CWC27 homolog;Spliceosome-associated protein CWC27 homolog;Spliceosome-associated protein CWC27 homolog;Spliceosome-associated protein CWC27 homolog;Spliceosome-associated protein CWC27 homolog;Spliceosome-associated …	+	+	+	+	+	+
A0A8I5KP51;Q5T160	RARS2	Arginine--tRNA ligase;Probable arginine--tRNA ligase, mitochondrial	+	+	+	+	+	+
A0A8I5KP73;A0A8I5KQ16;A0A8I5KR03;A0A8I5KS77;A0A8I5KSG5;A0A8I5KSN5;A0A8I5KSV0;A0A8I5KT04;A0A8I5KTI2;A0A8I5KTL4;A0A8I5KTT9;A0A8I5KUU2;A0A8I5KUV2;A0A8I5KUY3;A0A8I5KVC7;A0A8I5KWK4;A0A8I5KX14;A0A8I5KX44;A0A8I5KXC8;A0A8I5KXT5;A0A8I5KYB6;A0A8I5KYT5;A0A8I5KYX1;A0A8I5QJE0;A0A8I5QKJ5;A0A8I5QKR8;A0A8I5QKV2;A0A8I5QKV6;A0A8I5QKX8;A0A8I5QKY6;A0A8I5QL12;A0A8I5QL25;A0A8J9A3C6;D6RIB5;H0Y978;Q9HBG6;Q9HBG6-10;Q9HBG…	IFT122	Intraflagellar transport protein 122 homolog;Intraflagellar transport protein 122 homolog;Intraflagellar transport protein 122 homolog;Intraflagellar transport protein 122 homolog;Intraflagellar transport protein 122 homolog;Intraflagellar transport protein 122 homolog;Intraflagellar transport protein 122 homolog;Intraflagellar transport protein 122 homolog;Intraflagellar transport protein 122 ho…	+	+	+	+	+	+
A0A8I5KP85;A0A8I5KUI5;A0A8I5KXH8;A0A8I5QKT2;A0A8J9BYE6;Q14678;Q14678-2	KANK1	KN motif and ankyrin repeat domain-containing protein 1;KN motif and ankyrin repeat domain-containing protein 1;KN motif and ankyrin repeat domain-containing protein 1;KN motif and ankyrin repeat domain-containing protein 1;KN motif and ankyrin repeat domain-containing protein 1;KN motif and ankyrin repeat domain-containing protein 1;Isoform 2 of KN motif and ankyrin repeat domain-containing prot…	+	+	+	+	+	+
A0A8I5KPA6;A0A8I5KRN0;A0A8I5KUX4;A0A8I5KUY8;A0A8I5KZC0;A0A8Q3SHE9;A0A8Q3SHP6;A0A8Q3SHV1;A0A8Q3WKE6;A0A8Q3WKE7;F5GXI7;F5H142;F5H5J8;H0YGG3;H0YID4;Q6IMN6;Q6IMN6-10;Q6IMN6-2;Q6IMN6-3;Q6IMN6-5;Q6IMN6-6;Q6IMN6-7;Q6IMN6-9	CAPRIN2	Caprin-2;Caprin-2;Caprin-2;Caprin-2 (Fragment);Caprin-2;Caprin-2;Caprin-2;Caprin-2;Caprin-2;Caprin-2;Caprin-2;Caprin-2 (Fragment);Caprin-2;Caprin-2 (Fragment);Caprin-2 (Fragment);Caprin-2;Isoform 10 of Caprin-2;Isoform 2 of Caprin-2;Isoform 3 of Caprin-2;Isoform 5 of Caprin-2;Isoform 6 of Caprin-2;Isoform 7 of Caprin-2;Isoform 9 of Caprin-2	+	+	+	+	+	+
A0A8I5KPC0;A0A8I5KPJ6;A0A8I5KV85;A0A8I5KW72;A0A8I5KXH5;A0A8I5QJA6;O75534;O75534-2	CSDE1	Cold shock domain-containing protein E1;Cold shock domain-containing protein E1;Cold shock domain-containing protein E1;Cold shock domain-containing protein E1;Cold shock domain-containing protein E1;Cold shock domain-containing protein E1;Cold shock domain-containing protein E1;Isoform 2 of Cold shock domain-containing protein E1	+	+	+	+	+	+
A0A8I5KPG1	SEC16A	Protein transport protein sec16	+	+	+	+	+	+
A0A8I5KPH7;A0A8I5KQR8;A0A8I5KTT1;A0A8I5KXH7;A0A8I5KYW1;P41229;P41229-2;P41229-5	KDM5C	[Histone H3]-trimethyl-L-lysine(4) demethylase;[Histone H3]-trimethyl-L-lysine(4) demethylase;[Histone H3]-trimethyl-L-lysine(4) demethylase;[Histone H3]-trimethyl-L-lysine(4) demethylase;[Histone H3]-trimethyl-L-lysine(4) demethylase;Lysine-specific demethylase 5C;Isoform 2 of Lysine-specific demethylase 5C;Isoform 5 of Lysine-specific demethylase 5C	+	+	+	+	+	+
A0A8I5KPN6;A0A8I5KQ62;A0A8I5KR00;A0A8I5KST1;A0A8I5KU46;A0A8I5KVB6;A0A8I5KVT9;A0A8I5KWA8;A0A8I5KWH1;A0A8I5KXV0;A0A8I5KY05;A0A8I5QJP0;A0A8J9FM07;Q04656;Q04656-2;Q04656-3;Q04656-5	ATP7A	Copper-transporting ATPase 1 (Fragment);P-type Cu(+) transporter (Fragment);Copper-transporting ATPase 1;P-type Cu(+) transporter;Copper-transporting ATPase 1;Copper-transporting ATPase 1;Copper-transporting ATPase 1;P-type Cu(+) transporter;Copper-transporting ATPase 1;P-type Cu(+) transporter;Copper-transporting ATPase 1;Copper-transporting ATPase 1 (Fragment);P-type Cu(+) transporter;Copper-tr…	+	+	+	+	+	+
A0A8I5KQ21;A0A8I5KUB5;P01116-2	KRAS	GTPase KRas;GTPase KRas;Isoform 2B of GTPase KRas	+	+	+	+	+	+
A0A8I5KQ45;Q14807;Q14807-2	KIF22	Kinesin-like protein;Kinesin-like protein KIF22;Isoform 2 of Kinesin-like protein KIF22	+	+	+	+	+	+
A0A8I5KQ52	CNTRL	Centriolin (Fragment)	+	+	+	+	+	+
A0A8I5KQA5;F8VW41;Q86VP3;Q86VP3-2;Q86VP3-4	PACS2	Phosphofurin acidic cluster sorting protein 2;Phosphofurin acidic cluster sorting protein 2;Phosphofurin acidic cluster sorting protein 2;Isoform 2 of Phosphofurin acidic cluster sorting protein 2;Isoform 4 of Phosphofurin acidic cluster sorting protein 2	+	+	+	+	+	+
A0A8I5KQC1;A0A8I5KRL2;A0A8I5KUW0;A0A8I5KVG1;A0A8I5KWJ1;A0A8I5KXM1;A0A8I5KY03;A0A8I5KYU6;Q96DZ1;Q96DZ1-3	ERLEC1	Endoplasmic reticulum lectin 1;Endoplasmic reticulum lectin 1;Endoplasmic reticulum lectin 1;Endoplasmic reticulum lectin 1;Endoplasmic reticulum lectin 1;Endoplasmic reticulum lectin 1;Endoplasmic reticulum lectin 1;Endoplasmic reticulum lectin 1;Endoplasmic reticulum lectin 1;Isoform 3 of Endoplasmic reticulum lectin 1	+	+	+	+	+	+
A0A8I5KQF7;Q9NX14;Q9NX14-2	NDUFB11	NADH dehydrogenase [ubiquinone] 1 beta subcomplex subunit 11, mitochondrial;NADH dehydrogenase [ubiquinone] 1 beta subcomplex subunit 11, mitochondrial;Isoform 2 of NADH dehydrogenase [ubiquinone] 1 beta subcomplex subunit 11, mitochondrial	+	+	+	+	+	+
A0A8I5KQJ4;F8VPF2;H0YHP1;Q96K12	FAR2	Fatty acyl-CoA reductase;Fatty acyl-CoA reductase;Fatty acyl-CoA reductase;Fatty acyl-CoA reductase 2	+	+	+	+	+	+
A0A8I5KQQ6;A0A8I5KRU1;C9J088;J3KR72;P49848;P49848-3;P49848-4	TAF6	Transcription initiation factor TFIID subunit 6;Transcription initiation factor TFIID subunit 6;Transcription initiation factor TFIID subunit 6;Transcription initiation factor TFIID subunit 6;Transcription initiation factor TFIID subunit 6;Isoform 3 of Transcription initiation factor TFIID subunit 6;Isoform 4 of Transcription initiation factor TFIID subunit 6	+	+	+	+	+	+
A0A8I5KQT8;Q96DA6;Q96DA6-2	DNAJC19	DnaJ (Hsp40) homolog, subfamily C, member 19, isoform CRA_e;Mitochondrial import inner membrane translocase subunit TIM14;Isoform 2 of Mitochondrial import inner membrane translocase subunit TIM14	+	+	+	+	+	+
A0A8I5KQW6;A0A8Q3SHJ7;A0A8Q3WLM5;Q7Z5G4;Q7Z5G4-3	GOLGA7	Golgin subfamily A member 7 (Fragment);Golgin subfamily A member 7;Golgin subfamily A member 7;Golgin subfamily A member 7;Isoform 2 of Golgin subfamily A member 7	+	+	+		+	+
A0A8I5KR05;A0A8I5KTI7;A0A8I5KUE4;A0A8I5KVF2;A0A8I5KY61;A0A8I5KYG9;O95248-4;O95248-5	SBF1	Myotubularin-related protein 5;Myotubularin-related protein 5;Myotubularin-related protein 5;Myotubularin-related protein 5;Myotubularin-related protein 5;Myotubularin-related protein 5;Isoform 4 of Myotubularin-related protein 5;Isoform 5 of Myotubularin-related protein 5	+	+	+	+	+	+
A0A8I5KR52;A0A8I5KW95;A0A8I5QKN0;Q7LGA3;Q7LGA3-2;Q7LGA3-3	HS2ST1	Heparan sulfate 2-O-sulfotransferase 1;Heparan sulfate 2-O-sulfotransferase 1;Heparan sulfate 2-O-sulfotransferase 1;Heparan sulfate 2-O-sulfotransferase 1;Isoform 2 of Heparan sulfate 2-O-sulfotransferase 1;Isoform 3 of Heparan sulfate 2-O-sulfotransferase 1	+	+	+	+	+	+
A0A8I5KR56;A0A8I5KZA5;A0A8I5QKV5;E9PH82;Q8NCA5	FAM98A	Protein FAM98A	+	+	+	+	+	+
A0A8I5KR65;A0A8I5KSQ8;A0A8I5KTR7;A0A8I5KU04;A0A8I5KVE6;A0A8I5KWI4;A0A8J8YX80;Q9BZQ6;Q9BZQ6-2	EDEM3	alpha-1,2-Mannosidase;alpha-1,2-Mannosidase;alpha-1,2-Mannosidase;alpha-1,2-Mannosidase;alpha-1,2-Mannosidase;alpha-1,2-Mannosidase;alpha-1,2-Mannosidase;ER degradation-enhancing alpha-mannosidase-like protein 3;Isoform 2 of ER degradation-enhancing alpha-mannosidase-like protein 3	+	+	+	+	+	+
A0A8I5KR70;Q7Z4Q2	HEATR3	HEAT repeat-containing protein 3 (Fragment);HEAT repeat-containing protein 3	+	+	+	+	+	+
A0A8I5KR71;A0A8I5KW26;A0A8J8YWN6;P00387;P00387-2;P00387-3	CYB5R3	NADH-cytochrome b5 reductase;Cytochrome-b5 reductase;Cytochrome-b5 reductase;NADH-cytochrome b5 reductase 3;Isoform 2 of NADH-cytochrome b5 reductase 3;Isoform 3 of NADH-cytochrome b5 reductase 3	+	+	+	+	+	+
A0A8I5KR98;Q5VWG9	TAF3	Transcription initiation factor TFIID subunit 3	+	+	+	+	+	+
A0A8I5KRC6;O75367-1;O75367-3	MACROH2A1	Core histone macro-H2A.1;Isoform 2 of Core histone macro-H2A.1;Isoform 3 of Core histone macro-H2A.1	+	+	+	+	+	+
A0A8I5KRC7;A0A8I5KRK9;A0A8I5KTC6;A0A8I5KTN3;A0A8I5KUB8;A0A8I5KVT2;A0A8I5KXU9;A0A8I5QKL4;A0A8I5QKP4;A0A8I5QKV0;B5MCH3;Q8N3C7;Q8N3C7-2;Q8N3C7-3	CLIP4	CAP-Gly domain-containing linker protein 4;CAP-Gly domain-containing linker protein 4;CAP-Gly domain-containing linker protein 4;CAP-Gly domain-containing linker protein 4;CAP-Gly domain-containing linker protein 4;CAP-Gly domain-containing linker protein 4;CAP-Gly domain-containing linker protein 4;CAP-Gly domain-containing linker protein 4;CAP-Gly domain-containing linker protein 4;CAP-Gly doma…	+	+	+	+	+	+
A0A8I5KRF8;H3BSM9;Q9NSC2;Q9NSC2-2	SALL1	Sal-like protein 1;Sal-like protein 1 (Fragment);Sal-like protein 1;Isoform 2 of Sal-like protein 1	+	+	+	+	+	+
A0A8I5KRG4;A0A8I5KRX4;A0A8I5KVC8;Q96B26	EXOSC8	Ribosomal RNA-processing protein 43;Ribosomal RNA-processing protein 43;Ribosomal RNA-processing protein 43;Exosome complex component RRP43	+	+	+	+	+	+
A0A8I5KRH1;A0A8I5KSD0;A0A8I5QKS0;Q15695;Q15696	ZRSR2	U2 small nuclear ribonucleoprotein auxiliary factor 35 kDa subunit-related protein 2;U2 small nuclear ribonucleoprotein auxiliary factor 35 kDa subunit-related protein 2;U2 small nuclear ribonucleoprotein auxiliary factor 35 kDa subunit-related protein 2;Putative U2 small nuclear ribonucleoprotein auxiliary factor 35 kDa subunit-related protein 1;U2 small nuclear ribonucleoprotein auxiliary facto…	+	+	+	+	+	+
A0A8I5KRK1;A0A8I5KSQ5;A0A8I5KY07;A0A8I5KYQ0;A0A8I5KZB3;A0A8I5QJC9;Q9H2M9	RAB3GAP2	Rab3 GTPase-activating protein non-catalytic subunit	+	+	+	+	+	+
A0A8I5KRM5;A0A8I5KSI3;Q96PY6;Q96PY6-2;Q96PY6-3;Q96PY6-4;Q96PY6-6	NEK1	Serine/threonine-protein kinase Nek1;Serine/threonine-protein kinase Nek1;Serine/threonine-protein kinase Nek1;Isoform 2 of Serine/threonine-protein kinase Nek1;Isoform 3 of Serine/threonine-protein kinase Nek1;Isoform 4 of Serine/threonine-protein kinase Nek1;Isoform 6 of Serine/threonine-protein kinase Nek1	+	+	+	+	+	+
A0A8I5KRQ9;Q9UJC3;Q9UJC3-2	HOOK1	Protein Hook homolog 1;Protein Hook homolog 1;Isoform 2 of Protein Hook homolog 1	+	+	+	+	+	+
A0A8I5KRS4;A0A8I5KZ76;A0A8I5QJL1;A0A8I5QJV9;Q13496;Q13496-2	MTM1	Myotubularin;Myotubularin;Myotubularin;Myotubularin;Myotubularin;Isoform 2 of Myotubularin	+	+	+	+	+	+
A0A8I5KRS9;A6NHR9	SMCHD1	Structural maintenance of chromosomes flexible hinge domain-containing protein 1	+	+	+	+	+	+
A0A8I5KRY6;A0A8I5KYQ4;A0A8I5QL41;K7EMW1;Q8IYT4	KATNAL2	Katanin p60 ATPase-containing subunit A-like 2;Katanin p60 ATPase-containing subunit A-like 2;Katanin p60 ATPase-containing subunit A-like 2;Katanin p60 ATPase-containing subunit A-like 2 (Fragment);Katanin p60 ATPase-containing subunit A-like 2	+	+		+	+	+
A0A8I5KS41;Q9P0I2;Q9P0I2-2	EMC3	ER membrane protein complex subunit 3;ER membrane protein complex subunit 3;Isoform 2 of ER membrane protein complex subunit 3	+	+	+	+	+	+
A0A8I5KSB0;A0A8I5QKZ6;P04049;P04049-2	RAF1	Non-specific serine/threonine protein kinase;RAF proto-oncogene serine/threonine-protein kinase;RAF proto-oncogene serine/threonine-protein kinase;Isoform 2 of RAF proto-oncogene serine/threonine-protein kinase	+	+	+	+	+	+
A0A8I5KSE2;Q8TD57	DNAH3	Dynein axonemal heavy chain 3	+	+	+	+	+	+
A0A8I5KSH0;A0A8I5KV76;A0A8I5KVZ4;A0A8I5KXU4;O60341;O60341-2;R4GMQ1	KDM1A	Lysine-specific histone demethylase;Lysine-specific histone demethylase;Lysine-specific histone demethylase;Lysine-specific histone demethylase;Lysine-specific histone demethylase 1A;Isoform 2 of Lysine-specific histone demethylase 1A;Lysine-specific histone demethylase	+	+	+	+	+	+
A0A8I5KSH6;Q13206	DDX10	RNA helicase;Probable ATP-dependent RNA helicase DDX10	+	+	+	+	+	+
A0A8I5KSK8;C9JZF7;G5E9W2;H7C5L5;Q9P2E5;Q9P2E5-2	CHPF2	Hexosyltransferase;Hexosyltransferase;Hexosyltransferase;Hexosyltransferase;Chondroitin sulfate glucuronyltransferase;Isoform 2 of Chondroitin sulfate glucuronyltransferase	+	+	+	+	+	+
A0A8I5KST9;O60307	MAST3	Non-specific serine/threonine protein kinase;Microtubule-associated serine/threonine-protein kinase 3	+	+	+	+	+	+
A0A8I5KSW3;O75964	ATP5MG	ATP synthase subunit g, mitochondrial;ATP synthase subunit g, mitochondrial	+	+	+	+	+	+
A0A8I5KSX0;G3V2C6;H0YJ26;H0YJ98;J3KNV4;Q13683;Q13683-10;Q13683-13;Q13683-3;Q13683-7;Q13683-9	ITGA7	Integrin alpha-7;Integrin alpha-7;Integrin alpha-7 (Fragment);Integrin alpha-7;Integrin alpha-7;Integrin alpha-7;Isoform Alpha-7X1X2A of Integrin alpha-7;Isoform 2 of Integrin alpha-7;Isoform Alpha-7X1B of Integrin alpha-7;Isoform Alpha-7X2B of Integrin alpha-7;Isoform Alpha-7X2DB of Integrin alpha-7	+	+	+	+	+	+
A0A8I5KSY6;A0A8I5KV60;A0A8I5QJR0;H0YC37;Q6P1X5	TAF2	Transcription initiation factor TFIID subunit 2	+	+	+	+	+	+
A0A8I5KT58;A0A8I5KX08;Q9ULH0;Q9ULH0-2;Q9ULH0-4	KIDINS220	Kinase D-interacting substrate of 220 kDa;Kinase D-interacting substrate of 220 kDa;Kinase D-interacting substrate of 220 kDa;Isoform 2 of Kinase D-interacting substrate of 220 kDa;Isoform 4 of Kinase D-interacting substrate of 220 kDa	+	+	+	+	+	+
A0A8I5KT77;H0Y3N9;H0Y589;Q9UPP1;Q9UPP1-2	PHF8	Histone lysine demethylase PHF8;Histone lysine demethylase PHF8;Histone lysine demethylase PHF8 (Fragment);Histone lysine demethylase PHF8;Isoform 2 of Histone lysine demethylase PHF8	+	+	+	+	+	+
A0A8I5KT93;E9PRF4;Q15047;Q15047-3	SETDB1	Histone-lysine N-methyltransferase SETDB1;Histone-lysine N-methyltransferase SETDB1 (Fragment);Histone-lysine N-methyltransferase SETDB1;Isoform 3 of Histone-lysine N-methyltransferase SETDB1	+	+	+	+	+	+
A0A8I5KTD3;A0A8I5KV30;A0A8I5KVQ6;A0A8I5KZ46;Q8IWF2	FOXRED2	FAD-dependent oxidoreductase domain-containing protein 2	+	+	+	+	+	+
A0A8I5KTE8;A0A8I5KW55;Q8N766;Q8N766-2;Q8N766-4	EMC1	ER membrane protein complex subunit 1;ER membrane protein complex subunit 1;ER membrane protein complex subunit 1;Isoform 2 of ER membrane protein complex subunit 1;Isoform 4 of ER membrane protein complex subunit 1	+	+	+	+	+	+
A0A8I5KTS2;A0A8I5KV35;Q9UBU6	FAM8A1	Protein FAM8A1	+	+	+	+	+	+
A0A8I5KTW5;A0A8I5KUS8;A0A8J9AK24;Q96CU9	FOXRED1	FAD-dependent oxidoreductase domain containing 1, isoform CRA_a;FAD-dependent oxidoreductase domain-containing protein 1;FAD-dependent oxidoreductase domain-containing protein 1;FAD-dependent oxidoreductase domain-containing protein 1	+	+	+	+	+	+
A0A8I5KU53;Q15746;Q15746-6	MYLK	Myosin light chain kinase, smooth muscle;Myosin light chain kinase, smooth muscle;Isoform Del-1790 of Myosin light chain kinase, smooth muscle	+	+	+	+	+	+
A0A8I5KUD9;A0A8I5KUQ6;A0A8I5QJS4;Q9UQ13	SHOC2	Leucine-rich repeat protein SHOC-2	+	+	+	+	+	+
A0A8I5KUL7;A0A8I5KUT6;A0A8I5KW67;E9PH05;F8W7Q4;Q96A26	FAM162A	Protein FAM162A;Protein FAM162A;Protein FAM162A (Fragment);Protein FAM162A;Protein FAM162A;Protein FAM162A	+	+	+	+	+	+
A0A8I5KUN1;Q9Y3R5;Q9Y3R5-2	DOP1B	Protein dopey-2;Protein dopey-2;Isoform 2 of Protein dopey-2	+	+	+	+	+	+
A0A8I5KUS5;B8ZZU8;Q15370;Q15370-2	ELOB	Elongin-B;Elongin-B;Elongin-B;Isoform 2 of Elongin-B	+	+	+	+	+	+
A0A8I5KUT1;A0A8I5KWW9;A0A8I5KXJ0;A0A8I5KYJ3;A0A8I5QJH1;A0A8I5QL16;E7ER77;Q7Z2K6	ERMP1	Endoplasmic reticulum metallopeptidase 1	+	+	+	+	+	+
A0A8I5KVA2;Q8IWJ2	GCC2	GRIP and coiled-coil domain-containing protein 2	+	+	+	+	+	+
A0A8I5KVD3;A0A8I5KX99;H3BPY4;H3BTN6;Q9H6L2;Q9H6L2-2	TMEM231	Transmembrane protein 231;Transmembrane protein 231;Transmembrane protein 231;Transmembrane protein 231;Transmembrane protein 231;Isoform 2 of Transmembrane protein 231	+	+	+	+	+	+
A0A8I5KVU2;A0A8I5KWN8;Q92615	LARP4B	La-related protein 4B;La-related protein 4B (Fragment);La-related protein 4B	+	+	+	+	+	+
A0A8I5KVV1;Q9Y4W6	AFG3L2	AFG3-like protein 2	+	+	+	+	+	+
A0A8I5KVY3;A3KFL2;Q13868;Q13868-2;Q13868-3	EXOSC2	Ribosomal RNA-processing protein 4;Ribosomal RNA-processing protein 4;Exosome complex component RRP4;Isoform 2 of Exosome complex component RRP4;Isoform 3 of Exosome complex component RRP4	+	+	+	+	+	+
A0A8I5KW59;Q9BS26	ERP44	Endoplasmic reticulum resident protein 44	+	+	+	+	+	+
A0A8I5KW61;P02776;P10720	PF4	C-X-C motif chemokine;Platelet factor 4;Platelet factor 4 variant	+				+
A0A8I5KWK6;Q9BV97	ZNF747	Zinc finger protein 747	+	+	+	+	+	+
A0A8I5KWQ7		FERM domain-containing protein	+	+	+	+	+	+
A0A8I5KWR6;P21359;P21359-2;P21359-6	NF1	Neurofibromin;Neurofibromin;Isoform I of Neurofibromin;Isoform 6 of Neurofibromin	+	+	+	+	+	+
A0A8I5KWT8;P35579	MYH9	Myosin-9	+	+	+	+	+	+
A0A8I5KWV3;O60216	RAD21	Double-strand-break repair protein rad21 homolog	+	+	+	+	+	+
A0A8I5KWY9;Q08378	GOLGA3	Golgin subfamily A member 3	+	+	+	+	+	+
A0A8I5KX04;O94913	PCF11	Pre-mRNA cleavage complex 2 protein Pcf11	+	+	+	+	+	+
A0A8I5KX71;Q5T1M5	FKBP15	Peptidylprolyl isomerase;FK506-binding protein 15	+	+	+	+	+	+
A0A8I5KX72	NKRF	NF-kappa-B-repressing factor	+	+	+	+	+	+
A0A8I5KXJ3;A0A8I5KYE8;Q9Y2K3	MYH15	Myosin-15	+	+	+		+
A0A8I5KXM2		Peptidase_S9 domain-containing protein	+	+	+	+	+
A0A8I5KXR3;Q03164;Q03164-2;Q03164-3	KMT2A	Histone-lysine N-methyltransferase;Histone-lysine N-methyltransferase 2A;Isoform 2 of Histone-lysine N-methyltransferase 2A;Isoform 3 of Histone-lysine N-methyltransferase 2A	+	+	+	+	+	+
A0A8I5KXR5;Q9HCD6;Q9HCD6-2	TANC2	Protein TANC2;Protein TANC2;Isoform 2 of Protein TANC2	+	+	+	+	+	+
A0A8I5KXY7;A6NP46;F8WC39;P32189;P32189-1;P32189-2;P32189-4	GK	Glycerol kinase;Glycerol kinase;Glycerol kinase;Glycerol kinase;Isoform 1 of Glycerol kinase;Isoform 2 of Glycerol kinase;Isoform 4 of Glycerol kinase	+	+	+	+	+
A0A8I5KYC8;H0Y6F9;Q96IZ5;Q96IZ5-2;Q96IZ5-3	RBM41	RNA-binding protein 41;RNA-binding protein 41 (Fragment);RNA-binding protein 41;Isoform 2 of RNA-binding protein 41;Isoform 3 of RNA-binding protein 41	+	+	+	+	+	+
A0A8I5KYI5;P11161;P11161-2;P18146;Q06889;Q06889-2	EGR2	E3 SUMO-protein ligase EGR2;E3 SUMO-protein ligase EGR2;Isoform Short of E3 SUMO-protein ligase EGR2;Early growth response protein 1;Early growth response protein 3;Isoform 2 of Early growth response protein 3	+	+	+		+	+
A0A8I5KYL8	CSDE1	Cold shock domain-containing protein E1	+		+	+	+
A0A8I5KYV1;E9PKW1;Q9NS15;Q9NS15-2	LTBP3	Latent-transforming growth factor beta-binding protein 3;Latent-transforming growth factor beta-binding protein 3;Latent-transforming growth factor beta-binding protein 3;Isoform 2 of Latent-transforming growth factor beta-binding protein 3	+	+	+	+	+	+
A0A8I5KZ38;P35580-2;P35580-4	MYH10	Myosin-10;Isoform 2 of Myosin-10;Isoform 4 of Myosin-10	+	+	+	+	+	+
A0A8I5QJP2;Q96L73;Q96L73-2;Q96L73-3	NSD1	Histone-lysine N-methyltransferase, H3 lysine-36-specific;Histone-lysine N-methyltransferase, H3 lysine-36 specific;Isoform 2 of Histone-lysine N-methyltransferase, H3 lysine-36 specific;Isoform 3 of Histone-lysine N-methyltransferase, H3 lysine-36 specific	+	+	+	+	+	+
A0A8I5QKN7;D6RFH4;O43169	CYB5B	Cytochrome b5 type B	+	+	+	+	+	+
A0A8I5QKQ8;O15269	SPTLC1	Serine palmitoyltransferase 1	+	+	+	+	+	+
A0A8I5QKV3;F5GXE4	ATE1	Arginyl-tRNA--protein transferase 1	+	+	+	+	+	+
A0A8I5QKX4;O95625	ZBTB11	Zinc finger and BTB domain-containing protein 11	+	+	+	+	+	+
A0A8I5QKY1;P38435	GGCX	Vitamin K-dependent gamma-carboxylase	+	+	+	+	+	+
A0A8I5QL06;Q8TEK3;Q8TEK3-1	DOT1L	Histone-lysine N-methyltransferase, H3 lysine-79 specific;Histone-lysine N-methyltransferase, H3 lysine-79 specific;Isoform 2 of Histone-lysine N-methyltransferase, H3 lysine-79 specific	+	+	+	+	+	+
A0A8J8YL86;Q14938-3;Q14938-5;Q14938-6	NFIX	Nuclear factor 1;Isoform 3 of Nuclear factor 1 X-type;Isoform 5 of Nuclear factor 1 X-type;Isoform 6 of Nuclear factor 1 X-type	+	+	+	+	+	+
A0A8J8ZH50	PPIP5K1	Inositol hexakisphosphate and diphosphoinositol-pentakisphosphate kinase	+	+	+	+	+	+
A0A8J9AUI2;Q15042;Q15042-3	RAB3GAP1	Rab3 GTPase-activating protein catalytic subunit;Rab3 GTPase-activating protein catalytic subunit;Isoform 2 of Rab3 GTPase-activating protein catalytic subunit	+	+	+	+	+	+
A0A8J9C4H3;A0A8Q3SHP0;E7EU81;Q14789;Q14789-2;Q14789-3;Q14789-4	GOLGB1	Golgin subfamily B member 1;Golgin subfamily B member 1 (Fragment);Golgin subfamily B member 1;Golgin subfamily B member 1;Isoform 2 of Golgin subfamily B member 1;Isoform 3 of Golgin subfamily B member 1;Isoform 4 of Golgin subfamily B member 1	+	+	+	+	+	+
A0A8Q3S458;Q8NFD5-1	ARID1B	AT-rich interactive domain-containing protein 1B;Isoform 1 of AT-rich interactive domain-containing protein 1B	+	+	+	+	+	+
A0A8Q3SHF1;A0A8Q3SHG9;A0A8Q3SHH4;A0A8Q3SHN7;A0A8Q3WK75;H0YA82;Q4G0J3;Q4G0J3-3	LARP7	La-related protein 7;La-related protein 7;La-related protein 7;La-related protein 7;La-related protein 7;La-related protein 7;La-related protein 7;Isoform 3 of La-related protein 7	+	+	+	+	+	+
A0A8Q3SHL5;A0A8Q3SHT5;A0A8Q3SIK4;A0A8Q3WKE5;A0A8Q3WKF4;Q96I59	NARS2	Probable asparagine--tRNA ligase, mitochondrial;Probable asparagine--tRNA ligase, mitochondrial;Probable asparagine--tRNA ligase, mitochondrial;Probable asparagine--tRNA ligase, mitochondrial;Probable asparagine--tRNA ligase, mitochondrial;Probable asparagine--tRNA ligase, mitochondrial	+	+	+	+	+	+
A0A8Q3SHL8;A0A8Q3SII1;A0A8Q3WKC7;A0A8Q3WKC9;Q96HW7	INTS4	Integrator complex subunit 4	+	+	+	+	+	+
A0A8Q3SHM7;A0A8Q3SHU0;A0A8Q3SHU4;A0A8Q3SHU5;A0A8Q3SHV0;A0A8Q3SHV2;A0A8Q3SHX5;A0A8Q3SI06;G3V2C4;G3V3K8;G3V5R6;G5EA54;Q49AL5;Q8TD10;Q8TD10-3	MIPOL1	Mirror-image polydactyly gene 1 protein;Mirror-image polydactyly gene 1 protein;Mirror-image polydactyly gene 1 protein;Mirror-image polydactyly gene 1 protein;Mirror-image polydactyly gene 1 protein;Mirror-image polydactyly gene 1 protein;Mirror-image polydactyly gene 1 protein;Mirror-image polydactyly gene 1 protein (Fragment);Mirror-image polydactyly gene 1 protein (Fragment);Mirror-image poly…	+	+	+	+	+	+
A0A8Q3SHU8;P82663	MRPS25	28S ribosomal protein S25, mitochondrial;28S ribosomal protein S25, mitochondrial	+	+	+	+	+	+
A0A8Q3SHZ3;O95613	PCNT	Pericentrin	+	+	+	+	+	+
A0A8Q3SI22	C3	Complement C3 (Fragment)
A0A8Q3SI24;A0A8Q3WKK3;A0A8Q3WKK5;A0A8Q3WKL7;A0A8Q3WKQ7;A0A8Q3WLQ2;H7BYF2;Q5JRG1;Q9BVL2;Q9BVL2-2;Q9BVL2-3	NUP58	Nucleoporin p58/p45 (Fragment);Nucleoporin p58/p45;Nucleoporin p58/p45;Nucleoporin p58/p45;Nucleoporin p58/p45;Nucleoporin p58/p45 (Fragment);Nucleoporin p58/p45 (Fragment);Nucleoporin p58/p45 (Fragment);Nucleoporin p58/p45;Isoform 2 of Nucleoporin p58/p45;Isoform 3 of Nucleoporin p58/p45	+	+	+	+	+	+
A0A8Q3SI37;A0A8Q3SI95;P02748	C9	Complement component C9	+	+	+	+	+	+
A0A8Q3SI46;A0A8Q3SIA9;A0A8Q3SIC0;A0A8Q3SIC7;A0A8Q3SIG8;A0A8Q3SIH0;A0A8Q3SJ63;A0A8Q3WKY2;A0A8Q3WKZ1;A0A8Q3WKZ4;A0A8Q3WKZ5;A0A8Q3WKZ6;A0A8Q3WKZ9;A0A8Q3WL01;A0A8Q3WM09;A0A8Q3WM84;F5GWI4;P00813	ADA	Adenosine deaminase	+	+	+	+	+	+
A0A8Q3SI57;Q05GC8;Q96PN7;Q96PN7-2;Q96PN7-3;Q96PN7-4;Q96PN7-5	TRERF1	Transcriptional-regulating factor 1;Breast cancer anti-estrogen resistance 2;Transcriptional-regulating factor 1;Isoform 2 of Transcriptional-regulating factor 1;Isoform 3 of Transcriptional-regulating factor 1;Isoform 4 of Transcriptional-regulating factor 1;Isoform 5 of Transcriptional-regulating factor 1	+	+	+	+	+	+
A0A8Q3SI60;A0A8Q3WKP3;P25942	CD40	Tumor necrosis factor receptor superfamily member 5;CD40 antigen (TNF receptor superfamily member 5), isoform CRA_f;Tumor necrosis factor receptor superfamily member 5	+	+	+	+	+	+
A0A8Q3SI63;P02745	C1QA	Complement C1q subcomponent subunit A	+	+	+	+	+
A0A8Q3SI66;A0A8Q3SID9;A0A8Q3WKY8;E7EQ01;E7EQ06;E7ETB7;Q14790;Q14790-2;Q14790-3;Q14790-4;Q14790-5;Q14790-6;Q14790-7;Q14790-8;Q14790-9	CASP8	Caspase-8 (Fragment);Caspase-8;Caspase-8;Caspase-8 (Fragment);Caspase-8 (Fragment);Caspase-8 (Fragment);Caspase-8;Isoform 2 of Caspase-8;Isoform 3 of Caspase-8;Isoform 4 of Caspase-8;Isoform 5 of Caspase-8;Isoform 6 of Caspase-8;Isoform 7 of Caspase-8;Isoform 8 of Caspase-8;Isoform 9 of Caspase-8	+	+	+	+	+	+
A0A8Q3SI82;A0A8Q3SI85;A0A8Q3SIB0;A0A8Q3SIC9;A0A8Q3SIE6;A0A8Q3WM77	DUSP11	RNA/RNP complex-1-interacting phosphatase	+	+	+	+	+	+
A0A8Q3SI88;A0A8Q3WL56;A0A8Q3WM97;P07358	C8B	Complement component C8 beta chain
A0A8Q3SIA4;A0A8Q3WKU6;A0A8Q3WM48;B8ZZI9;Q6ULP2;Q6ULP2-6;Q6ULP2-8;Q6ULP2-9	AFTPH	Aftiphilin;Aftiphilin;Aftiphilin;Aftiphilin (Fragment);Aftiphilin;Isoform 2 of Aftiphilin;Isoform 4 of Aftiphilin;Isoform 5 of Aftiphilin	+	+	+	+	+	+
A0A8Q3SIB2;A0A8Q3WKV4;Q9BWT1;Q9BWT1-2;Q9BWT1-5;Q9BWT1-6	CDCA7	Cell division cycle-associated protein 7;Cell division cycle-associated protein 7;Cell division cycle-associated protein 7;Isoform 2 of Cell division cycle-associated protein 7;Isoform 5 of Cell division cycle-associated protein 7;Isoform 6 of Cell division cycle-associated protein 7	+	+	+	+	+	+
A0A8Q3SIB7;A0A8Q3SII9;A0A8Q3WKY0;Q6F5E8;Q6F5E8-2	CARMIL2	Capping protein, Arp2/3 and myosin-I linker protein 2;Capping protein, Arp2/3 and myosin-I linker protein 2;Capping protein, Arp2/3 and myosin-I linker protein 2;Capping protein, Arp2/3 and myosin-I linker protein 2;Isoform 2 of Capping protein, Arp2/3 and myosin-I linker protein 2	+	+	+	+	+	+
A0A8Q3SIB8;A0A8Q3SIF4;A0A8Q3SII2;O43909	EXTL3	Exostosin-like 3	+	+	+	+	+	+
A0A8Q3SIC5;P14649	MYL6B	Myosin light chain 6B	+	+	+	+	+	+
A0A8Q3SID6;P01031	C5	Complement C5
A0A8Q3SIE7;A0A8Q3SIH1;A0A8Q3SIK5;A0A8Q3SIL3;A0A8Q3SIV2;A0A8Q3WL63;A0A8Q3WL68;A0A8Q3WL92;A0A8Q3WL96;A0A8Q3WLA4;A0A8Q3WLC1;A0A8Q3WMD8;A0A8Q3WMH1;C9J512;C9JZA9;H7C1M0;Q9NW38;Q9NW38-2	FANCL	E3 ubiquitin-protein ligase FANCL;E3 ubiquitin-protein ligase FANCL;E3 ubiquitin-protein ligase FANCL;E3 ubiquitin-protein ligase FANCL;E3 ubiquitin-protein ligase FANCL;E3 ubiquitin-protein ligase FANCL;E3 ubiquitin-protein ligase FANCL;E3 ubiquitin-protein ligase FANCL;E3 ubiquitin-protein ligase FANCL;E3 ubiquitin-protein ligase FANCL;E3 ubiquitin-protein ligase FANCL;E3 ubiquitin-protein liga…	+	+	+		+	+
A0A8Q3SIF5;H0YKI9;Q7Z2Z2;Q7Z2Z2-2	EFL1	Elongation factor-like GTPase 1;Elongation factor-like GTPase 1;Elongation factor-like GTPase 1;Isoform 2 of Elongation factor-like GTPase 1	+	+	+	+	+	+
A0A8Q3SIH4;A0A8Q3WL14;A0A8Q3WL20;P13498	CYBA	Cytochrome b-245 light chain	+	+	+	+	+	+
A0A8Q3SIJ2;A0A8Q3SIP5;A0A8Q3SIU6;A0A8Q3SJD2;Q9HCE0;Q9HCE0-2	EPG5	Ectopic P granules protein 5 homolog;Ectopic P granules protein 5 homolog;Ectopic P granules protein 5 homolog;Ectopic P granules protein 5 homolog;Ectopic P granules protein 5 homolog;Isoform 2 of Ectopic P granules protein 5 homolog	+	+	+	+	+	+
A0A8Q3SIP9;A0A8Q3WKG3;P82675	MRPS5	28S ribosomal protein S5, mitochondrial;28S ribosomal protein S5, mitochondrial;28S ribosomal protein S5, mitochondrial	+	+	+	+	+	+
A0A8Q3SIR6;A0A8Q3SJI5;A0A8Q3WLI5;P25445;P25445-6;Q59FU8	FAS	Tumor necrosis factor receptor superfamily member 6;Tumor necrosis factor receptor superfamily member 6;Tumor necrosis factor receptor superfamily member 6;Tumor necrosis factor receptor superfamily member 6;Isoform 6 of Tumor necrosis factor receptor superfamily member 6;Tumor necrosis factor receptor superfamily member 6 (Fragment)	+	+	+	+	+	+
A0A8Q3SIU1;Q9UJF2;Q9UJF2-2	RASAL2	Ras GTPase-activating protein nGAP;Ras GTPase-activating protein nGAP;Isoform 2 of Ras GTPase-activating protein nGAP	+	+	+	+	+	+
A0A8Q3SIY6;A0A8Q3WLC8;O60832	DKC1	H/ACA ribonucleoprotein complex subunit DKC1	+	+	+	+	+	+
A0A8Q3SIY9;Q8N4X5;Q8N4X5-2;Q8N4X5-4	AFAP1L2	Actin filament-associated protein 1-like 2;Actin filament-associated protein 1-like 2;Isoform 2 of Actin filament-associated protein 1-like 2;Isoform 4 of Actin filament-associated protein 1-like 2	+	+	+	+	+	+
A0A8Q3SIZ0;P02747	C1QC	Complement C1q subcomponent subunit C
A0A8Q3SIZ8;A0A8Q3SJ30;D6R9N5;D6RB08;H0Y956;K4DIA4;K4DIA5;P14316;P14316-2	IRF2	Interferon regulatory factor 2;Interferon regulatory factor 2;Interferon regulatory factor 2 (Fragment);Interferon regulatory factor 2 (Fragment);Interferon regulatory factor 2;Interferon regulatory factor 2;Interferon regulatory factor 2 (Fragment);Interferon regulatory factor 2;Isoform 2 of Interferon regulatory factor 2	+	+	+	+	+	+
A0A8Q3SJA8;A0A8Q3WL55;A0A8Q3WL66;C9J5X9;Q8NB91	FANCB	Fanconi anemia group B protein	+	+	+	+	+	+
A0A8Q3SJL1;B5MCZ3;P05231	IL6	Interleukin-6	+	+	+	+	+	+
A0A8Q3WK65;D6RBV2;D6RIU4;Q12907	LMAN2	Vesicular integral-membrane protein VIP36;Vesicular integral-membrane protein VIP36;Vesicular integral-membrane protein VIP36 (Fragment);Vesicular integral-membrane protein VIP36	+	+	+	+	+	+
A0A8Q3WK70;O00566	MPHOSPH10	U3 small nucleolar ribonucleoprotein protein MPP10	+	+	+	+	+	+
A0A8Q3WK80;Q9NZL9	MAT2B	Methionine adenosyltransferase 2 subunit beta	+	+	+	+	+	+
A0A8Q3WKA3;A0A8Q3WKF6;A0A8Q3WLQ4;Q9NZJ7;Q9NZJ7-2	MTCH1	Mitochondrial carrier homolog 1;Mitochondrial carrier homolog 1;Mitochondrial carrier homolog 1;Mitochondrial carrier homolog 1;Isoform 2 of Mitochondrial carrier homolog 1	+	+	+	+	+	+
A0A8Q3WKF1;A0A8Q3WKZ8;Q92552;Q92552-2	MRPS27	28S ribosomal protein S27, mitochondrial;28S ribosomal protein S27, mitochondrial;28S ribosomal protein S27, mitochondrial;Isoform 2 of 28S ribosomal protein S27, mitochondrial	+	+	+	+	+	+
A0A8Q3WKJ4;Q7Z3B4;Q7Z3B4-3	NUP54	Nucleoporin p54;Nucleoporin p54;Isoform 3 of Nucleoporin p54	+	+	+	+	+	+
A0A8Q3WKJ9;A0A8Q3WKK0;O00203;O00203-3	AP3B1	AP-3 complex subunit beta-1;AP-3 complex subunit beta-1;AP-3 complex subunit beta-1;Isoform 2 of AP-3 complex subunit beta-1	+	+	+	+	+	+
A0A8Q3WKN4;A0A8Q3WKQ2;A0A8Q3WKT7;A0A8Q3WL79;P07357	C8A	Complement component C8 alpha chain;Complement component C8 alpha chain (Fragment);Complement component C8 alpha chain;Complement component C8 alpha chain;Complement component C8 alpha chain
A0A8Q3WKN6	MTCL1	Microtubule cross-linking factor 1	+	+	+	+	+	+
A0A8Q3WKR1;O15231;O15231-3;O15231-6	ZNF185	Zinc finger protein 185;Zinc finger protein 185;Isoform 3 of Zinc finger protein 185;Isoform 6 of Zinc finger protein 185	+	+	+	+	+	+
A0A8Q3WKT9;Q9P2D1	CHD7	Chromodomain-helicase-DNA-binding protein 7	+	+	+	+	+	+
A0A8Q3WL67;Q9ULJ1;Q9ULJ1-2;Q9ULJ1-3;Q9ULJ1-4;Q9ULJ1-6	ODF2L	Protein BCAP (Fragment);Protein BCAP;Isoform 2 of Protein BCAP;Isoform 3 of Protein BCAP;Isoform 4 of Protein BCAP;Isoform 6 of Protein BCAP	+	+	+	+	+	+
A0A8Q3WLH9;O15287	FANCG	Fanconi anemia group G protein	+	+	+	+	+	+
A0A8Q3WLL7;Q14691	GINS1	DNA replication complex GINS protein PSF1	+	+	+	+	+	+
A0A8Q3WLM4;E7ESA6;H0YBP1;Q05397;Q05397-7	PTK2	Focal adhesion kinase 1;Non-specific protein-tyrosine kinase;Non-specific protein-tyrosine kinase (Fragment);Focal adhesion kinase 1;Isoform 7 of Focal adhesion kinase 1	+	+	+	+	+	+
A0A8Q3WLN3;A0A8Q3WMF6;E9PCE7;E9PMP8;H7BZ57;P53804;P53804-2;P53804-3	TTC3	E3 ubiquitin-protein ligase TTC3;E3 ubiquitin-protein ligase TTC3 (Fragment);RING-type E3 ubiquitin transferase (Fragment);RING-type E3 ubiquitin transferase (Fragment);E3 ubiquitin-protein ligase TTC3;E3 ubiquitin-protein ligase TTC3;Isoform TPRDII of E3 ubiquitin-protein ligase TTC3;Isoform TPRDIII of E3 ubiquitin-protein ligase TTC3	+	+	+	+	+	+
A0A8Q3WMA7;P23246	SFPQ	Splicing factor, proline- and glutamine-rich;Splicing factor, proline- and glutamine-rich	+	+	+	+	+	+
A0A8Q3WMI8;Q5T5P2;Q5T5P2-10;Q5T5P2-2;Q5T5P2-7;Q5T5P2-9	KIAA1217	Sickle tail protein homolog;Sickle tail protein homolog;Isoform 10 of Sickle tail protein homolog;Isoform 2 of Sickle tail protein homolog;Isoform 5 of Sickle tail protein homolog;Isoform 9 of Sickle tail protein homolog	+	+	+	+	+	+
A0AV96;A0AV96-2;B7Z8Z7	RBM47	RNA-binding protein 47;Isoform 2 of RNA-binding protein 47;RNA-binding protein 47	+	+	+	+	+	+
A0AVF1;A0AVF1-3	TTC26	Intraflagellar transport protein 56;Isoform 3 of Intraflagellar transport protein 56	+	+	+	+	+	+
A0AVK6	E2F8	Transcription factor E2F8
A0AVT1	UBA6	Ubiquitin-like modifier-activating enzyme 6	+	+	+	+	+	+
A0JLT2;A0JLT2-2;J3KR33	MED19	Mediator of RNA polymerase II transcription subunit 19;Isoform 2 of Mediator of RNA polymerase II transcription subunit 19;Mediator of RNA polymerase II transcription subunit 19	+	+	+	+	+	+
A0MZ66	SHTN1	Shootin-1	+	+	+	+	+	+
A0PJW6	TMEM223	Transmembrane protein 223	+	+	+	+	+	+
A1A4S6;H0Y8W5	ARHGAP10	Rho GTPase-activating protein 10;Rho GTPase-activating protein 10 (Fragment)	+	+	+	+	+	+
A1L0T0;M0R026	ILVBL	2-hydroxyacyl-CoA lyase 2	+	+	+	+	+	+
A1L4H1;A1L4H1-2	SSC5D	Soluble scavenger receptor cysteine-rich domain-containing protein SSC5D;Isoform 2 of Soluble scavenger receptor cysteine-rich domain-containing protein SSC5D
A1X283	SH3PXD2B	SH3 and PX domain-containing protein 2B	+	+	+	+	+	+
A1XBS5;A1XBS5-2;A1XBS5-3;A1XBS5-4;H0YC32	CIBAR1	CBY1-interacting BAR domain-containing protein 1;Isoform 2 of CBY1-interacting BAR domain-containing protein 1;Isoform 3 of CBY1-interacting BAR domain-containing protein 1;Isoform 4 of CBY1-interacting BAR domain-containing protein 1;CBY1-interacting BAR domain-containing protein 1 (Fragment)	+	+	+	+	+	+
A2A274;Q99798	ACO2	Aconitate hydratase, mitochondrial;Aconitate hydratase, mitochondrial	+	+	+	+	+	+
A2A283;B5MCD7;F8WCE4;O43759;O43759-2	SYNGR1	Synaptogyrin-1;Synaptogyrin-1;Synaptogyrin-1;Synaptogyrin-1;Isoform 1B of Synaptogyrin-1	+	+	+	+	+	+
A2A2V2;P42696	RBM34	RNA-binding protein 34 (Fragment);RNA-binding protein 34	+	+	+	+	+	+
A2A3N6	PIPSL	Putative PIP5K1A and PSMD4-like protein	+	+	+	+	+	+
A2ACR1;P28065;P28065-2	PSMB9	Proteasome subunit beta;Proteasome subunit beta type-9;Isoform LMP2.S of Proteasome subunit beta type-9	+	+	+	+	+	+
A2IDC6;Q13084	MRPL28	39S ribosomal protein L28, mitochondrial (Fragment);39S ribosomal protein L28, mitochondrial	+	+	+	+	+	+
A2RRP1	NBAS	NBAS subunit of NRZ tethering complex	+	+	+	+	+	+
A2RU37	LINC02872	Uncharacterized protein encoded by LINC02872	+	+	+	+	+	+
A2RUC4	TYW5	tRNA wybutosine-synthesizing protein 5	+	+	+	+	+	+
A2RUS2;A2RUS2-2;E9PF32;H0YAY3	DENND3	DENN domain-containing protein 3;Isoform 2 of DENN domain-containing protein 3;DENN domain-containing protein 3;DENN domain-containing protein 3 (Fragment)	+	+	+	+	+	+
A3KMH1;A3KMH1-3	VWA8	von Willebrand factor A domain-containing protein 8;Isoform 3 of von Willebrand factor A domain-containing protein 8	+	+	+	+	+	+
A3KN83-2	SBNO1	Isoform 2 of Protein strawberry notch homolog 1	+	+	+	+	+	+
A4D1E9	GTPBP10	GTP-binding protein 10	+	+	+	+	+	+
A4D1P6	WDR91	WD repeat-containing protein 91	+	+	+	+	+	+
A4D1S5;A4D1S5-2	RAB19	Ras-related protein Rab-19;Isoform 2 of Ras-related protein Rab-19	+	+	+	+	+	+
A4D1U4;C9J7X6	DENND11	DENN domain-containing protein 11	+	+	+		+	+
A4D2B0;C9JAV3	MBLAC1	Metallo-beta-lactamase domain-containing protein 1;Metallo-beta-lactamase domain-containing protein 1 (Fragment)	+		+	+	+
A5D8V6;F5H4Q5	VPS37C	Vacuolar protein sorting-associated protein 37C;Vacuolar protein sorting-associated protein 37C (Fragment)	+	+	+	+	+	+
A5PLL7;A5PLL7-2;Q5TGE2	PEDS1	Plasmanylethanolamine desaturase;Isoform 2 of Plasmanylethanolamine desaturase;HCG2044780, isoform CRA_b	+	+	+	+	+	+
A5PLN9;A5PLN9-2;A5PLN9-4;A5PLN9-5;A5PLN9-7;D6RB83;H0YBF8	TRAPPC13	Trafficking protein particle complex subunit 13;Isoform 2 of Trafficking protein particle complex subunit 13;Isoform 3 of Trafficking protein particle complex subunit 13;Isoform 4 of Trafficking protein particle complex subunit 13;Isoform 5 of Trafficking protein particle complex subunit 13;Trafficking protein particle complex subunit 13;Trafficking protein particle complex subunit 13 (Fragment)	+	+	+	+	+	+
A5YKK6	CNOT1	CCR4-NOT transcription complex subunit 1	+	+	+	+	+	+
A6NCC9;C9JDU0;C9JHT9;C9JJV1;E9PL88;E9PME3;Q9Y5U2;Q9Y5U2-2	TSSC4	Protein TSSC4;Protein TSSC4 (Fragment);Protein TSSC4 (Fragment);Protein TSSC4 (Fragment);Protein TSSC4 (Fragment);Protein TSSC4 (Fragment);Protein TSSC4;Isoform 2 of Protein TSSC4	+	+	+	+	+	+
A6NCE7;H3BTL1;Q9GZQ8	MAP1LC3B2	Microtubule-associated proteins 1A/1B light chain 3 beta 2;Microtubule-associated protein 1 light chain 3 beta, isoform CRA_f;Microtubule-associated proteins 1A/1B light chain 3B	+	+	+	+	+	+
A6NCT7;Q07092;Q07092-2	COL16A1	Collagen alpha-1(XVI) chain;Collagen alpha-1(XVI) chain;Isoform 2 of Collagen alpha-1(XVI) chain	+			+
A6ND36;A6ND36-2	FAM83G	Protein FAM83G;Isoform 2 of Protein FAM83G	+	+	+	+	+	+
A6NDF3;Q9BVG4	PBDC1	Protein PBDC1	+	+	+	+	+	+
A6NDG6	PGP	Glycerol-3-phosphate phosphatase	+	+	+	+	+	+
A6NDI0	TRIM49B	Putative tripartite motif-containing protein 49B	+		+	+
A6NDU8	RIMOC1	RAB7A-interacting MON1-CCZ1 complex subunit 1	+	+	+	+	+	+
A6NED2;G3V2I3	RCCD1	RCC1 domain-containing protein 1	+	+	+	+	+	+
A6NEL0;A6NL93;P05114	HMGN1	Non-histone chromosomal protein HMG-14	+	+	+	+	+	+
A6NEM2;P51610;P51610-2;P51610-4	HCFC1	Host cell factor 1;Host cell factor 1;Isoform 2 of Host cell factor 1;Isoform 4 of Host cell factor 1	+	+	+	+	+	+
A6NEP9;H7BXY6;Q8NG11;Q8NG11-2;Q8NG11-3	TSPAN14	Tetraspanin (Fragment);Tetraspanin;Tetraspanin-14;Isoform 2 of Tetraspanin-14;Isoform 3 of Tetraspanin-14
A6NF51;O95861;O95861-2;O95861-4	BPNT1	3'(2'),5'-bisphosphate nucleotidase 1;3'(2'),5'-bisphosphate nucleotidase 1;Isoform 2 of 3'(2'),5'-bisphosphate nucleotidase 1;Isoform 4 of 3'(2'),5'-bisphosphate nucleotidase 1	+	+	+	+	+	+
A6NFI3	ZNF316	Zinc finger protein 316	+	+	+	+	+	+
A6NFQ9;F8W8I8	SEPTIN8	Septin	+	+	+	+	+	+
A6NFS0;Q9NSD4;Q9NSD4-2	ZNF275	Zinc finger protein 275;Zinc finger protein 275;Isoform 2 of Zinc finger protein 275	+	+	+	+	+	+
A6NFV8;D6RCT8;Q96EV8;Q96EV8-2	DTNBP1	Dysbindin;Dysbindin;Dysbindin;Isoform 2 of Dysbindin	+	+	+	+	+	+
A6NFX8;Q9UKK9	NUDT5	ADP-sugar pyrophosphatase	+	+	+	+	+	+
A6NG10;K7EIJ0;K7EMC9;K7ENL2;Q969T9;Q969T9-2	WBP2	WW domain-binding protein 2;WW domain-binding protein 2 (Fragment);WW domain-binding protein 2;WW domain-binding protein 2;WW domain-binding protein 2;Isoform 2 of WW domain-binding protein 2	+	+	+	+	+	+
A6NGJ0;P51808	DYNLT3	Dynein light chain Tctex-type 3	+	+	+	+	+	+
A6NGP5;Q9H910;Q9H910-3	JPT2	Jupiter microtubule-associated homolog 2;Jupiter microtubule associated homolog 2;Isoform 3 of Jupiter microtubule associated homolog 2	+	+	+	+	+	+
A6NGU5;B5MCK8;E7ET76;E7ETR7;P19440;P19440-2;P36268;P36268-2;P36268-3	GGT3P	Putative glutathione hydrolase 3 proenzyme;Glutathione hydrolase;Glutathione hydrolase 1 proenzyme (Fragment);Glutathione hydrolase 1 proenzyme (Fragment);Glutathione hydrolase 1 proenzyme;Isoform 2 of Glutathione hydrolase 1 proenzyme;Inactive glutathione hydrolase 2;Isoform 2 of Inactive glutathione hydrolase 2;Isoform 3 of Inactive glutathione hydrolase 2	+	+	+	+	+	+
A6NGW1;O95070	YIF1A	Protein YIF1;Protein YIF1A	+	+	+	+	+	+
A6NHB5;Q14202;Q14202-2	ZMYM3	Zinc finger MYM-type protein 3;Zinc finger MYM-type protein 3;Isoform 2 of Zinc finger MYM-type protein 3	+	+	+	+	+	+
A6NHJ8;A6NMA8;A6NND8;H7C0X3;H7C3I5;O95825	CRYZL1	Quinone oxidoreductase-like protein 1;Quinone oxidoreductase-like protein 1;Quinone oxidoreductase-like protein 1;Quinone oxidoreductase-like protein 1 (Fragment);Quinone oxidoreductase-like protein 1 (Fragment);Quinone oxidoreductase-like protein 1	+	+	+	+	+	+
A6NHQ2	FBLL1	rRNA/tRNA 2'-O-methyltransferase fibrillarin-like protein 1	+	+	+	+	+	+
A6NIH7	UNC119B	Protein unc-119 homolog B	+	+	+	+	+	+
A6NIT2;A6NMN0;P46020;P46020-2;P46020-3	PHKA1	Phosphorylase b kinase regulatory subunit;Phosphorylase b kinase regulatory subunit;Phosphorylase b kinase regulatory subunit alpha, skeletal muscle isoform;Isoform 2 of Phosphorylase b kinase regulatory subunit alpha, skeletal muscle isoform;Isoform 3 of Phosphorylase b kinase regulatory subunit alpha, skeletal muscle isoform	+	+	+	+	+	+
A6NIV2;Q9P0U1	TOMM7	Mitochondrial import receptor subunit TOM7 homolog	+	+	+		+	+
A6NIZ0;Q9GZM8;Q9GZM8-2;Q9GZM8-3	NDEL1	Nuclear distribution protein nudE-like 1;Nuclear distribution protein nudE-like 1;Isoform 2 of Nuclear distribution protein nudE-like 1;Isoform 3 of Nuclear distribution protein nudE-like 1	+	+	+	+	+	+
A6NJ78	METTL15	12S rRNA N4-methylcytidine (m4C) methyltransferase	+	+	+	+	+	+
A6NKD9	CCDC85C	Coiled-coil domain-containing protein 85C	+	+	+	+	+	+
A6NLH6;Q9P003	CNIH4	Protein cornichon homolog 4	+	+	+	+	+	+
A6NM28	ZFP92	Zinc finger protein 92 homolog	+	+	+	+	+	+
A6NMH8;E9PIF1;E9PJK1;E9PRJ8;H0YDJ9;H0YDL9;P60033	CD81	CD81 antigen;CD81 antigen;CD81 antigen;Tetraspanin (Fragment);Tetraspanin (Fragment);Tetraspanin (Fragment);CD81 antigen	+	+	+	+	+	+
A6NMQ1;P09884	POLA1	DNA polymerase;DNA polymerase alpha catalytic subunit	+	+	+	+	+	+
A6NMQ3;O43768;O43768-2;O43768-3;O43768-4;O43768-9;Q5T5H1	ENSA	Alpha-endosulfine;Alpha-endosulfine;Isoform 2 of Alpha-endosulfine;Isoform 3 of Alpha-endosulfine;Isoform 4 of Alpha-endosulfine;Isoform 9 of Alpha-endosulfine;Alpha-endosulfine	+	+	+	+	+
A6NN50;O75147;O75147-1;O75147-2;O75147-4	OBSL1	Obscurin-like protein 1;Obscurin-like protein 1;Isoform 3 of Obscurin-like protein 1;Isoform 2 of Obscurin-like protein 1;Isoform 4 of Obscurin-like protein 1	+	+	+	+	+	+
A6NNK5;Q12888;Q12888-2;Q12888-3	TP53BP1	TP53-binding protein 1;TP53-binding protein 1;Isoform 2 of TP53-binding protein 1;Isoform 3 of TP53-binding protein 1	+	+	+	+	+	+
A6NP52;O60831	PRAF2	PRA1 family protein;PRA1 family protein 2	+	+	+	+	+	+
A6PVH9;B0QZ18;E7ENH5;F2Z2V0;Q5JX44;Q5JX56;Q5JX58;Q5JX59;Q5JX60;Q99829	CPNE1	Copine-1;Copine-1;Copine-1;Copine-1 (Fragment);Copine-1 (Fragment);Copine-1 (Fragment);Copine-1 (Fragment);Copine-1 (Fragment);Copine-1 (Fragment);Copine-1	+	+	+	+	+	+
A6PVP4;B7ZBQ3;Q9H944	MED20	Mediator of RNA polymerase II transcription subunit 20 (Fragment);Mediator of RNA polymerase II transcription subunit 20;Mediator of RNA polymerase II transcription subunit 20	+	+	+	+	+	+
A6PW57;Q99755-2;Q99755-3	PIP5K1A	Phosphatidylinositol 4-phosphate 5-kinase type-1 alpha;Isoform 2 of Phosphatidylinositol 4-phosphate 5-kinase type-1 alpha;Isoform 3 of Phosphatidylinositol 4-phosphate 5-kinase type-1 alpha	+	+	+	+	+	+
A6PWM2;Q6UXH1;Q6UXH1-2;Q6UXH1-3;Q6UXH1-4;Q6UXH1-5;Q6UXH1-6	CRELD2	Protein disulfide isomerase CRELD2 (Fragment);Protein disulfide isomerase CRELD2;Isoform 2 of Protein disulfide isomerase CRELD2;Isoform 3 of Protein disulfide isomerase CRELD2;Isoform 4 of Protein disulfide isomerase CRELD2;Isoform 5 of Protein disulfide isomerase CRELD2;Isoform 6 of Protein disulfide isomerase CRELD2	+	+	+	+	+	+
A6XGL2;C9JNR5;F8WCM5;P01308	INS	Insulin;Insulin (Fragment);Insulin, isoform 2;Insulin
A6XND0;B3KWK7;P17936;P17936-2	IGFBP3	Insulin-like growth factor-binding protein 3;Insulin-like growth factor binding protein 3, isoform CRA_b;Insulin-like growth factor-binding protein 3;Isoform 2 of Insulin-like growth factor-binding protein 3	+	+	+	+	+	+
A6ZKI3;Q9BWD3	RTL8C	Retrotransposon Gag-like protein 8C;Retrotransposon Gag-like protein 8A	+	+	+	+	+	+
A7E2V4;A7E2V4-2;A7E2V4-3;A7E2V4-4;A7E2V4-5;S4R393;S4R3H3;S4R410	ZSWIM8	Zinc finger SWIM domain-containing protein 8;Isoform 2 of Zinc finger SWIM domain-containing protein 8;Isoform 3 of Zinc finger SWIM domain-containing protein 8;Isoform 4 of Zinc finger SWIM domain-containing protein 8;Isoform 5 of Zinc finger SWIM domain-containing protein 8;Zinc finger SWIM domain-containing protein 8;Zinc finger SWIM domain-containing protein 8;Zinc finger SWIM domain-containi…	+	+	+	+	+	+
A8CG34;Q96HA1	POM121C	Nuclear envelope pore membrane protein POM 121C;Nuclear envelope pore membrane protein POM 121	+	+	+	+	+	+
A8K7Q2	HSPA8	Heat shock cognate 71 kDa protein	+	+	+	+	+	+
A8K8P3;A8K8P3-10;A8K8P3-2;A8K8P3-3;A8K8P3-4;A8K8P3-5;A8K8P3-9;D3YTJ2	SFI1	Protein SFI1 homolog;Isoform 10 of Protein SFI1 homolog;Isoform 2 of Protein SFI1 homolog;Isoform 3 of Protein SFI1 homolog;Isoform 4 of Protein SFI1 homolog;Isoform 5 of Protein SFI1 homolog;Isoform 9 of Protein SFI1 homolog;Protein SFI1 homolog	+	+	+	+	+	+
A8KAH6;Q16082	HSPB2-C11orf52	Heat shock 27kDa protein 2, isoform CRA_a;Heat shock protein beta-2	+	+	+	+	+	+
A8MPP1;Q96FC9-2;Q96FC9-3;Q96FC9-4	DDX11L8	Putative ATP-dependent RNA helicase DDX11-like protein 8;Isoform 2 of ATP-dependent DNA helicase DDX11;Isoform 3 of ATP-dependent DNA helicase DDX11;Isoform 4 of ATP-dependent DNA helicase DDX11	+	+	+	+	+	+
A8MPU2;C9IZZ8;C9J0J6;C9J5T5;C9J6Y2;C9JBU8;C9JZ07;G3V1A3;O14713;O14713-2	ITGB1BP1	Integrin beta 1 binding protein 1, isoform CRA_g;Integrin beta-1-binding protein 1 (Fragment);Integrin beta-1-binding protein 1 (Fragment);Integrin beta-1-binding protein 1 (Fragment);Integrin beta-1-binding protein 1 (Fragment);Integrin beta-1-binding protein 1 (Fragment);Integrin beta-1-binding protein 1 (Fragment);Integrin beta 1 binding protein 1, isoform CRA_a;Integrin beta-1-binding protein…	+	+	+	+	+	+
A8MRA7;H0YD21;H0YEW4;I3L448;Q5TC12;Q5TC12-2;Q5TC12-3	ATPAF1	ATP synthase mitochondrial F1 complex assembly factor 1;ATP synthase mitochondrial F1 complex assembly factor 1 (Fragment);ATP synthase mitochondrial F1 complex assembly factor 1 (Fragment);ATP synthase mitochondrial F1 complex assembly factor 1;ATP synthase mitochondrial F1 complex assembly factor 1;Isoform 2 of ATP synthase mitochondrial F1 complex assembly factor 1;Isoform 3 of ATP synthase mi…	+	+	+	+	+	+
A8MT69;A8MT69-2;A8MT69-3;J3QR01;J3QR35;J3QRS1	CENPX	Centromere protein X;Isoform 2 of Centromere protein X;Isoform 3 of Centromere protein X;Centromere protein X (Fragment);Centromere protein X (Fragment);Centromere protein X	+	+	+		+	+
A8MTD3;B5MC10;B5MC53;B5MCF8;E7EX18;F8WEL3;G5E9F5;P39210	MPV17	Protein Mpv17;MpV17 mitochondrial inner membrane protein isoform 2;MpV17 transgene, murine homolog, glomerulosclerosis, isoform CRA_f;Protein Mpv17;Protein Mpv17;Protein Mpv17;MpV17 transgene, murine homolog, glomerulosclerosis, isoform CRA_d;Protein Mpv17	+	+	+	+	+	+
A8MTE9;J3KR69;Q9H892;Q9H892-2	TTC12	Tetratricopeptide repeat protein 12;Tetratricopeptide repeat domain 12, isoform CRA_d;Tetratricopeptide repeat protein 12;Isoform 2 of Tetratricopeptide repeat protein 12	+	+	+	+	+	+
A8MUM1;Q53HC9	EIPR1	EARP and GARP complex-interacting protein 1	+	+	+	+	+	+
A8MVV6;E9PN41;E9PPX8;E9PSH3;J3KQ42;O14817	TSPAN4	Tetraspanin;Tetraspanin-4 (Fragment);Tetraspanin-4;Tetraspanin-4 (Fragment);Tetraspanin;Tetraspanin-4	+	+	+	+	+
A8MVW0	FAM171A2	Protein FAM171A2	+	+	+	+	+	+
A8MVW5;A8MVW5-2;A8MVW5-3	HEPACAM2	HEPACAM family member 2;Isoform 2 of HEPACAM family member 2;Isoform 3 of HEPACAM family member 2	+	+	+	+	+	+
A8MW49;P07148	FABP1	Fatty acid-binding protein, liver;Fatty acid-binding protein, liver
A8MWD9;P62308	SNRPGP15	Putative small nuclear ribonucleoprotein G-like protein 15;Small nuclear ribonucleoprotein G	+	+	+	+	+	+
A8MX49;P49593	PPM1F	Protein phosphatase 1F	+	+	+	+	+	+
A8MXB7;Q9Y343	SNX24	Sorting nexin-24	+	+	+	+	+	+
A8MXL6;P55735;P55735-2;P55735-3;P55735-4	SEC13	Protein SEC13 homolog;Protein SEC13 homolog;Isoform 2 of Protein SEC13 homolog;Isoform 3 of Protein SEC13 homolog;Isoform 4 of Protein SEC13 homolog	+	+	+	+	+	+
A8MXR3;H7C2H9;P55345;P55345-2;P55345-3;P55345-4;P55345-5;P55345-6;P55345-7	PRMT2	Protein arginine N-methyltransferase 2;Protein arginine N-methyltransferase 2 (Fragment);Protein arginine N-methyltransferase 2;Isoform 2 of Protein arginine N-methyltransferase 2;Isoform 3 of Protein arginine N-methyltransferase 2;Isoform PRMT2Alpha of Protein arginine N-methyltransferase 2;Isoform PRMT2Beta of Protein arginine N-methyltransferase 2;Isoform PRMT2Gamma of Protein arginine N-methy…	+	+	+	+	+	+
A8MXV4	NUDT19	Acyl-coenzyme A diphosphatase NUDT19	+	+	+		+
A8MYB1	TMCO5B	Transmembrane and coiled-coil domain-containing protein 5B	+	+	+	+	+	+
A8MZB2;P61599;P61599-2	NAA20	N-acetyltransferase 5 (ARD1 homolog, S. cerevisiae), isoform CRA_a;N-alpha-acetyltransferase 20;Isoform 2 of N-alpha-acetyltransferase 20	+	+	+	+	+	+
A9Z1X7;Q8IYB3;Q8IYB3-2	SRRM1	Serine/arginine repetitive matrix protein 1;Serine/arginine repetitive matrix protein 1;Isoform 2 of Serine/arginine repetitive matrix protein 1	+	+	+	+	+	+
B0QY53;B0QY54;Q9Y3M2	CBY1	Protein chibby homolog 1 (Fragment);Protein chibby homolog 1 (Fragment);Protein chibby homolog 1	+	+	+	+	+	+
B0QY60;B0QY64;Q9UH99;Q9UH99-2;Q9UH99-3	SUN2	SUN domain-containing protein 2;SUN domain-containing protein 2;SUN domain-containing protein 2;Isoform 2 of SUN domain-containing protein 2;Isoform 3 of SUN domain-containing protein 2	+	+	+	+	+	+
B0QY89;Q9Y262	EIF3L	Eukaryotic translation initiation factor 3 subunit L	+	+	+	+	+	+
B0QY95;Q9NQG6;Q9NQG6-2	MIEF1	Mitochondrial dynamics protein MID51;Mitochondrial dynamics protein MID51;Isoform 2 of Mitochondrial dynamics protein MID51	+	+	+	+	+	+
B0QYC3;B0QYC4;Q9BWT7;Q9BWT7-2	CARD10	Caspase recruitment domain-containing protein 10 (Fragment);Caspase recruitment domain-containing protein 10 (Fragment);Caspase recruitment domain-containing protein 10;Isoform 2 of Caspase recruitment domain-containing protein 10	+	+	+	+	+	+
B0QYD3;Q9UH17	APOBEC3B	DNA dC->dU-editing enzyme APOBEC-3B	+	+	+	+	+	+
B0QYH2;Q8IWL3	HSCB	Iron-sulfur cluster co-chaperone protein HscB	+	+	+	+	+	+
B0QYN7;H3BQQ9;P63279	UBE2I	SUMO-conjugating enzyme UBC9;SUMO-conjugating enzyme UBC9 (Fragment);SUMO-conjugating enzyme UBC9	+	+	+	+	+	+
B0QYP3;O95931	CBX7	Chromobox protein homolog 7 (Fragment);Chromobox protein homolog 7	+	+	+	+	+	+
B0QYW5;F6RTR7;F8WE74;O43808	SLC25A17	Peroxisomal membrane protein PMP34	+	+	+	+	+	+
B0YIW2;P02656	APOC3	Apolipoprotein C-III
B0YIW6;P48444	ARCN1	Coatomer subunit delta	+	+	+	+	+	+
B1AH58;F5GZ09;Q9BW83;Q9BW83-2	IFT27	Intraflagellar transport protein 27 homolog (Fragment);Intraflagellar transport protein 27 homolog (Fragment);Intraflagellar transport protein 27 homolog;Isoform 2 of Intraflagellar transport protein 27 homolog	+	+	+	+	+	+
B1AH96;O14791;O14791-2	APOL1	Apolipoprotein L1 (Fragment);Apolipoprotein L1;Isoform 2 of Apolipoprotein L1	+	+	+	+	+	+
B1AHJ6;B1AHJ7;O60704	TPST2	Protein-tyrosine sulfotransferase (Fragment);Protein-tyrosine sulfotransferase (Fragment);Protein-tyrosine sulfotransferase 2	+	+	+	+	+	+
B1AK44;Q9UI95	MAD2L2	Mitotic spindle assembly checkpoint protein MAD2B	+	+	+	+	+	+
B1AK88;P47756	CAPZB	F-actin-capping protein subunit beta	+	+	+	+	+	+
B1AKC9;P29323;P29323-2;P29323-3	EPHB2	Receptor protein-tyrosine kinase;Ephrin type-B receptor 2;Isoform 2 of Ephrin type-B receptor 2;Isoform 3 of Ephrin type-B receptor 2	+	+	+	+	+	+
B1AKL4;Q9NRA8;Q9NRA8-3	EIF4ENIF1	Eukaryotic translation initiation factor 4E transporter;Eukaryotic translation initiation factor 4E transporter;Isoform 3 of Eukaryotic translation initiation factor 4E transporter	+	+	+	+	+	+
B1AKN3;Q9P2R6;Q9P2R6-2	RERE	Arginine-glutamic acid dipeptide (RE) repeats, isoform CRA_b;Arginine-glutamic acid dipeptide repeats protein;Isoform 2 of Arginine-glutamic acid dipeptide repeats protein	+	+	+	+	+	+
B1AKT1;Q9H040;Q9H040-2;Q9H040-3	SPRTN	DNA-dependent metalloprotease SPRTN (Fragment);DNA-dependent metalloprotease SPRTN;Isoform 2 of DNA-dependent metalloprotease SPRTN;Isoform 3 of DNA-dependent metalloprotease SPRTN	+	+	+	+	+	+
B1AKV4;F6UTR7;Q9NVA1;Q9NVA1-2;Q9NVA1-3;Q9NVA1-4;Q9NVA1-5	UQCC1	Ubiquinol-cytochrome-c reductase complex assembly factor 1;Ubiquinol-cytochrome-c reductase complex assembly factor 1;Ubiquinol-cytochrome-c reductase complex assembly factor 1;Isoform 2 of Ubiquinol-cytochrome-c reductase complex assembly factor 1;Isoform 3 of Ubiquinol-cytochrome-c reductase complex assembly factor 1;Isoform 4 of Ubiquinol-cytochrome-c reductase complex assembly factor 1;Isofor…	+	+	+	+	+	+
B1AL05;H0Y6Y8;H0YBU8;Q8N983;Q8N983-2;Q8N983-3;Q8N983-4;Q8N983-6;Q8N983-7	MRPL43	39S ribosomal protein L43, mitochondrial;39S ribosomal protein L43, mitochondrial (Fragment);39S ribosomal protein L43, mitochondrial (Fragment);39S ribosomal protein L43, mitochondrial;Isoform 2 of 39S ribosomal protein L43, mitochondrial;Isoform 3 of 39S ribosomal protein L43, mitochondrial;Isoform 4 of 39S ribosomal protein L43, mitochondrial;Isoform 5 of 39S ribosomal protein L43, mitochondri…	+	+	+	+	+	+
B1AL69;Q7L3B6	CDC37L1	Hsp90 co-chaperone Cdc37-like 1	+	+	+	+	+	+
B1ALD0;Q9Y6B7	AP4B1	AP complex subunit beta;AP-4 complex subunit beta-1	+	+	+	+	+	+
B1ALD9;Q15063;Q15063-2;Q15063-3;Q15063-4;Q15063-5	POSTN	Periostin;Periostin;Isoform 2 of Periostin;Isoform 3 of Periostin;Isoform 4 of Periostin;Isoform 5 of Periostin	+	+
B1ALH6;C9IYS5;O14832;O14832-2	PHYH	Phytanoyl-CoA dioxygenase, peroxisomal;Phytanoyl-CoA dioxygenase, peroxisomal (Fragment);Phytanoyl-CoA dioxygenase, peroxisomal;Isoform 2 of Phytanoyl-CoA dioxygenase, peroxisomal	+	+	+	+	+	+
B1ALM5;Q9P0T7	TMEM9	Proton-transporting V-type ATPase complex assembly regulator TMEM9	+	+	+	+	+	+
B1AMB2;Q9BPZ7;Q9BPZ7-2;Q9BPZ7-3;Q9BPZ7-5;Q9BPZ7-6	MAPKAP1	Target of rapamycin complex 2 subunit MAPKAP1 (Fragment);Target of rapamycin complex 2 subunit MAPKAP1;Isoform 2 of Target of rapamycin complex 2 subunit MAPKAP1;Isoform 3 of Target of rapamycin complex 2 subunit MAPKAP1;Isoform 5 of Target of rapamycin complex 2 subunit MAPKAP1;Isoform 6 of Target of rapamycin complex 2 subunit MAPKAP1	+	+	+	+	+	+
B1AMR4	ARHGEF9	Rho guanine nucleotide exchange factor 9	+	+	+	+	+	+
B1ANG9;B1ANH0;B1ANH2;B1ANH3;B1ANH5;Q16774;Q16774-2;Q16774-3	GUK1	Guanylate kinase;Guanylate kinase (Fragment);Guanylate kinase (Fragment);Guanylate kinase (Fragment);Guanylate kinase;Guanylate kinase;Isoform 2 of Guanylate kinase;Isoform 3 of Guanylate kinase	+	+	+	+	+	+
B1APR7;Q99504;Q99504-2;Q99504-3;Q99504-4;Q99504-5	EYA3	Eyes absent homolog;Eyes absent homolog 3;Isoform 2 of Eyes absent homolog 3;Isoform 3 of Eyes absent homolog 3;Isoform 4 of Eyes absent homolog 3;Isoform 5 of Eyes absent homolog 3	+	+	+	+	+	+
B1AQP1;B4DLJ1;E9PME6;H0YD59;M0QXT0;M0R1C6;P22415;P22415-2;Q15853;Q15853-2;Q15853-3;Q15853-4	USF1	Upstream stimulatory factor 1;Upstream stimulatory factor 2;Upstream stimulatory factor 1 (Fragment);Upstream stimulatory factor 1 (Fragment);Upstream stimulatory factor 2 (Fragment);Upstream stimulatory factor 2 (Fragment);Upstream stimulatory factor 1;Isoform 2 of Upstream stimulatory factor 1;Upstream stimulatory factor 2;Isoform USF2A-delta-H of Upstream stimulatory factor 2;Isoform USF2B of …	+	+	+	+	+	+
B1AQP5;O75618;O75618-2;V9GY27	DEDD	Death effector domain containing, isoform CRA_b;Death effector domain-containing protein;Isoform 2 of Death effector domain-containing protein;Death effector domain-containing protein (Fragment)	+	+	+	+	+	+
B1AVT0;P49760;P49760-3	CLK2	Dual-specificity protein kinase CLK2;Dual specificity protein kinase CLK2;Isoform 3 of Dual specificity protein kinase CLK2	+	+	+	+	+	+
B1B0D4;Q86TH1	ADAMTSL2	ADAMTS-like protein 2
B2RTY4;B2RTY4-2;B2RTY4-4;H3BRD5	MYO9A	Unconventional myosin-IXa;Isoform 2 of Unconventional myosin-IXa;Isoform 4 of Unconventional myosin-IXa;Unconventional myosin-IXa	+	+	+	+	+	+
B2WTI3;B2WTI4;K7EJU9;Q6NYC1;Q6NYC1-2;Q6NYC1-3	JMJD6	Bifunctional arginine demethylase and lysyl-hydroxylase JMJD6;Bifunctional arginine demethylase and lysyl-hydroxylase JMJD6;Bifunctional arginine demethylase and lysyl-hydroxylase JMJD6;Bifunctional arginine demethylase and lysyl-hydroxylase JMJD6;Isoform 2 of Bifunctional arginine demethylase and lysyl-hydroxylase JMJD6;Isoform 3 of Bifunctional arginine demethylase and lysyl-hydroxylase JMJD6	+	+	+	+	+	+
B3KQJ8;H3BUD5;I3L3C2;Q96MX0	CMTM3	CKLF-like MARVEL transmembrane domain containing 3, isoform CRA_b;CKLF-like MARVEL transmembrane domain-containing protein 3;CKLF-like MARVEL transmembrane domain-containing protein 3;CKLF-like MARVEL transmembrane domain-containing protein 3	+	+	+	+	+	+
B3KR49;E9PBK7;E9PQW4;E9PRH7;H0YEX6;P27361;P27361-2;P27361-3	MAPK3	Mitogen-activated protein kinase 3;Mitogen-activated protein kinase;Mitogen-activated protein kinase;Mitogen-activated protein kinase 3 (Fragment);Mitogen-activated protein kinase 3 (Fragment);Mitogen-activated protein kinase 3;Isoform 2 of Mitogen-activated protein kinase 3;Isoform 3 of Mitogen-activated protein kinase 3	+	+	+	+	+	+
B3KR61;Q5TEU4;Q5TEU4-2	NDUFAF5	Arginine-hydroxylase NDUFAF5, mitochondrial;Arginine-hydroxylase NDUFAF5, mitochondrial;Isoform 2 of Arginine-hydroxylase NDUFAF5, mitochondrial	+	+	+	+	+	+
B3KS98;O15372	EIF3H	Eukaryotic translation initiation factor 3 subunit H	+	+	+	+	+	+
B3KSP9;C9J5N1;Q9BTE6-2;Q9BTE6-3	PTGES3L-AARSD1	PTGES3L-AARSD1 readthrough;PTGES3L-AARSD1 readthrough;Isoform 2 of Alanyl-tRNA editing protein Aarsd1;Isoform 3 of Alanyl-tRNA editing protein Aarsd1	+	+	+		+	+
B3KSW4;O76081;O76081-2;O76081-3;O76081-4;O76081-5;O76081-6	RGS20	Regulator of G-protein-signaling 20;Regulator of G-protein signaling 20;Isoform 1 of Regulator of G-protein signaling 20;Isoform 2 of Regulator of G-protein signaling 20;Isoform 3 of Regulator of G-protein signaling 20;Isoform 4 of Regulator of G-protein signaling 20;Isoform 5 of Regulator of G-protein signaling 20	+	+	+	+	+	+
B3KT28;Q9UNN5	FAF1	FAS-associated factor 1	+	+	+	+	+	+
B3KTM8;H0YLJ3;Q9UBU8-2	MORF4L1	Mortality factor 4-like protein 1;Mortality factor 4-like protein 1;Isoform 2 of Mortality factor 4-like protein 1	+	+	+	+	+	+
B3KUS5;Q70CQ3	USP30	Ubiquitin carboxyl-terminal hydrolase;Ubiquitin carboxyl-terminal hydrolase 30	+	+	+	+	+	+
B3KW44;B5ME25;C9JE69;Q9H825;Q9H825-2	METTL8	tRNA N(3)-methylcytidine methyltransferase;tRNA N(3)-methylcytidine methyltransferase METTL8, mitochondrial (Fragment);tRNA N(3)-methylcytidine methyltransferase METTL8, mitochondrial (Fragment);tRNA N(3)-methylcytidine methyltransferase METTL8, mitochondrial;Isoform 2 of tRNA N(3)-methylcytidine methyltransferase METTL8, mitochondrial	+	+	+	+	+	+
B3KY94;O14735;O14735-3	CDIPT	CDP-diacylglycerol--inositol 3-phosphatidyltransferase;CDP-diacylglycerol--inositol 3-phosphatidyltransferase;Isoform 3 of CDP-diacylglycerol--inositol 3-phosphatidyltransferase	+	+	+	+	+	+
B4DDF4;B4DUT8;Q99439	CNN2	Calponin;Calponin;Calponin-2	+	+	+	+	+	+
B4DDN1	QARS1	Glutamine--tRNA ligase	+	+	+	+	+	+
B4DE60;H0YAC5;Q9BRK0;Q9BRK0-2	REEP2	Receptor expression-enhancing protein;Receptor expression-enhancing protein (Fragment);Receptor expression-enhancing protein 2;Isoform 2 of Receptor expression-enhancing protein 2	+	+	+	+	+	+
B4DED4;H3BQ57;H3BR74;H3BT20;I3L3H5;Q6PII5;Q6PII5-2;Q6PII5-3	HAGHL	Hydroxyacylglutathione hydrolase-like protein;Hydroxyacylglutathione hydrolase-like protein (Fragment);Hydroxyacylglutathione hydrolase-like protein (Fragment);Hydroxyacylglutathione hydrolase-like protein (Fragment);Hydroxyacylglutathione hydrolase-like protein (Fragment);Hydroxyacylglutathione hydrolase-like protein;Isoform 2 of Hydroxyacylglutathione hydrolase-like protein;Isoform 3 of Hydroxy…	+	+	+	+	+	+
B4DF87;Q13772;Q13772-2;Q13772-3;Q13772-4	NCOA4	Nuclear receptor coactivator 4;Nuclear receptor coactivator 4;Isoform Beta of Nuclear receptor coactivator 4;Isoform 3 of Nuclear receptor coactivator 4;Isoform 4 of Nuclear receptor coactivator 4	+	+	+	+	+	+
B4DFT4;K7EIV4;M0QZC4;Q9NW81;Q9NW81-4;Q9NW81-5	DMAC2	Distal membrane-arm assembly complex protein 2;Distal membrane-arm assembly complex protein 2 (Fragment);Distal membrane-arm assembly complex protein 2;Distal membrane-arm assembly complex protein 2;Isoform 4 of Distal membrane-arm assembly complex protein 2;Isoform 5 of Distal membrane-arm assembly complex protein 2	+	+	+	+	+	+
B4DFY5;Q02750	MAP2K1	Dual-specificity mitogen-activated protein kinase kinase 1;Dual specificity mitogen-activated protein kinase kinase 1	+	+	+	+	+	+
B4DGG1;Q9H0X4;Q9H0X4-2	FAM234A	Protein FAM234A;Protein FAM234A;Isoform 2 of Protein FAM234A	+	+	+	+	+	+
B4DH23	MAN2C1	Alpha-mannosidase 2C1	+	+	+	+	+	+
B4DHN5;E9PBU7;G5EA09;O00560;O00560-2;O00560-3	SDCBP	Syntenin-1;Syntenin-1;Syndecan binding protein (Syntenin), isoform CRA_a;Syntenin-1;Isoform 2 of Syntenin-1;Isoform 3 of Syntenin-1	+	+	+	+	+	+
B4DHS8;B4DK73;D6R9E7;D6RA22;D6RB94;D6RBY6;D6RE66;D6RH33;H0YAA3;H0YAI6;Q9HAD4	WDR41	WD repeat-containing protein 41;WD repeat-containing protein 41;WD repeat-containing protein 41 (Fragment);WD repeat-containing protein 41;WD repeat-containing protein 41;WD repeat-containing protein 41 (Fragment);WD repeat-containing protein 41 (Fragment);WD repeat-containing protein 41 (Fragment);WD repeat-containing protein 41 (Fragment);WD repeat-containing protein 41 (Fragment);WD repeat-con…	+	+	+	+	+	+
B4DJ81;P28331;P28331-2;P28331-3;P28331-4;P28331-5	NDUFS1	NADH-ubiquinone oxidoreductase 75 kDa subunit, mitochondrial;NADH-ubiquinone oxidoreductase 75 kDa subunit, mitochondrial;Isoform 2 of NADH-ubiquinone oxidoreductase 75 kDa subunit, mitochondrial;Isoform 3 of NADH-ubiquinone oxidoreductase 75 kDa subunit, mitochondrial;Isoform 4 of NADH-ubiquinone oxidoreductase 75 kDa subunit, mitochondrial;Isoform 5 of NADH-ubiquinone oxidoreductase 75 kDa subu…	+	+	+	+	+	+
B4DJC3	MACROH2A1	Histone H2A	+	+	+	+	+	+
B4DJL6;B4DVT3;H3BRY6;Q96SY0;Q96SY0-3;Q96SY0-4	INTS14	Integrator complex subunit 14;von Willebrand factor A domain-containing protein 9;Integrator complex subunit 14;Integrator complex subunit 14;Isoform 3 of Integrator complex subunit 14;Isoform 4 of Integrator complex subunit 14	+	+	+	+	+	+
B4DJV2;O75390	CS	Citrate synthase;Citrate synthase, mitochondrial	+	+	+	+	+	+
B4DL54	CHURC1-FNTB	Protein farnesyltransferase subunit beta	+	+	+	+	+	+
B4DLR2;Q12884	FAP	Prolyl endopeptidase FAP
B4DN67;Q5W0F9;Q5W0G0;Q96J84;Q96J84-2;Q96J84-3	KIRREL1	Kin of IRRE-like protein 1;Kin of IRRE-like protein 1;Kin of IRRE-like protein 1;Kin of IRRE-like protein 1;Isoform 2 of Kin of IRRE-like protein 1;Isoform 3 of Kin of IRRE-like protein 1	+	+	+	+	+	+
B4DNG0;Q9NRN5;Q9NRN5-2	OLFML3	Olfactomedin-like protein 3;Olfactomedin-like protein 3;Isoform 2 of Olfactomedin-like protein 3
B4DP62;P53007	SLC25A1	Solute carrier family 25 (Mitochondrial carrier citrate transporter), member 1, isoform CRA_b;Tricarboxylate transport protein, mitochondrial	+	+	+	+	+	+
B4DQT1;B4DVN3;E7ESC7;Q7L5Y9;Q7L5Y9-3	MAEA	E3 ubiquitin-protein transferase MAEA;E3 ubiquitin-protein transferase MAEA;E3 ubiquitin-protein transferase MAEA;E3 ubiquitin-protein transferase MAEA;Isoform 3 of E3 ubiquitin-protein transferase MAEA	+	+	+	+	+	+
B4DR12;K7EIM7;K7EJN3;K7EPJ5;K7ERA1;O60291;O60291-2;O60291-3;O60291-4	MGRN1	RING-type E3 ubiquitin transferase;RING-type E3 ubiquitin transferase (Fragment);RING-type E3 ubiquitin transferase (Fragment);RING-type E3 ubiquitin transferase (Fragment);RING-type E3 ubiquitin transferase (Fragment);E3 ubiquitin-protein ligase MGRN1;Isoform 2 of E3 ubiquitin-protein ligase MGRN1;Isoform 3 of E3 ubiquitin-protein ligase MGRN1;Isoform 4 of E3 ubiquitin-protein ligase MGRN1	+	+	+	+	+	+
B4DR24;I3L1K0;I3L2L7;I3L2V3;Q9NX65;Q9NX65-2;Q9NX65-3	ZSCAN32	Zinc finger and SCAN domain-containing protein 32;Zinc finger and SCAN domain-containing protein 32 (Fragment);Zinc finger and SCAN domain-containing protein 32;Zinc finger and SCAN domain-containing protein 32;Zinc finger and SCAN domain-containing protein 32;Isoform 2 of Zinc finger and SCAN domain-containing protein 32;Isoform 3 of Zinc finger and SCAN domain-containing protein 32	+	+	+	+	+	+
B4DR61;P61619	SEC61A1	Protein transport protein Sec61 subunit alpha isoform 1	+	+	+	+	+	+
B4DR80;Q5JV98;Q9Y6E0;Q9Y6E0-2	STK24	Serine/threonine-protein kinase 24;Serine/threonine-protein kinase 24 (Fragment);Serine/threonine-protein kinase 24;Isoform A of Serine/threonine-protein kinase 24	+	+	+	+	+	+
B4DRE3;Q5T089;Q5T089-2	MORN1	MORN repeat-containing protein 1;MORN repeat-containing protein 1;Isoform 2 of MORN repeat-containing protein 1	+	+	+	+	+	+
B4DSP5;F8VR44;F8VSE0;F8VU35;F8VW33;F8W1A7;Q00973;Q00973-2;Q00973-3	B4GALNT1	Beta-1,4 N-acetylgalactosaminyltransferase 1;Beta-1,4 N-acetylgalactosaminyltransferase 1 (Fragment);Beta-1,4 N-acetylgalactosaminyltransferase 1;Beta-1,4 N-acetylgalactosaminyltransferase 1 (Fragment);Beta-1,4 N-acetylgalactosaminyltransferase 1;Beta-1,4 N-acetylgalactosaminyltransferase 1;Beta-1,4 N-acetylgalactosaminyltransferase 1;Isoform 2 of Beta-1,4 N-acetylgalactosaminyltransferase 1;Isof…	+	+	+	+	+	+
B4DTR1;J3KTI5;J3QLU9;P04626;P04626-2;P04626-3;P04626-4;P04626-5;P04626-6	ERBB2	Receptor tyrosine-protein kinase erbB-2;Receptor tyrosine-protein kinase erbB-2 (Fragment);Receptor protein-tyrosine kinase;Receptor tyrosine-protein kinase erbB-2;Isoform 2 of Receptor tyrosine-protein kinase erbB-2;Isoform 3 of Receptor tyrosine-protein kinase erbB-2;Isoform 4 of Receptor tyrosine-protein kinase erbB-2;Isoform 5 of Receptor tyrosine-protein kinase erbB-2;Isoform 6 of Receptor t…	+	+	+	+	+	+
B4DUA7;Q9NX70	MED29	Mediator of RNA polymerase II transcription subunit 29	+	+	+	+	+	+
B4DUC8;Q13126	MTAP	S-methyl-5'-thioadenosine phosphorylase	+	+	+	+	+	+
B4DUJ5;Q8IWP9	CCDC28A	Coiled-coil domain-containing protein 28A	+	+	+	+	+	+
B4DV59;Q9P2K3;Q9P2K3-2;Q9P2K3-3;Q9P2K3-4	RCOR3	REST corepressor 3;REST corepressor 3;Isoform 2 of REST corepressor 3;Isoform 3 of REST corepressor 3;Isoform 4 of REST corepressor 3	+	+	+	+	+	+
B4DVA9;F8WEW4;H7C5H0;Q8NBL1	POGLUT1	Protein O-glucosyltransferase 1;Protein O-glucosyltransferase 1;Protein O-glucosyltransferase 1 (Fragment);Protein O-glucosyltransferase 1	+	+	+	+	+	+
B4DXC8;E9PNU1;Q9Y5B8;Q9Y5B8-2	NME7	Nucleoside diphosphate kinase 7;Nucleoside diphosphate kinase 7;Nucleoside diphosphate kinase 7;Isoform 2 of Nucleoside diphosphate kinase 7	+	+	+	+	+	+
B4DY08;G3V4W0;P07910;P07910-2;P07910-4	HNRNPC	Heterogeneous nuclear ribonucleoproteins C1/C2;Heterogeneous nuclear ribonucleoproteins C1/C2 (Fragment);Heterogeneous nuclear ribonucleoproteins C1/C2;Isoform C1 of Heterogeneous nuclear ribonucleoproteins C1/C2;Isoform 4 of Heterogeneous nuclear ribonucleoproteins C1/C2	+	+	+	+	+	+
B4DY26;F8W1R9;P36897;P36897-2;P36897-3	TGFBR1	Receptor protein serine/threonine kinase;Receptor protein serine/threonine kinase;TGF-beta receptor type-1;Isoform 2 of TGF-beta receptor type-1;Isoform 3 of TGF-beta receptor type-1	+	+	+	+	+	+
B4DYE1;F5H1B7;J3QKY3;J3QQQ1;J3QRG7;J9JIE5;Q14494;Q14494-2	NFE2L1	Endoplasmic reticulum membrane sensor NFE2L1;Endoplasmic reticulum membrane sensor NFE2L1;Endoplasmic reticulum membrane sensor NFE2L1;Endoplasmic reticulum membrane sensor NFE2L1 (Fragment);Endoplasmic reticulum membrane sensor NFE2L1 (Fragment);Endoplasmic reticulum membrane sensor NFE2L1;Endoplasmic reticulum membrane sensor NFE2L1;Isoform 2 of Endoplasmic reticulum membrane sensor NFE2L1	+	+	+	+	+	+
B4DYU2;H3BQV3;Q96MW5	COG8	Conserved oligomeric Golgi complex subunit 8	+	+	+	+	+	+
B4DYV8;Q8WZ75;Q8WZ75-2;Q8WZ75-3	ROBO4	Roundabout homolog 4;Roundabout homolog 4;Isoform 2 of Roundabout homolog 4;Isoform 3 of Roundabout homolog 4
B4DZS0;O76075;O76075-2	DFFB	DNA fragmentation factor subunit beta;DNA fragmentation factor subunit beta;Isoform Beta of DNA fragmentation factor subunit beta	+	+	+	+	+	+
B4E0K5;Q16539;Q16539-2	MAPK14	Mitogen-activated protein kinase;Mitogen-activated protein kinase 14;Isoform CSBP1 of Mitogen-activated protein kinase 14	+	+	+	+	+	+
B4E0T2;P50542;P50542-3;P50542-4	PEX5	Peroxisomal targeting signal 1 receptor;Peroxisomal targeting signal 1 receptor;Isoform 3 of Peroxisomal targeting signal 1 receptor;Isoform 4 of Peroxisomal targeting signal 1 receptor	+	+	+	+	+	+
B4E0Y9;Q8NBY1;Q9P289;Q9P289-2	STK26	Serine/threonine-protein kinase 26;Serine/threonine-protein kinase 26;Serine/threonine-protein kinase 26;Isoform 2 of Serine/threonine-protein kinase 26	+	+	+	+	+	+
B4E1G1;E5RGY0;Q9BUN8;Q9BUN8-2	DERL1	Derlin;Derlin;Derlin-1;Isoform 2 of Derlin-1	+	+	+	+	+	+
B4E1N1;Q6NXE6;Q6NXE6-2	ARMC6	Armadillo repeat-containing protein 6;Armadillo repeat-containing protein 6;Isoform 2 of Armadillo repeat-containing protein 6	+	+	+	+	+	+
B4E1Q4;O14730;O14730-2	RIOK3	Serine/threonine-protein kinase RIO3;Serine/threonine-protein kinase RIO3;Isoform 2 of Serine/threonine-protein kinase RIO3	+	+	+	+	+	+
B4E1Z4;E7ETN3;P00751	CFB	Complement factor B	+		+
B4E2D5;Q8NEM7;Q8NEM7-2;Q8NEM7-3;R4GND2	SUPT20H	Transcription factor SPT20 homolog;Transcription factor SPT20 homolog;Isoform 2 of Transcription factor SPT20 homolog;Isoform 3 of Transcription factor SPT20 homolog;Transcription factor SPT20 homolog	+	+	+	+	+	+
B4E2Q0;H0Y9V7;P98194;P98194-2;P98194-3;P98194-4;P98194-5;P98194-6;P98194-7;P98194-8;P98194-9	ATP2C1	Calcium-transporting ATPase;Calcium-transporting ATPase type 2C member 1 (Fragment);Calcium-transporting ATPase type 2C member 1;Isoform 2 of Calcium-transporting ATPase type 2C member 1;Isoform 3 of Calcium-transporting ATPase type 2C member 1;Isoform 4 of Calcium-transporting ATPase type 2C member 1;Isoform 5 of Calcium-transporting ATPase type 2C member 1;Isoform 6 of Calcium-transporting ATPa…	+	+	+	+	+	+
B4E321;Q13438;Q13438-2;Q13438-3;Q13438-4;Q13438-5;Q13438-6;Q13438-7;Q13438-8	OS9	Protein OS-9;Protein OS-9;Isoform 2 of Protein OS-9;Isoform 3 of Protein OS-9;Isoform 4 of Protein OS-9;Isoform 5 of Protein OS-9;Isoform 6 of Protein OS-9;Isoform 7 of Protein OS-9;Isoform 8 of Protein OS-9	+	+	+	+	+	+
B4E3L3;G3V1N5;Q96RU2;Q96RU2-2	USP28	Ubiquitin carboxyl-terminal hydrolase;Ubiquitin carboxyl-terminal hydrolase 28;Ubiquitin carboxyl-terminal hydrolase 28;Isoform 2 of Ubiquitin carboxyl-terminal hydrolase 28	+	+	+	+	+	+
B4E3T4;Q93062;Q93062-2;Q93062-3;Q93062-4;Q93062-5	RBPMS	HCG2043421, isoform CRA_c;RNA-binding protein with multiple splicing;Isoform B of RNA-binding protein with multiple splicing;Isoform C of RNA-binding protein with multiple splicing;Isoform D of RNA-binding protein with multiple splicing;Isoform E of RNA-binding protein with multiple splicing	+	+	+	+	+	+
B4E3U2;E9PJM3;E9PL46;Q9UK99;Q9UK99-2;Q9UK99-3	FBXO3	F-box only protein 3;F-box only protein 3;F-box only protein 3;F-box only protein 3;Isoform 2 of F-box only protein 3;Isoform 3 of F-box only protein 3	+	+	+	+	+	+
B5MBX0;Q96FF9	CDCA5	Sororin	+	+	+	+	+	+
B5MC22;Q9UDX5	MTFP1	Mitochondrial fission process protein 1	+	+	+	+	+	+
B5MC96;F6TR53;Q53T59	HS1BP3	HCLS1-binding protein 3	+	+	+	+	+	+
B5MCF9;O00541;O00541-2	PES1	Pescadillo homolog;Pescadillo homolog;Isoform 2 of Pescadillo homolog	+	+	+	+	+	+
B5MCH7;E7ETZ4;Q9Y6E2	BZW2	eIF5-mimic protein 1;eIF5-mimic protein 1 (Fragment);eIF5-mimic protein 1	+	+	+	+	+	+
B5MCN7;Q15788;Q15788-2;Q15788-3	NCOA1	Nuclear receptor coactivator 1;Nuclear receptor coactivator 1;Isoform 2 of Nuclear receptor coactivator 1;Isoform 3 of Nuclear receptor coactivator 1	+	+	+	+	+	+
B5MCW3;H7C127;H7C128;H7C179;Q9H0E9;Q9H0E9-2;Q9H0E9-4	BRD8	Bromodomain-containing protein 8;Bromodomain-containing protein 8 (Fragment);Bromodomain-containing protein 8 (Fragment);Bromodomain-containing protein 8 (Fragment);Bromodomain-containing protein 8;Isoform 2 of Bromodomain-containing protein 8;Isoform 4 of Bromodomain-containing protein 8	+	+	+	+	+	+
B5MCX3;Q15019;Q15019-2;Q15019-3	SEPTIN2	Septin-2;Septin-2;Isoform 2 of Septin-2;Isoform 3 of Septin-2	+	+	+	+	+	+
B5MCX7;D3YTC9;F8WB76;H7C3L3;Q6NXT1;Q6NXT1-2	ANKRD54	Ankyrin repeat domain-containing protein 54;Ankyrin repeat domain-containing protein 54;Ankyrin repeat domain-containing protein 54 (Fragment);Ankyrin repeat domain-containing protein 54 (Fragment);Ankyrin repeat domain-containing protein 54;Isoform 2 of Ankyrin repeat domain-containing protein 54	+	+	+	+	+	+
B5MCZ9;Q16769;Q16769-2	QPCT	Glutaminyl-peptide cyclotransferase (Fragment);Glutaminyl-peptide cyclotransferase;Isoform 2 of Glutaminyl-peptide cyclotransferase	+	+
B5MDF5;J3KQE5;P62826	RAN	GTP-binding nuclear protein Ran;GTP-binding nuclear protein Ran (Fragment);GTP-binding nuclear protein Ran	+	+	+	+	+	+
B5MDG7;K7EJR8;Q9P0W2;Q9P0W2-2;Q9P0W2-3	HMG20B	SWI/SNF-related matrix-associated actin-dependent regulator of chromatin subfamily E member 1-related (Fragment);SWI/SNF-related matrix-associated actin-dependent regulator of chromatin subfamily E member 1-related (Fragment);SWI/SNF-related matrix-associated actin-dependent regulator of chromatin subfamily E member 1-related;Isoform 2 of SWI/SNF-related matrix-associated actin-dependent regulato…	+	+	+			+
B5MDL5;P53778;P53778-2	MAPK12	Mitogen-activated protein kinase;Mitogen-activated protein kinase 12;Isoform 2 of Mitogen-activated protein kinase 12	+	+	+	+	+	+
B5MDU6;Q9H6V9;Q9H6V9-2	LDAH	Lipid droplet-associated hydrolase;Lipid droplet-associated hydrolase;Isoform 2 of Lipid droplet-associated hydrolase	+	+	+	+	+	+
B5ME97;E7EW69;E7EX04;Q9P0V9;Q9P0V9-2;Q9P0V9-3	SEPTIN10	Septin 10, isoform CRA_c;Septin;Septin;Septin-10;Isoform 2 of Septin-10;Isoform 3 of Septin-10	+	+	+	+	+	+
B7WNR0	ALB	Albumin	+	+	+
B7WP74;Q9HCG8	CWC22	Pre-mRNA-splicing factor CWC22 homolog (Fragment);Pre-mRNA-splicing factor CWC22 homolog	+	+	+	+	+	+
B7WPE2;G3V195;Q32P44	EML3	Echinoderm microtubule associated protein like 3, isoform CRA_e;Echinoderm microtubule associated protein like 3, isoform CRA_c;Echinoderm microtubule-associated protein-like 3	+	+	+	+	+	+
B7WPG3;C9IYN3;C9JJZ7;H7BXH8;Q8WVV9;Q8WVV9-2;Q8WVV9-3;Q8WVV9-4;Q8WVV9-5;V9GYK2	HNRNPLL	Heterogeneous nuclear ribonucleoprotein L-like;Heterogeneous nuclear ribonucleoprotein L-like;Heterogeneous nuclear ribonucleoprotein L-like (Fragment);Heterogeneous nuclear ribonucleoprotein L-like (Fragment);Heterogeneous nuclear ribonucleoprotein L-like;Isoform 2 of Heterogeneous nuclear ribonucleoprotein L-like;Isoform 3 of Heterogeneous nuclear ribonucleoprotein L-like;Isoform 4 of Heterogen…	+	+	+	+	+	+
B7Z1G8	SURF4	Surfeit locus protein 4	+	+	+	+	+	+
B7Z1T6;E5RHV0;E5RHY8;E5RI52;Q6NTE8;Q6NTE8-2	MRNIP	MRN complex-interacting protein;MRN complex-interacting protein;MRN complex-interacting protein;MRN complex-interacting protein;MRN complex-interacting protein;Isoform 2 of MRN complex-interacting protein	+	+	+	+	+	+
B7Z2R2;P14927;P14927-2	UQCRB	Cytochrome b-c1 complex subunit 7;Cytochrome b-c1 complex subunit 7;Isoform 2 of Cytochrome b-c1 complex subunit 7	+	+	+	+	+	+
B7Z2Y2;Q14746;Q14746-2	COG2	Conserved oligomeric Golgi complex subunit 2;Conserved oligomeric Golgi complex subunit 2;Isoform 2 of Conserved oligomeric Golgi complex subunit 2	+	+	+	+	+	+
B7Z3B9;Q13480;Q13480-2	GAB1	GRB2-associated-binding protein 1;GRB2-associated-binding protein 1;Isoform 2 of GRB2-associated-binding protein 1	+	+	+	+	+	+
B7Z3H4;E5RGC1;Q9UKB1;Q9UKB1-2;Q9UKB1-3;Q9Y297;Q9Y297-2	BTRC	Beta-transducin repeat containing isoform 4;F-box/WD repeat-containing protein 11;F-box/WD repeat-containing protein 11;Isoform A of F-box/WD repeat-containing protein 11;Isoform B of F-box/WD repeat-containing protein 11;F-box/WD repeat-containing protein 1A;Isoform 2 of F-box/WD repeat-containing protein 1A	+	+	+	+	+	+
B7Z3Q4;O00116	AGPS	Alkylglycerone-phosphate synthase;Alkyldihydroxyacetonephosphate synthase, peroxisomal	+	+	+	+	+	+
B7Z493;E9PJX4;F8VWL3;Q96M96	FGD4	FYVE, RhoGEF and PH domain-containing protein 4;FYVE, RhoGEF and PH domain-containing protein 4;FYVE, RhoGEF and PH domain-containing protein 4;FYVE, RhoGEF and PH domain-containing protein 4	+	+	+	+	+	+
B7Z4C8;B7Z4E3;C9JU56;H7C2W9;P62899;P62899-2;P62899-3	RPL31	60S ribosomal protein L31;60S ribosomal protein L31;60S ribosomal protein L31 (Fragment);60S ribosomal protein L31 (Fragment);60S ribosomal protein L31;Isoform 2 of 60S ribosomal protein L31;Isoform 3 of 60S ribosomal protein L31	+	+	+	+	+	+
B7Z4L1;B7Z4U3;C9JU30;E7ENZ9;E7EPD9;E7EPW5;E9PCV1;G3XAH9;H7BXS2;Q9NRC1;Q9NRC1-2;Q9NRC1-3;Q9NRC1-4;Q9NRC1-5;Q9NRC1-6;Q9NRC1-7	ST7	Suppression of tumorigenicity 7, isoform CRA_d;Suppressor of tumorigenicity 7 protein;Suppressor of tumorigenicity 7 protein (Fragment);Suppressor of tumorigenicity 7 protein (Fragment);Suppressor of tumorigenicity 7 protein;Suppressor of tumorigenicity 7 protein;Suppressor of tumorigenicity 7 protein;Suppression of tumorigenicity 7, isoform CRA_b;Suppressor of tumorigenicity 7 protein;Suppressor…	+	+	+	+	+	+
B7Z4W2	FAH	Fumarylacetoacetase	+	+	+	+	+	+
B7Z4W8;Q96HH9;Q96HH9-2;Q96HH9-3;Q96HH9-4;Q96HH9-5	GRAMD2B	GRAM domain-containing protein 2B;GRAM domain-containing protein 2B;Isoform 2 of GRAM domain-containing protein 2B;Isoform 3 of GRAM domain-containing protein 2B;Isoform 4 of GRAM domain-containing protein 2B;Isoform 5 of GRAM domain-containing protein 2B	+	+	+	+	+	+
B7Z5R6;Q14596;Q14596-2	NBR1	Next to BRCA1 gene 1 protein;Next to BRCA1 gene 1 protein;Isoform 2 of Next to BRCA1 gene 1 protein	+	+	+	+	+	+
B7Z637;Q8IUR7;Q8IUR7-2;Q8IUR7-3;Q8IUR7-7;Q8IUR7-8	ARMC8	Armadillo repeat-containing protein 8;Armadillo repeat-containing protein 8;Isoform 2 of Armadillo repeat-containing protein 8;Isoform 3 of Armadillo repeat-containing protein 8;Isoform 7 of Armadillo repeat-containing protein 8;Isoform 8 of Armadillo repeat-containing protein 8	+	+	+	+	+	+
B7Z6D5;Q96GQ7	DDX27	RNA helicase;Probable ATP-dependent RNA helicase DDX27	+	+	+	+	+	+
B7Z6J7;O75175	CNOT3	CCR4-NOT transcription complex subunit 3	+	+	+	+	+	+
B7Z6Q0;Q12980	NPRL3	GATOR complex protein NPRL3	+	+	+	+	+	+
B7Z6T3;E9PCX5;Q8NDZ6;Q8NDZ6-2	TMEM161B	Transmembrane protein 161B;Transmembrane protein 161B;Transmembrane protein 161B;Isoform 2 of Transmembrane protein 161B	+	+	+	+	+	+
B7Z7P8;P62495;P62495-2	ETF1	Eukaryotic peptide chain release factor subunit 1;Eukaryotic peptide chain release factor subunit 1;Isoform 2 of Eukaryotic peptide chain release factor subunit 1	+	+	+	+	+	+
B7Z896;F5H3M2;Q9BVG8;Q9BVG8-2;Q9BVG8-5;Q9BVG8-6	KIFC3	Kinesin-like protein;Kinesin-like protein;Kinesin-like protein KIFC3;Isoform 2 of Kinesin-like protein KIFC3;Isoform 4 of Kinesin-like protein KIFC3;Isoform 5 of Kinesin-like protein KIFC3	+	+	+	+	+	+
B7Z8H2;O14717;O14717-2;O14717-3	TRDMT1	cDNA FLJ52038, highly similar to DNA (cytosine-5)-methyltransferase-like protein 2;tRNA (cytosine(38)-C(5))-methyltransferase;Isoform B of tRNA (cytosine(38)-C(5))-methyltransferase;Isoform C of tRNA (cytosine(38)-C(5))-methyltransferase	+	+	+	+	+	+
B7Z9C2;F5H4R6;F8VUX1;F8VV59;F8VXI6;F8VY35;F8W020;F8W0J6;F8W118;F8W543;H0YH88;H0YHC3;H0YIV4;P55209;P55209-2;P55209-3	NAP1L1	Nucleosome assembly protein 1-like 1;Nucleosome assembly protein 1-like 1;Nucleosome assembly protein 1-like 1 (Fragment);Nucleosome assembly protein 1-like 1;Nucleosome assembly protein 1-like 1 (Fragment);Nucleosome assembly protein 1-like 1 (Fragment);Nucleosome assembly protein 1-like 1 (Fragment);Nucleosome assembly protein 1-like 1;Nucleosome assembly protein 1-like 1 (Fragment);Nucleosome …	+	+	+	+	+	+
B7Z9U0;E5RIL2;Q9UFF9;Q9UFF9-2;Q9UFF9-3	CNOT8	Poly(A)-specific ribonuclease;Poly(A)-specific ribonuclease (Fragment);CCR4-NOT transcription complex subunit 8;Isoform 2 of CCR4-NOT transcription complex subunit 8;Isoform 3 of CCR4-NOT transcription complex subunit 8	+	+	+	+	+	+
B7ZAQ6;B7ZAQ6-2;B7ZAQ6-3;P0CG08	GPR89A	Golgi pH regulator A;Isoform 2 of Golgi pH regulator A;Isoform 3 of Golgi pH regulator A;Golgi pH regulator B	+	+	+	+	+	+
B7ZBC8;O75449;O75449-2	KATNA1	Katanin p60 ATPase-containing subunit A1 (Fragment);Katanin p60 ATPase-containing subunit A1;Isoform 2 of Katanin p60 ATPase-containing subunit A1	+	+	+	+	+	+
B7ZC34;Q5SXX8;Q9NVF9;Q9NVF9-2	ETNK2	Ethanolamine kinase 2 (Fragment);Ethanolamine kinase 2 (Fragment);Ethanolamine kinase 2;Isoform 2 of Ethanolamine kinase 2	+	+			+	+
B7ZC38;Q9NR46;Q9NR46-2	SH3GLB2	Endophilin-B2;Endophilin-B2;Isoform 2 of Endophilin-B2	+	+	+	+	+	+
B7ZKJ8;Q14624;Q14624-2;Q14624-3	ITIH4	ITIH4 protein;Inter-alpha-trypsin inhibitor heavy chain H4;Isoform 2 of Inter-alpha-trypsin inhibitor heavy chain H4;Isoform 3 of Inter-alpha-trypsin inhibitor heavy chain H4	+	+	+	+	+	+
B7ZKQ9;Q8WTV0-2;Q8WTV0-4	SCARB1	SCARB1 protein;Isoform 1 of Scavenger receptor class B member 1;Isoform 4 of Scavenger receptor class B member 1	+	+	+	+	+	+
B7ZL14;H0Y7W6;Q96RU3;Q96RU3-2;Q96RU3-3;Q96RU3-4;Q96RU3-5	FNBP1	FNBP1 protein;Formin-binding protein 1 (Fragment);Formin-binding protein 1;Isoform 2 of Formin-binding protein 1;Isoform 3 of Formin-binding protein 1;Isoform 4 of Formin-binding protein 1;Isoform 5 of Formin-binding protein 1	+	+	+	+	+	+
B7ZL88;Q8N8Q8	COX18	COX18 protein;Cytochrome c oxidase assembly protein COX18, mitochondrial	+	+	+	+	+	+
B7ZLQ8;E5RJM0;H0YBG1;Q17RY0;Q17RY0-2	CPEB4	CPEB4 protein;Cytoplasmic polyadenylation element-binding protein 4;Cytoplasmic polyadenylation element-binding protein 4 (Fragment);Cytoplasmic polyadenylation element-binding protein 4;Isoform 2 of Cytoplasmic polyadenylation element-binding protein 4	+	+	+		+
B7ZM87;O75044	SRGAP2	SLIT-ROBO Rho GTPase-activating protein 2	+	+	+	+	+	+
B8ZWD1;P07108;P07108-2;P07108-3;P07108-4;P07108-5	DBI	Acyl-CoA-binding protein;Acyl-CoA-binding protein;Isoform 2 of Acyl-CoA-binding protein;Isoform 3 of Acyl-CoA-binding protein;Isoform 4 of Acyl-CoA-binding protein;Isoform 5 of Acyl-CoA-binding protein	+	+	+	+	+	+
B8ZZ47;B9A008;E7ENR5;H0Y714;Q96G21	IMP4	U3 small nucleolar ribonucleoprotein protein IMP4;U3 small nucleolar ribonucleoprotein protein IMP4 (Fragment);U3 small nucleolar ribonucleoprotein protein IMP4 (Fragment);U3 small nucleolar ribonucleoprotein protein IMP4 (Fragment);U3 small nucleolar ribonucleoprotein protein IMP4	+	+	+	+	+	+
B8ZZ93;B8ZZH7;C9JKY0;F8WCL7;J3KQ70;Q9C086	INO80B	INO80 complex subunit B;INO80 complex subunit B (Fragment);INO80 complex subunit B (Fragment);INO80B-WBP1 readthrough (NMD candidate);HCG2039827, isoform CRA_e;INO80 complex subunit B	+	+	+	+	+	+
B8ZZ98;Q8WVK2	SNRNP27	U4/U6.U5 small nuclear ribonucleoprotein 27 kDa protein	+	+	+	+	+	+
B8ZZ99;F8WCZ3;Q96NT0;Q96NT0-2	CCDC115	Coiled-coil domain-containing protein 115;Coiled-coil domain-containing protein 115;Coiled-coil domain-containing protein 115;Isoform 2 of Coiled-coil domain-containing protein 115	+	+	+	+	+	+
B8ZZA1;B8ZZQ6;B8ZZW7;H7C2N1;P06454;P06454-2	PTMA	Prothymosin alpha;Prothymosin alpha;Prothymosin alpha;Prothymosin alpha (Fragment);Prothymosin alpha;Isoform 2 of Prothymosin alpha	+	+	+	+	+	+
B8ZZC8;B8ZZE3;B8ZZY8;H7C0M7;Q9NRN9	METTL5	rRNA N6-adenosine-methyltransferase METTL5;Methyltransferase like 5, isoform CRA_b;rRNA N6-adenosine-methyltransferase METTL5;rRNA N6-adenosine-methyltransferase METTL5 (Fragment);rRNA N6-adenosine-methyltransferase METTL5	+	+	+	+	+	+
B8ZZD4;Q86VP1;Q86VP1-2;Q86VP1-3;Q86VP1-4	TAX1BP1	Tax1-binding protein 1;Tax1-binding protein 1;Isoform 2 of Tax1-binding protein 1;Isoform 3 of Tax1-binding protein 1;Isoform 4 of Tax1-binding protein 1	+	+	+	+	+	+
B8ZZF2;Q8N9V3	WDSUB1	WD repeat, SAM and U-box domain-containing protein 1;WD repeat, SAM and U-box domain-containing protein 1	+	+	+	+	+	+
B8ZZF5;Q9H8M9	EVA1A	Protein eva-1 homolog A	+	+	+	+	+	+
B8ZZG1;Q9NZW5	PALS2	Membrane protein, palmitoylated 6 (MAGUK p55 subfamily member 6), isoform CRA_a;Protein PALS2	+	+	+	+	+	+
B8ZZJ0;B8ZZN6;B9A032;P63165	SUMO1	Small ubiquitin-related modifier 1	+	+	+	+	+	+
B8ZZJ6;H7C1S9;Q8TD22	SFXN5	Sideroflexin-5;Sideroflexin-5 (Fragment);Sideroflexin-5	+	+	+	+	+	+
B8ZZK5;O43924	PDE6D	Phosphodiesterase 6D, cGMP-specific, rod, delta, isoform CRA_a;Retinal rod rhodopsin-sensitive cGMP 3',5'-cyclic phosphodiesterase subunit delta	+	+	+	+	+	+
B8ZZM6;C9JG41;E7EUS6;F5H4I5;Q9NQX7;Q9NQX7-2;Q9NQX7-3	ITM2C	Integral membrane protein 2;Integral membrane protein 2 (Fragment);Integral membrane protein 2 (Fragment);Integral membrane protein 2 (Fragment);Integral membrane protein 2C;Isoform 2 of Integral membrane protein 2C;Isoform 3 of Integral membrane protein 2C	+	+	+	+	+	+
B8ZZS2;Q13506;Q13506-2	NAB1	NGFI-A binding protein 1 (EGR1 binding protein 1), isoform CRA_b;NGFI-A-binding protein 1;Isoform Short of NGFI-A-binding protein 1	+	+	+		+	+
B8ZZU6;P15336;P15336-4;P15336-5	ATF2	Cyclic AMP-dependent transcription factor ATF-2;Cyclic AMP-dependent transcription factor ATF-2;Isoform 4 of Cyclic AMP-dependent transcription factor ATF-2;Isoform 5 of Cyclic AMP-dependent transcription factor ATF-2	+	+	+	+	+	+
B8ZZV5;Q8TCC3;Q8TCC3-2;Q8TCC3-3	MRPL30	39S ribosomal protein L30, mitochondrial;39S ribosomal protein L30, mitochondrial;Isoform 2 of 39S ribosomal protein L30, mitochondrial;Isoform 3 of 39S ribosomal protein L30, mitochondrial	+	+	+	+	+	+
B8ZZW5;Q8NBF6;Q8NBF6-2	AVL9	Late secretory pathway protein AVL9 homolog;Late secretory pathway protein AVL9 homolog;Isoform 2 of Late secretory pathway protein AVL9 homolog	+	+	+	+	+	+
B8ZZY2;P52594;P52594-2;P52594-3;P52594-4	AGFG1	Arf-GAP domain and FG repeat-containing protein 1;Arf-GAP domain and FG repeat-containing protein 1;Isoform 2 of Arf-GAP domain and FG repeat-containing protein 1;Isoform 3 of Arf-GAP domain and FG repeat-containing protein 1;Isoform 4 of Arf-GAP domain and FG repeat-containing protein 1	+	+	+	+	+	+
B8ZZZ7;Q9NUQ6;Q9NUQ6-2;Q9NUQ6-3;Q9NUQ6-4	SPATS2L	DNA polymerase-transactivated protein 6, isoform CRA_b;SPATS2-like protein;Isoform 2 of SPATS2-like protein;Isoform 3 of SPATS2-like protein;Isoform 4 of SPATS2-like protein	+	+	+	+	+	+
B9TWZ6;Q9Y2X0;Q9Y2X0-2;Q9Y2X0-3;Q9Y2X0-4;Q9Y2X0-5;U3KQ43	MED16	Mediator of RNA polymerase II transcription subunit 16 (Fragment);Mediator of RNA polymerase II transcription subunit 16;Isoform 2 of Mediator of RNA polymerase II transcription subunit 16;Isoform 3 of Mediator of RNA polymerase II transcription subunit 16;Isoform 4 of Mediator of RNA polymerase II transcription subunit 16;Isoform 5 of Mediator of RNA polymerase II transcription subunit 16;Mediat…	+	+	+	+	+	+
B9ZVN9;O95602	POLR1A	DNA-directed RNA polymerase subunit;DNA-directed RNA polymerase I subunit RPA1	+	+	+	+	+	+
C4P0D6;C4P0D8;Q99598	TSNAX-DISC1	Disrupted in schizophrenia 1 isoform 49;Disrupted in schizophrenia 1 isoform 51;Translin-associated protein X	+	+	+	+	+	+
C6GKH1;F8VVN4;F8W1V1;P24001;P24001-2;P24001-3;P24001-4;P24001-5;P24001-6;P24001-7	IL32	Interleukin-32;Interleukin-32;Interleukin-32;Interleukin-32;Isoform 2 of Interleukin-32;Isoform 3 of Interleukin-32;Isoform 4 of Interleukin-32;Isoform 5 of Interleukin-32;Isoform 6 of Interleukin-32;Isoform 7 of Interleukin-32	+	+	+	+	+	+
C9IYB4;C9JKT3;Q15118;Q15118-2	PDK1	Protein-serine/threonine kinase (Fragment);Protein-serine/threonine kinase (Fragment);[Pyruvate dehydrogenase (acetyl-transferring)] kinase isozyme 1, mitochondrial;Isoform 2 of [Pyruvate dehydrogenase (acetyl-transferring)] kinase isozyme 1, mitochondrial	+	+	+	+	+	+
C9IZ46;F8WFD9;Q8N114;Q8N114-2	SHISA5	Protein shisa-5 (Fragment);Protein shisa-5;Protein shisa-5;Isoform 2 of Protein shisa-5
C9IZ93;C9J9P8;C9JF62;C9JSK8;Q969M7;Q969M7-2;Q969M7-3;Q969M7-6;Q969M7-7	UBE2F	NEDD8-conjugating enzyme UBE2F;NEDD8-conjugating enzyme UBE2F (Fragment);NEDD8-conjugating enzyme UBE2F (Fragment);NEDD8-conjugating enzyme UBE2F (Fragment);NEDD8-conjugating enzyme UBE2F;Isoform 2 of NEDD8-conjugating enzyme UBE2F;Isoform 3 of NEDD8-conjugating enzyme UBE2F;Isoform 6 of NEDD8-conjugating enzyme UBE2F;Isoform 7 of NEDD8-conjugating enzyme UBE2F	+	+	+	+	+	+
C9IZG4;O60888;O60888-2;O60888-3	CUTA	Protein CutA;Protein CutA;Isoform A of Protein CutA;Isoform C of Protein CutA	+	+	+	+	+	+
C9IZL5;C9JC87;H7C0A0;O00189	AP4M1	AP-4 complex subunit mu-1;AP-4 complex subunit mu-1;AP-4 complex subunit mu-1 (Fragment);AP-4 complex subunit mu-1	+	+	+	+	+	+
C9IZU8;C9J9T0;Q96AT9	RPE	Ribulose-phosphate 3-epimerase	+	+	+	+	+	+
C9J050;C9JEJ2;P49585	PCYT1A	Choline-phosphate cytidylyltransferase (Fragment);Choline-phosphate cytidylyltransferase;Choline-phosphate cytidylyltransferase A	+	+	+	+	+	+
C9J066;E9PN67;Q8N4C6;Q8N4C6-10;Q8N4C6-11;Q8N4C6-2;Q8N4C6-4;Q8N4C6-5;Q8N4C6-6;Q8N4C6-7;Q8N4C6-9	NIN	Ninein;Ninein;Ninein;Isoform 3 of Ninein;Isoform 9 of Ninein;Isoform 2 of Ninein;Isoform 4 of Ninein;Isoform 5 of Ninein;Isoform 6 of Ninein;Isoform 7 of Ninein;Isoform 8 of Ninein	+	+	+	+	+	+
C9J0I9;Q86WB0;Q86WB0-2;Q86WB0-3	ZC3HC1	Zinc finger C3HC-type protein 1;Zinc finger C3HC-type protein 1;Isoform 2 of Zinc finger C3HC-type protein 1;Isoform 3 of Zinc finger C3HC-type protein 1	+	+	+	+	+	+
C9J0J7;G5E9Q6;P35080-2	PFN2	Profilin;Profilin;Isoform IIb of Profilin-2	+	+	+	+	+	+
C9J0K6;P30626;P30626-2;P30626-3	SRI	Sorcin;Sorcin;Isoform 2 of Sorcin;Isoform 3 of Sorcin	+	+	+	+	+	+
C9J0Q5;C9JE98	NCOR2	Nuclear receptor corepressor 2	+	+	+	+	+	+
C9J0Y7;Q9UKT7	FBXL3	F-box/LRR-repeat protein 3 (Fragment);F-box/LRR-repeat protein 3	+	+	+	+	+	+
C9J134;C9JAZ7;C9JJH2;Q6ZSS7	MFSD6	Major facilitator superfamily domain-containing protein 6 (Fragment);Major facilitator superfamily domain-containing protein 6 (Fragment);Major facilitator superfamily domain-containing protein 6 (Fragment);Major facilitator superfamily domain-containing protein 6	+	+	+	+	+	+
C9J167;P54278	PMS2	Mismatch repair endonuclease PMS2	+	+	+	+	+	+
C9J1C6;C9J391;F8WBU5;H7C426;Q9P0P0	RNF181	E3 ubiquitin-protein ligase RNF181;E3 ubiquitin-protein ligase RNF181 (Fragment);E3 ubiquitin-protein ligase RNF181;E3 ubiquitin-protein ligase RNF181 (Fragment);E3 ubiquitin-protein ligase RNF181	+	+	+
C9J1D9;C9JT28;Q9NPH3;Q9NPH3-2;Q9NPH3-3;Q9NPH3-5	IL1RAP	Interleukin-1 receptor accessory protein (Fragment);Interleukin-1 receptor accessory protein (Fragment);Interleukin-1 receptor accessory protein;Isoform 2 of Interleukin-1 receptor accessory protein;Isoform 3 of Interleukin-1 receptor accessory protein;Isoform 4 of Interleukin-1 receptor accessory protein	+			+
C9J1V9;D6RBD7;H0YAL7;O43324;O43324-2	EEF1E1-BLOC1S5	EEF1E1-BLOC1S5 readthrough (NMD candidate);Eukaryotic translation elongation factor 1 epsilon-1;Eukaryotic translation elongation factor 1 epsilon-1 (Fragment);Eukaryotic translation elongation factor 1 epsilon-1;Isoform 2 of Eukaryotic translation elongation factor 1 epsilon-1	+	+	+	+	+	+
C9J236;C9JS27;Q7L592	NDUFAF7	Protein arginine methyltransferase NDUFAF7 (Fragment);Protein arginine methyltransferase NDUFAF7 (Fragment);Protein arginine methyltransferase NDUFAF7, mitochondrial	+	+	+	+	+	+
C9J2P9;Q75N03;Q75N03-2	CBLL1	RING-type E3 ubiquitin transferase (Fragment);E3 ubiquitin-protein ligase Hakai;Isoform 2 of E3 ubiquitin-protein ligase Hakai	+	+	+	+	+	+
C9J2Q2;Q8N5M1	ATPAF2	ATP synthase mitochondrial F1 complex assembly factor 2 (Fragment);ATP synthase mitochondrial F1 complex assembly factor 2	+	+	+	+	+	+
C9J2S3;C9JZL6;F8WAR7;F8WD68;P22303;P22303-2;P22303-3;P22303-4	ACHE	Carboxylic ester hydrolase (Fragment);Carboxylic ester hydrolase (Fragment);Carboxylic ester hydrolase;Carboxylic ester hydrolase;Acetylcholinesterase;Isoform H of Acetylcholinesterase;Isoform 4 of Acetylcholinesterase;Isoform R of Acetylcholinesterase
C9J2U0;I3L1Q9;I3L413;P24864;P24864-2;P24864-3	CCNE1	Cyclin E variant ex7del;G1/S-specific cyclin-E1 (Fragment);G1/S-specific cyclin-E1 (Fragment);G1/S-specific cyclin-E1;Isoform E1S of G1/S-specific cyclin-E1;Isoform 3 of G1/S-specific cyclin-E1	+	+	+	+	+	+
C9J2Y9;P30876	POLR2B	DNA-directed RNA polymerase subunit beta;DNA-directed RNA polymerase II subunit RPB2	+	+	+	+	+	+
C9J365;C9JA28;Q9UNL2;Q9UNL2-2	SSR3	Translocon-associated protein subunit gamma;Translocon-associated protein subunit gamma;Translocon-associated protein subunit gamma;Isoform 2 of Translocon-associated protein subunit gamma	+	+			+	+
C9J384;Q9BQ75;Q9BQ75-2	CMSS1	Protein CMSS1 (Fragment);Protein CMSS1;Isoform 2 of Protein CMSS1	+	+	+	+	+	+
C9J3D7;Q9UKG9;Q9UKG9-3	CROT	Peroxisomal carnitine O-octanoyltransferase;Peroxisomal carnitine O-octanoyltransferase;Isoform 3 of Peroxisomal carnitine O-octanoyltransferase	+	+	+	+	+	+
C9J3F5;C9JJ39;C9JKL2;C9JPX5;O95772;O95772-2	STARD3NL	STARD3 N-terminal-like protein (Fragment);STARD3 N-terminal-like protein (Fragment);STARD3 N-terminal-like protein;STARD3 N-terminal-like protein (Fragment);STARD3 N-terminal-like protein;Isoform 2 of STARD3 N-terminal-like protein	+	+	+	+	+	+
C9J3R8;O60513	B4GALT4	Beta-1,4-galactosyltransferase;Beta-1,4-galactosyltransferase 4	+	+	+	+	+	+
C9J406	IMMT	MICOS complex subunit MIC60	+	+	+	+	+	+
C9J431;C9JF06;C9JTB1;Q8N865	C7orf31	Uncharacterized protein C7orf31 (Fragment);Uncharacterized protein C7orf31 (Fragment);Uncharacterized protein C7orf31 (Fragment);Uncharacterized protein C7orf31	+	+	+	+	+	+
C9J469;C9J931;Q15382	RHEB	GTP-binding protein Rheb (Fragment);GTP-binding protein Rheb;GTP-binding protein Rheb	+	+	+	+	+	+
C9J4G2;C9JZQ7;Q8TCD6	PHOSPHO2	Pyridoxal phosphate phosphatase PHOSPHO2 (Fragment);Pyridoxal phosphate phosphatase PHOSPHO2 (Fragment);Pyridoxal phosphate phosphatase PHOSPHO2	+	+	+		+
C9J4S7;C9JZ37;F8WAR9;F8WC97;F8WF28;Q8NCC5;Q8NCC5-2;Q8NCC5-3	SLC37A3	Sugar phosphate exchanger 3 (Fragment);Sugar phosphate exchanger 3 (Fragment);Sugar phosphate exchanger 3;Sugar phosphate exchanger 3;Sugar phosphate exchanger 3;Sugar phosphate exchanger 3;Isoform 2 of Sugar phosphate exchanger 3;Isoform 3 of Sugar phosphate exchanger 3	+	+	+	+	+	+
C9J4W5;Q9GZV4	EIF5A2	Eukaryotic translation initiation factor 5A (Fragment);Eukaryotic translation initiation factor 5A-2	+	+	+	+	+	+
C9J4Z3;P61513	RPL37A	60S ribosomal protein L37a	+	+	+	+	+	+
C9J5D1;E7EQ69;Q9GZZ1	NAA50	N-alpha-acetyltransferase 50	+	+	+	+	+	+
C9J5J4;H0Y322;H7C4T7;Q5TKA1;Q5TKA1-2;Q5TKA1-3	LIN9	Protein lin-9 homolog;Protein lin-9 homolog;Protein lin-9 homolog (Fragment);Protein lin-9 homolog;Isoform 2 of Protein lin-9 homolog;Isoform 3 of Protein lin-9 homolog	+	+	+	+	+	+
C9J6B1;C9JQB3;P11234;P11234-2;P11234-3	RALB	Small monomeric GTPase (Fragment);Small monomeric GTPase (Fragment);Ras-related protein Ral-B;Isoform 2 of Ras-related protein Ral-B;Isoform 3 of Ras-related protein Ral-B	+	+	+	+	+	+
C9J6D1;C9JZI7;Q99733;Q99733-2	NAP1L4	Nucleosome assembly protein 1-like 4 (Fragment);Nucleosome assembly protein 1-like 4 (Fragment);Nucleosome assembly protein 1-like 4;Isoform 2 of Nucleosome assembly protein 1-like 4	+	+	+	+	+	+
C9J6J1;C9JA07;Q9GZY4	COA1	Cytochrome c oxidase assembly factor 1 homolog (Fragment);Cytochrome c oxidase assembly factor 1 homolog (Fragment);Cytochrome c oxidase assembly factor 1 homolog	+	+	+	+	+	+
C9J6P4;Q7Z2W4	ZC3HAV1	Zinc finger CCCH-type antiviral protein 1	+	+	+	+	+	+
C9J6X5;C9JFM4;C9K0R8;P15907	ST6GAL1	Beta-galactoside alpha-2,6-sialyltransferase 1 (Fragment);Beta-galactoside alpha-2,6-sialyltransferase 1 (Fragment);Beta-galactoside alpha-2,6-sialyltransferase 1 (Fragment);Beta-galactoside alpha-2,6-sialyltransferase 1	+	+	+	+	+	+
C9J715;Q9Y2I1;Q9Y2I1-3;Q9Y2I1-4	NISCH	Nischarin;Nischarin;Isoform 3 of Nischarin;Isoform 4 of Nischarin	+	+	+	+	+	+
C9J758;Q969T7;Q969T7-2	NT5C3B	7-methylguanosine phosphate-specific 5'-nucleotidase (Fragment);7-methylguanosine phosphate-specific 5'-nucleotidase;Isoform 2 of 7-methylguanosine phosphate-specific 5'-nucleotidase	+	+	+	+	+	+
C9J7E5;Q9Y5L0;Q9Y5L0-1;Q9Y5L0-3	TNPO3	Transportin-3;Transportin-3;Isoform 1 of Transportin-3;Isoform 3 of Transportin-3	+	+	+	+	+	+
C9J7K9;C9J9P4;O15162;O15162-2	PLSCR1	Phospholipid scramblase;Phospholipid scramblase (Fragment);Phospholipid scramblase 1;Isoform 2 of Phospholipid scramblase 1	+	+	+	+	+	+
C9J7L0	RBBP7	Histone-binding protein RBBP7 (Fragment)	+	+	+	+	+	+
C9J7S5;H7C0X4;Q92685;Q92685-2	ALG3	Dol-P-Man:Man(5)GlcNAc(2)-PP-Dol alpha-1,3-mannosyltransferase;Dol-P-Man:Man(5)GlcNAc(2)-PP-Dol alpha-1,3-mannosyltransferase (Fragment);Dol-P-Man:Man(5)GlcNAc(2)-PP-Dol alpha-1,3-mannosyltransferase;Isoform 2 of Dol-P-Man:Man(5)GlcNAc(2)-PP-Dol alpha-1,3-mannosyltransferase	+	+	+	+	+	+
C9J813	CALD1	Caldesmon (Fragment)	+	+	+	+	+	+
C9J880;Q68CQ7;Q68CQ7-2	GLT8D1	Glycosyltransferase 8 domain-containing protein 1 (Fragment);Glycosyltransferase 8 domain-containing protein 1;Isoform 2 of Glycosyltransferase 8 domain-containing protein 1	+	+	+	+	+	+
C9J8B8;Q969S8;Q969S8-2;Q969S8-4	HDAC10	Polyamine deacetylase HDAC10;Polyamine deacetylase HDAC10;Isoform 2 of Polyamine deacetylase HDAC10;Isoform 4 of Polyamine deacetylase HDAC10	+	+	+	+	+	+
C9J8D8;C9JWU5	SPEG	Striated muscle preferentially-expressed protein kinase (Fragment)	+	+	+	+	+	+
C9J8Q5;P51649;P51649-2	ALDH5A1	Succinate-semialdehyde dehydrogenase;Succinate-semialdehyde dehydrogenase, mitochondrial;Isoform 2 of Succinate-semialdehyde dehydrogenase, mitochondrial	+	+	+	+	+	+
C9J8R9;P12757;P12757-2;P12757-3;P12757-4;P12757-5	SKIL	Ski-like protein (Fragment);Ski-like protein;Isoform SNOA of Ski-like protein;Isoform SNON2 of Ski-like protein;Isoform SNOI of Ski-like protein;Isoform 5 of Ski-like protein	+	+	+	+	+	+
C9J8T4;C9JYN7;O43567	RNF13	RING-type E3 ubiquitin transferase (Fragment);RING-type E3 ubiquitin transferase (Fragment);E3 ubiquitin-protein ligase RNF13	+	+	+	+	+	+
C9J8U2;G5E977;Q6XQN6;Q6XQN6-2	NAPRT	Nicotinate phosphoribosyltransferase;Nicotinate phosphoribosyltransferase;Nicotinate phosphoribosyltransferase;Isoform 2 of Nicotinate phosphoribosyltransferase	+	+	+	+	+	+
C9J8V5;Q8N3Z3	GTPBP8	GTP-binding protein 8	+	+	+	+	+	+
C9J919;C9JNL1;O94842;O94842-2;O94842-3	TOX4	TOX high mobility group box family member 4 (Fragment);TOX high mobility group box family member 4 (Fragment);TOX high mobility group box family member 4;Isoform 2 of TOX high mobility group box family member 4;Isoform 3 of TOX high mobility group box family member 4	+	+	+	+	+	+
C9J973;Q5JS37;Q5JS37-2	NHLRC3	NHL repeat-containing protein 3;NHL repeat-containing protein 3;Isoform 2 of NHL repeat-containing protein 3	+	+	+	+	+	+
C9JA08;Q96D46	NMD3	60S ribosomal export protein NMD3	+	+	+	+	+	+
C9JA38;Q5D0E6;Q5D0E6-2	DALRD3	DALR anticodon-binding domain-containing protein 3 (Fragment);DALR anticodon-binding domain-containing protein 3;Isoform 2 of DALR anticodon-binding domain-containing protein 3	+	+	+	+	+	+
C9JA69;Q8WY36;Q8WY36-2	BBX	HMG box transcription factor BBX;HMG box transcription factor BBX;Isoform 2 of HMG box transcription factor BBX	+	+	+	+	+	+
C9JAX1;Q16595	FXN	Frataxin, mitochondrial;Frataxin, mitochondrial	+	+	+	+	+	+
C9JB30;Q9UPY8;Q9UPY8-2	MAPRE3	Microtubule-associated protein RP/EB family member 3 (Fragment);Microtubule-associated protein RP/EB family member 3;Isoform 2 of Microtubule-associated protein RP/EB family member 3	+	+	+	+	+	+
C9JBI3;P78330	PSPH	Phosphoserine phosphatase (Fragment);Phosphoserine phosphatase	+	+	+	+	+	+
C9JBM0;Q16236;Q16236-2;Q16236-3	NFE2L2	Nuclear factor erythroid 2-related factor 2 (Fragment);Nuclear factor erythroid 2-related factor 2;Isoform 2 of Nuclear factor erythroid 2-related factor 2;Isoform 3 of Nuclear factor erythroid 2-related factor 2	+	+	+		+	+
C9JBY7;Q9Y291	MRPS33	28S ribosomal protein S33, mitochondrial;28S ribosomal protein S33, mitochondrial	+	+	+	+	+	+
C9JC84;C9JEU5;P02679;P02679-2	FGG	Fibrinogen gamma chain;Fibrinogen gamma chain;Fibrinogen gamma chain;Isoform Gamma-A of Fibrinogen gamma chain	+					+
C9JCC6;Q14919;Q14919-2	DRAP1	Dr1-associated corepressor;Dr1-associated corepressor;Isoform 2 of Dr1-associated corepressor	+	+	+	+	+	+
C9JCN8;P15408;P15408-2;P15408-3	FOSL2	Fos-related antigen 2 (Fragment);Fos-related antigen 2;Isoform 2 of Fos-related antigen 2;Isoform 3 of Fos-related antigen 2	+	+	+	+	+	+
C9JCP7;P41587	VIPR2	Vasoactive intestinal polypeptide receptor 2	+	+	+	+	+	+
C9JE02;H7C5G1;Q2TAA2	IAH1	Isoamyl acetate-hydrolyzing esterase 1 homolog;Isoamyl acetate-hydrolyzing esterase 1 homolog (Fragment);Isoamyl acetate-hydrolyzing esterase 1 homolog	+	+	+	+	+	+
C9JE88;D6R930;D6RF88;P16870;P16870-2	CPE	Carboxypeptidase E (Fragment);Carboxypeptidase E (Fragment);Carboxypeptidase E (Fragment);Carboxypeptidase E;Isoform 2 of Carboxypeptidase E
C9JEH3;C9JG97;Q13685	AAMP	Angio-associated migratory cell protein	+	+	+	+	+	+
C9JEV6;Q9UJ70;Q9UJ70-2	NAGK	N-acetyl-D-glucosamine kinase;N-acetyl-D-glucosamine kinase;Isoform 2 of N-acetyl-D-glucosamine kinase	+	+	+	+	+	+
C9JEV9;O95639;O95639-2;O95639-3	CPSF4	Cleavage and polyadenylation specificity factor subunit 4;Cleavage and polyadenylation specificity factor subunit 4;Isoform 2 of Cleavage and polyadenylation specificity factor subunit 4;Isoform 3 of Cleavage and polyadenylation specificity factor subunit 4	+	+	+	+	+	+
C9JEZ4;Q9UKI2	CDC42EP3	Cdc42 effector protein 3 (Fragment);Cdc42 effector protein 3	+	+	+	+	+	+
C9JF17;P05090	APOD	Apolipoprotein D (Fragment);Apolipoprotein D	+			+
C9JF51;E7EQY1;Q96C01	FAM136A	Protein FAM136A (Fragment);Protein FAM136A;Protein FAM136A	+	+	+	+	+	+
C9JFE4;Q13098;Q13098-5;Q13098-7	GPS1	COP9 signalosome complex subunit 1;COP9 signalosome complex subunit 1;Isoform 4 of COP9 signalosome complex subunit 1;Isoform 2 of COP9 signalosome complex subunit 1	+	+	+	+	+	+
C9JFR7;P99999	CYCS	Cytochrome c (Fragment);Cytochrome c	+	+	+	+	+	+
C9JFV4;Q8IZL8	PELP1	Proline-, glutamic acid- and leucine-rich protein 1;Proline-, glutamic acid- and leucine-rich protein 1	+	+	+	+	+	+
C9JG87;Q9NYK5;Q9NYK5-2	MRPL39	39S ribosomal protein L39, mitochondrial (Fragment);39S ribosomal protein L39, mitochondrial;Isoform 2 of 39S ribosomal protein L39, mitochondrial	+	+	+	+	+	+
C9JIF9;P13798	APEH	Acylamino-acid-releasing enzyme	+	+	+	+	+	+
C9JIK8;Q9Y4P1;Q9Y4P1-2;Q9Y4P1-3;Q9Y4P1-4;Q9Y4P1-6	ATG4B	Cysteine protease (Fragment);Cysteine protease ATG4B;Isoform 2 of Cysteine protease ATG4B;Isoform 3 of Cysteine protease ATG4B;Isoform 4 of Cysteine protease ATG4B;Isoform 6 of Cysteine protease ATG4B	+	+	+	+	+	+
C9JJ19;P82930	MRPS34	28S ribosomal protein S34, mitochondrial;28S ribosomal protein S34, mitochondrial	+	+	+	+	+	+
C9JJN9;Q8N3P4;Q8N3P4-2;Q8N3P4-3	VPS8	Vacuolar protein sorting-associated protein 8 homolog;Vacuolar protein sorting-associated protein 8 homolog;Isoform 2 of Vacuolar protein sorting-associated protein 8 homolog;Isoform 3 of Vacuolar protein sorting-associated protein 8 homolog	+	+	+	+	+	+
C9JJX6;E9PDC3;O00192;O00192-2	ARVCF	Splicing regulator ARVCF;Splicing regulator ARVCF;Splicing regulator ARVCF;Isoform Short of Splicing regulator ARVCF	+	+	+	+	+	+
C9JKQ2;O43676	NDUFB3	NADH dehydrogenase [ubiquinone] 1 beta subcomplex subunit 3 (Fragment);NADH dehydrogenase [ubiquinone] 1 beta subcomplex subunit 3	+	+	+	+	+	+
C9JL73;C9JNS9;P15313	ATP6V1B1	Vacuolar proton pump subunit B;V-type proton ATPase subunit B, kidney isoform (Fragment);V-type proton ATPase subunit B, kidney isoform	+	+	+	+	+	+
C9JL85;P58546	MTPN	Myotrophin	+	+	+	+	+	+
C9JLB7;Q96HP4;U3KQU8	OXNAD1	Oxidoreductase NAD-binding domain-containing protein 1	+	+	+	+	+	+
C9JLU1;P52434	POLR2H	DNA-directed RNA polymerases I, II, and III subunit RPABC3 (Fragment);DNA-directed RNA polymerases I, II, and III subunit RPABC3	+	+	+	+	+	+
C9JLV4;O14727;O14727-4;O14727-5	APAF1	Apoptotic protease-activating factor 1;Apoptotic protease-activating factor 1;Isoform 4 of Apoptotic protease-activating factor 1;Isoform 5 of Apoptotic protease-activating factor 1	+	+	+	+	+	+
C9JLW8;I3L2L5;I3L317;I3L4Q0	MCRIP1	Mapk-regulated corepressor-interacting protein 1;Mapk-regulated corepressor-interacting protein 1;Mapk-regulated corepressor-interacting protein 1;HCG1818442, isoform CRA_a	+	+	+	+	+	+
C9JME2;Q9Y4F1;Q9Y4F1-2	FARP1	FERM, ARHGEF and pleckstrin domain-containing protein 1;FERM, ARHGEF and pleckstrin domain-containing protein 1;Isoform 2 of FERM, ARHGEF and pleckstrin domain-containing protein 1	+	+	+	+	+	+
C9JMY1	IGFBP2	Insulin-like growth factor-binding protein 2	+	+	+	+	+	+
C9JMY5;P19224;P19224-3	UGT1A6	UDP-glucuronosyltransferase 1-6 (Fragment);UDP-glucuronosyltransferase 1-6;Isoform 3 of UDP-glucuronosyltransferase 1-6	+	+	+		+	+
C9JNE2;C9JXC3;Q9Y530	OARD1	ADP-ribose glycohydrolase OARD1 (Fragment);ADP-ribose glycohydrolase OARD1;ADP-ribose glycohydrolase OARD1	+	+	+	+	+	+
C9JNV9	NCOR2	Nuclear receptor corepressor 2 (Fragment)	+	+	+	+	+	+
C9JNW5;C9JXB8;P83731	RPL24	60S ribosomal protein L24	+	+	+	+	+	+
C9JNZ0;C9JRY4;Q96IW7	SEC22A	Vesicle-trafficking protein SEC22a (Fragment);Vesicle-trafficking protein SEC22a (Fragment);Vesicle-trafficking protein SEC22a	+	+	+	+	+	+
C9JP16;O75718	CRTAP	Cartilage-associated protein	+	+	+	+	+	+
C9JP85;Q16656;Q16656-2;Q16656-4	NRF1	Nuclear respiratory factor 1 (Fragment);Nuclear respiratory factor 1;Isoform Short of Nuclear respiratory factor 1;Isoform 4 of Nuclear respiratory factor 1	+	+	+	+	+	+
C9JPE1;O43772	SLC25A20	Mitochondrial carnitine/acylcarnitine carrier protein	+	+	+	+	+	+
C9JPQ6;Q9BYB4;Q9BYB4-2	GNB1L	Guanine nucleotide-binding protein subunit beta-like protein 1 (Fragment);Guanine nucleotide-binding protein subunit beta-like protein 1;Isoform 2 of Guanine nucleotide-binding protein subunit beta-like protein 1	+	+	+	+	+	+
C9JQD4;O43447	PPIH	Peptidyl-prolyl cis-trans isomerase;Peptidyl-prolyl cis-trans isomerase H	+	+	+	+	+	+
C9JQS9;E7ETT1;E7ETT4;E7EUY3;E7EX59;E9PDR0;P05166;P05166-2	PCCB	Propionyl-CoA carboxylase beta chain, mitochondrial;Propionyl-CoA carboxylase beta chain, mitochondrial;Propionyl-CoA carboxylase beta chain, mitochondrial;Propionyl-CoA carboxylase beta chain, mitochondrial;Propionyl-CoA carboxylase beta chain, mitochondrial;Propionyl-CoA carboxylase beta chain, mitochondrial;Propionyl-CoA carboxylase beta chain, mitochondrial;Isoform 2 of Propionyl-CoA carboxyl…	+	+	+	+	+	+
C9JQU6;F8WF33;F8WF90;O75915	ARL6IP5	PRA1 family protein;PRA1 family protein;PRA1 family protein;PRA1 family protein 3	+	+	+	+	+	+
C9JQV0;H7C0T1;H7C2R9;Q9BRJ6	C7orf50	Uncharacterized protein C7orf50 (Fragment);Uncharacterized protein C7orf50 (Fragment);Uncharacterized protein C7orf50 (Fragment);Uncharacterized protein C7orf50	+	+	+	+	+	+
C9JRJ5;Q9UGP4	LIMD1	LIM domain-containing protein 1	+	+	+	+	+	+
C9JRP1;Q9Y6M7;Q9Y6M7-11;Q9Y6M7-13;Q9Y6M7-14;Q9Y6M7-2;Q9Y6M7-6;Q9Y6M7-7;Q9Y6M7-9	SLC4A7	Anion exchange protein (Fragment);Sodium bicarbonate cotransporter 3;Isoform 11 of Sodium bicarbonate cotransporter 3;Isoform 13 of Sodium bicarbonate cotransporter 3;Isoform 14 of Sodium bicarbonate cotransporter 3;Isoform 2 of Sodium bicarbonate cotransporter 3;Isoform 6 of Sodium bicarbonate cotransporter 3;Isoform 7 of Sodium bicarbonate cotransporter 3;Isoform 9 of Sodium bicarbonate cotrans…	+	+	+	+	+	+
C9JRZ6;Q9NX63	CHCHD3	MICOS complex subunit MIC19	+	+	+	+	+	+
C9JRZ8;C9JRZ8-2;O60218	AKR1B15	Aldo-keto reductase family 1 member B15;Isoform 2 of Aldo-keto reductase family 1 member B15;Aldo-keto reductase family 1 member B10	+	+	+	+	+	+
C9JS59;Q5XPI4;Q5XPI4-2	RNF123	E3 ubiquitin-protein ligase RNF123;E3 ubiquitin-protein ligase RNF123;Isoform 2 of E3 ubiquitin-protein ligase RNF123	+	+	+	+	+	+
C9JSR4;O60443	GSDME	Gasdermin-E	+	+	+	+	+	+
C9JTD3;Q9NQZ5	STARD7	StAR-related lipid transfer protein 7, mitochondrial (Fragment);StAR-related lipid transfer protein 7, mitochondrial	+	+	+	+	+	+
C9JTM4;F8WEE7;O76054;O76054-4;O76054-5;Q9UDX4	SEC14L2	SEC14-like protein 2 (Fragment);SEC14-like protein 2;SEC14-like protein 2;Isoform 2 of SEC14-like protein 2;Isoform 3 of SEC14-like protein 2;SEC14-like protein 3	+		+	+	+
C9JTN7;P31483-2	TIA1	Cytotoxic granule-associated RNA-binding protein TIA1;Isoform Short of Cytotoxic granule associated RNA binding protein TIA1	+	+	+	+	+	+
C9JUK7;P16150	SPN	Leukosialin (Fragment);Leukosialin	+			+
C9JUN5;J3KR35;Q8WUD4;S4R331	CCDC12	Coiled-coil domain-containing protein 12 (Fragment);Coiled-coil domain containing 12, isoform CRA_a;Coiled-coil domain-containing protein 12;Coiled-coil domain-containing protein 12 (Fragment)	+	+	+	+	+	+
C9JUV8;O00478;O00478-2;O00481;O00481-2;O00481-3;O00481-4;P78410;P78410-2;P78410-3;S4R3N0	BTN3A3	Butyrophilin subfamily 3 member A3 (Fragment);Butyrophilin subfamily 3 member A3;Isoform 2 of Butyrophilin subfamily 3 member A3;Butyrophilin subfamily 3 member A1;Isoform 2 of Butyrophilin subfamily 3 member A1;Isoform 3 of Butyrophilin subfamily 3 member A1;Isoform 4 of Butyrophilin subfamily 3 member A1;Butyrophilin subfamily 3 member A2;Isoform 2 of Butyrophilin subfamily 3 member A2;Isoform …	+	+	+	+
C9JVN9;Q9H9P8;Q9H9P8-2	L2HGDH	L-2-hydroxyglutarate dehydrogenase, mitochondrial;L-2-hydroxyglutarate dehydrogenase, mitochondrial;Isoform 2 of L-2-hydroxyglutarate dehydrogenase, mitochondrial	+	+	+	+	+	+
C9JVP0;H7C1Y6;Q9UPW0;Q9UPW0-2	FOXJ3	Forkhead box J3, isoform CRA_b (Fragment);Forkhead box protein J3 (Fragment);Forkhead box protein J3;Isoform 2 of Forkhead box protein J3	+	+	+	+	+	+
C9JW69	RCC1	Regulator of chromosome condensation (Fragment)	+	+	+	+	+	+
C9JW94;Q9HBM1	SPC25	Kinetochore protein Spc25 (Fragment);Kinetochore protein Spc25	+	+	+	+	+	+
C9JX88	PSMC2	26S proteasome regulatory subunit 7	+	+	+	+	+	+
C9JYA1;O15504	NUP42	Nucleoporin NUP42 (Fragment);Nucleoporin NUP42	+	+	+	+	+	+
C9JYM0;O75817	POP7	Ribonuclease P protein subunit p20 (Fragment);Ribonuclease P protein subunit p20	+	+	+	+	+	+
C9JYS5;J3KS67;J3QL47;J3QL63;K7ENL4;Q96ET8-3;Q9NYZ1	TVP23C	Golgi apparatus membrane protein TVP23 homolog;Golgi apparatus membrane protein TVP23 homolog;Golgi apparatus membrane protein TVP23 homolog;Golgi apparatus membrane protein TVP23 homolog;Golgi apparatus membrane protein TVP23 homolog (Fragment);Isoform 3 of Golgi apparatus membrane protein TVP23 homolog C;Golgi apparatus membrane protein TVP23 homolog B	+	+	+	+	+	+
C9JZ20;P35232	PHB1	Prohibitin;Prohibitin 1	+	+	+	+	+	+
C9JZ23;Q9BYH8;Q9BYH8-2;Q9BYH8-3	NFKBIZ	NF-kappa-B inhibitor zeta (Fragment);NF-kappa-B inhibitor zeta;Isoform 2 of NF-kappa-B inhibitor zeta;Isoform 3 of NF-kappa-B inhibitor zeta	+	+	+	+	+	+
C9JZ87;F2Z3N7;Q9NUM4	TMEM106B	Transmembrane protein 106B (Fragment);Transmembrane protein 106B;Transmembrane protein 106B	+	+	+	+	+	+
C9JZB0;Q9BT40;Q9BT40-2	INPP5K	Inositol polyphosphate 5-phosphatase K (Fragment);Inositol polyphosphate 5-phosphatase K;Isoform 2 of Inositol polyphosphate 5-phosphatase K	+	+	+	+	+	+
C9JZG9;C9JZY6;P62256	UBE2H	Ubiquitin-conjugating enzyme E2 H (Fragment);Ubiquitin-conjugating enzyme E2 H (Fragment);Ubiquitin-conjugating enzyme E2 H	+	+	+	+	+	+
C9K080;F8VYZ5;Q6UXM1;Q6UXM1-2	LRIG3	Leucine-rich repeats and immunoglobulin-like domains protein 3;Leucine-rich repeats and immunoglobulin-like domains protein 3 (Fragment);Leucine-rich repeats and immunoglobulin-like domains protein 3;Isoform 2 of Leucine-rich repeats and immunoglobulin-like domains protein 3	+	+	+	+	+	+
C9K0D4	MLF1	Myeloid leukemia factor 1	+	+	+
C9K0H3;M0R0U4;P17035;P17035-2	ZNF28	Zinc finger protein 28 (Fragment);Zinc finger protein 28 (Fragment);Zinc finger protein 28;Isoform 2 of Zinc finger protein 28	+	+	+	+	+	+
D3DPS3;Q3KQU3;Q3KQU3-2;Q3KQU3-4	MAP7D1	Arginine/proline rich coiled-coil 1, isoform CRA_b;MAP7 domain-containing protein 1;Isoform 2 of MAP7 domain-containing protein 1;Isoform 4 of MAP7 domain-containing protein 1	+	+	+	+	+	+
D3DQV9;H0Y3P2;P78344;P78344-2	EIF4G2	Eukaryotic translation initiation factor 4 gamma 2 (Fragment);Eukaryotic translation initiation factor 4 gamma 2;Eukaryotic translation initiation factor 4 gamma 2;Isoform 2 of Eukaryotic translation initiation factor 4 gamma 2	+	+	+	+	+	+
D3DRR9;Q86WR7;Q86WR7-2	PROSER2	Chromosome 10 open reading frame 47, isoform CRA_b;Proline and serine-rich protein 2;Isoform 2 of Proline and serine-rich protein 2	+	+	+	+	+	+
D3DWX8;P98173;P98173-2;P98173-3;Q5HY75	FAM3A	Family with sequence similarity 3, member A, isoform CRA_c;Protein FAM3A;Isoform 2 of Protein FAM3A;Isoform 3 of Protein FAM3A;Protein FAM3A	+	+	+	+	+	+
D3YTA9;F6U1T9;P63098	PPP3R1	Calcineurin subunit B type 1	+	+	+	+	+	+
D3YTB5;P51617;P51617-2;P51617-3;P51617-4	IRAK1	Interleukin-1 receptor-associated kinase 1;Interleukin-1 receptor-associated kinase 1;Isoform 2 of Interleukin-1 receptor-associated kinase 1;Isoform 3 of Interleukin-1 receptor-associated kinase 1;Isoform 4 of Interleukin-1 receptor-associated kinase 1	+	+	+	+	+	+
D4PHA4;Q86WP2;Q86WP2-2;Q86WP2-3	GPBP1	GC-rich promoter binding protein 1, isoform CRA_c;Vasculin;Isoform 2 of Vasculin;Isoform 3 of Vasculin	+	+	+	+	+	+
D5H3J5;Q2L6G2	HLA-B	HLA class I histocompatibility antigen B alpha chain	+	+	+	+	+	+
D6R935;H0Y8R9;O94955	RHOBTB3	Rho-related BTB domain-containing protein 3 (Fragment);Rho-related BTB domain-containing protein 3 (Fragment);Rho-related BTB domain-containing protein 3	+	+	+	+	+	+
D6R938;Q13557;Q13557-10;Q13557-11;Q13557-12;Q13557-3;Q13557-4;Q13557-5;Q13557-6;Q13557-8;Q13557-9	CAMK2D	Calcium/calmodulin-dependent protein kinase;Calcium/calmodulin-dependent protein kinase type II subunit delta;Isoform Delta 10 of Calcium/calmodulin-dependent protein kinase type II subunit delta;Isoform Delta 11 of Calcium/calmodulin-dependent protein kinase type II subunit delta;Isoform Delta 12 of Calcium/calmodulin-dependent protein kinase type II subunit delta;Isoform Delta 3 of Calcium/calm…	+	+	+	+	+	+
D6R952;D6RDP9;Q15800	MSMO1	Methylsterol monooxygenase 1;Methylsterol monooxygenase 1 (Fragment);Methylsterol monooxygenase 1	+	+	+	+	+	+
D6R992;Q01201	RELB	Transcription factor RelB	+	+	+	+	+	+
D6R9C3;D6RGV5;D6RIE3;H0UI06;P14406	COX7A2	Cytochrome c oxidase subunit 7A2, mitochondrial;Cytochrome c oxidase subunit 7A2, mitochondrial (Fragment);Cytochrome c oxidase subunit 7A2, mitochondrial;Cytochrome c oxidase subunit 7A2, mitochondrial;Cytochrome c oxidase subunit 7A2, mitochondrial	+	+	+	+	+	+
D6R9D5;P35475;P35475-2	IDUA	Alpha-L-iduronidase (Fragment);Alpha-L-iduronidase;Isoform 2 of Alpha-L-iduronidase	+	+	+	+	+	+
D6R9G1;D6RAD4;D6REC6;P50613	CDK7	Cyclin-dependent kinase 7;Cyclin-dependent kinase 7;Cyclin-dependent kinase 7 (Fragment);Cyclin-dependent kinase 7	+	+	+	+	+	+
D6R9G8;Q9Y6H5;Q9Y6H5-2;Q9Y6H5-3;Q9Y6H5-4;Q9Y6H5-5	SNCAIP	Synphilin-1 (Fragment);Synphilin-1;Isoform 2 of Synphilin-1;Isoform 3 of Synphilin-1;Isoform 4 of Synphilin-1;Isoform 5 of Synphilin-1	+	+	+	+	+	+
D6R9P4;D6RAY7;D6RFF8;P46926	GNPDA1	Glucosamine-6-phosphate isomerase;Glucosamine-6-phosphate isomerase (Fragment);Glucosamine-6-phosphate isomerase (Fragment);Glucosamine-6-phosphate isomerase 1	+	+	+	+	+	+
D6R9Q7;D6RER8;D6RG31;D6RHF5;E7ESU6;Q8NBW4;Q8NBW4-2;Q8NBW4-3;Q8NBW4-4	SLC38A9	Sodium-coupled neutral amino acid transporter 9 (Fragment);Sodium-coupled neutral amino acid transporter 9 (Fragment);Sodium-coupled neutral amino acid transporter 9 (Fragment);Sodium-coupled neutral amino acid transporter 9;Sodium-coupled neutral amino acid transporter 9 (Fragment);Sodium-coupled neutral amino acid transporter 9;Isoform 2 of Sodium-coupled neutral amino acid transporter 9;Isofor…	+	+	+	+	+	+
D6R9R6	MLIP	Muscular LMNA-interacting protein (Fragment)	+	+			+	+
D6R9W2;Q8NEC7;Q8NEC7-3	GSTCD	Glutathione S-transferase C-terminal domain-containing protein;Glutathione S-transferase C-terminal domain-containing protein;Isoform 2 of Glutathione S-transferase C-terminal domain-containing protein	+	+	+	+	+	+
D6R9Z7;P15954	COX7C	Cytochrome c oxidase subunit 7C, mitochondrial;Cytochrome c oxidase subunit 7C, mitochondrial	+	+	+	+	+	+
D6RA00;Q9UHY7	ENOPH1	Enolase-phosphatase E1	+	+	+	+	+	+
D6RA06;O75161;O75161-2	NPHP4	Nephrocystin-4;Nephrocystin-4;Isoform 2 of Nephrocystin-4	+	+				+
D6RA57;D6RC31;D6RE67;H0Y9X1;Q96EY4	TMA16	Translation machinery-associated protein 16;Translation machinery-associated protein 16;Translation machinery-associated protein 16;Translation machinery-associated protein 16 (Fragment);Translation machinery-associated protein 16	+	+	+	+	+	+
D6RA77;Q9BPZ3	PAIP2	Polyadenylate-binding protein-interacting protein 2 (Fragment);Polyadenylate-binding protein-interacting protein 2	+	+	+	+	+	+
D6RA82;P12429	ANXA3	Annexin;Annexin A3	+	+	+	+	+	+
D6RAA6;P57088	TMEM33	Transmembrane protein 33 (Fragment);Transmembrane protein 33	+	+	+	+	+	+
D6RAF2;Q6PIY7;Q6PIY7-2	TENT2	Poly(A) RNA polymerase GLD2;Poly(A) RNA polymerase GLD2;Isoform 2 of Poly(A) RNA polymerase GLD2	+	+	+	+	+	+
D6RAJ6;Q9UKT5;Q9UKT5-2	FBXO4	F-box only protein 4;F-box only protein 4;Isoform 2 of F-box only protein 4	+	+	+	+	+	+
D6RAL1;Q969S9;Q969S9-2;Q969S9-3;Q969S9-4;Q969S9-5	GFM2	Ribosome-releasing factor 2, mitochondrial (Fragment);Ribosome-releasing factor 2, mitochondrial;Isoform 2 of Ribosome-releasing factor 2, mitochondrial;Isoform 3 of Ribosome-releasing factor 2, mitochondrial;Isoform 4 of Ribosome-releasing factor 2, mitochondrial;Isoform 5 of Ribosome-releasing factor 2, mitochondrial	+	+	+	+	+	+
D6RAN8;Q9P0M9	MRPL27	39S ribosomal protein L27, mitochondrial;39S ribosomal protein L27, mitochondrial	+	+	+	+	+	+
D6RAR4;Q04756	HGFAC	Hepatocyte growth factor activator	+					+
D6RAR6;Q14CZ7	FASTKD3	FAST kinase domain-containing protein 3, mitochondrial;FAST kinase domain-containing protein 3, mitochondrial	+	+				+
D6RAX2;Q13363;Q13363-2	CTBP1	C-terminal-binding protein 1 (Fragment);C-terminal-binding protein 1;Isoform 2 of C-terminal-binding protein 1	+	+	+	+	+	+
D6RAX7;Q9BT78	COPS4	COP9 signalosome complex subunit 4	+	+	+	+	+	+
D6RAZ6;Q8IY95;Q8IY95-2	TMEM192	Transmembrane protein 192 (Fragment);Transmembrane protein 192;Isoform 2 of Transmembrane protein 192	+	+	+	+	+	+
D6RB01;Q9Y6X4	FAM169A	Soluble lamin-associated protein of 75 kDa	+	+	+	+	+	+
D6RB03;D6RCS7;Q9H819	DNAJC18	DnaJ homolog subfamily C member 18 (Fragment);DnaJ homolog subfamily C member 18 (Fragment);DnaJ homolog subfamily C member 18	+	+	+		+
D6RB81;Q9UHK6;Q9UHK6-5;V9GYP4;V9GZ45	AMACR	Alpha-methylacyl-CoA racemase;Alpha-methylacyl-CoA racemase;Isoform 4 of Alpha-methylacyl-CoA racemase;Alpha-methylacyl-CoA racemase;Alpha-methylacyl-CoA racemase	+	+	+	+	+	+
D6RBD8;Q8NBA8;Q8NBA8-2	DTWD2	tRNA-uridine aminocarboxypropyltransferase;tRNA-uridine aminocarboxypropyltransferase 2;Isoform 2 of tRNA-uridine aminocarboxypropyltransferase 2	+	+	+	+	+	+
D6RBJ7;D6RF35;P02774;P02774-2;P02774-3	GC	Vitamin D-binding protein;Vitamin D-binding protein;Vitamin D-binding protein;Isoform 2 of Vitamin D-binding protein;Isoform 3 of Vitamin D-binding protein	+	+	+		+	+
D6RBN5;D6RDK6;Q9NX40	OCIAD1	OCIA domain-containing protein 1;OCIA domain-containing protein 1 (Fragment);OCIA domain-containing protein 1	+	+	+	+	+	+
D6RBN9;Q8IUW5	RELL1	RELT-like protein 1 (Fragment);RELT-like protein 1	+	+	+	+	+	+
D6RBR6;D6REL6;D6RFG3;I6L9I8;Q9H201;Q9H201-2	EPN3	Epsin-3 (Fragment);Epsin-3 (Fragment);Epsin-3 (Fragment);EPN3 protein;Epsin-3;Isoform 2 of Epsin-3	+	+	+	+	+	+
D6RBS5;Q8IZ81	ELMOD2	ELMO domain-containing protein 2 (Fragment);ELMO domain-containing protein 2	+	+	+	+	+	+
D6RBW1;P06730;P06730-2;P06730-3	EIF4E	Eukaryotic translation initiation factor 4E;Eukaryotic translation initiation factor 4E;Isoform 2 of Eukaryotic translation initiation factor 4E;Isoform 3 of Eukaryotic translation initiation factor 4E	+	+	+	+	+	+
D6RCC7;Q9P2D6;Q9P2D6-2;Q9P2D6-3;Q9P2D6-4	FAM135A	Protein FAM135A;Protein FAM135A;Isoform 2 of Protein FAM135A;Isoform 3 of Protein FAM135A;Isoform 4 of Protein FAM135A	+	+	+	+	+	+
D6RCM2;H0YAG5;Q9Y3D5	MRPS18C	28S ribosomal protein S18c, mitochondrial;28S ribosomal protein S18c, mitochondrial (Fragment);28S ribosomal protein S18c, mitochondrial	+	+	+	+	+	+
D6RCM8;O95379;O95379-2;O95379-3;O95379-4	TNFAIP8	Tumor necrosis factor alpha-induced protein 8;Tumor necrosis factor alpha-induced protein 8;Isoform 2 of Tumor necrosis factor alpha-induced protein 8;Isoform 3 of Tumor necrosis factor alpha-induced protein 8;Isoform 4 of Tumor necrosis factor alpha-induced protein 8	+	+	+	+	+	+
D6RD58;O14960	LECT2	Leukocyte cell-derived chemotaxin-2
D6RDG4;Q8NA72;Q8NA72-2;Q8NA72-3	POC5	Centrosomal protein POC5;Centrosomal protein POC5;Isoform 2 of Centrosomal protein POC5;Isoform 3 of Centrosomal protein POC5	+	+	+	+	+	+
D6RDG8;O43791	SPOP	Speckle-type POZ protein (Fragment);Speckle-type POZ protein	+	+	+	+	+	+
D6RDH4;Q9Y3D8;Q9Y3D8-2	AK6	Adenylate kinase isoenzyme 6;Adenylate kinase isoenzyme 6;Isoform 2 of Adenylate kinase isoenzyme 6	+	+	+	+	+	+
D6RDM7;P61086	UBE2K	Ubiquitin-conjugating enzyme E2 K (Fragment);Ubiquitin-conjugating enzyme E2 K	+	+	+	+	+	+
D6RDU9;D6REA0;O75879	GATB	Glutamyl-tRNA(Gln) amidotransferase subunit B, mitochondrial;Glutamyl-tRNA(Gln) amidotransferase subunit B, mitochondrial;Glutamyl-tRNA(Gln) amidotransferase subunit B, mitochondrial	+	+	+	+	+	+
D6RE00;Q9NYF3	FAM53C	Protein FAM53C	+					+
D6RE79;D6RIZ4;Q14728	MFSD10	Major facilitator superfamily domain-containing protein 10	+	+	+	+	+	+
D6REQ6;D6RHI9;O00584	RNASET2	Ribonuclease T2;Ribonuclease T2 (Fragment);Ribonuclease T2	+	+	+	+	+	+
D6RER5;D6RGI3;Q9NVA2	SEPTIN11	Septin;Septin;Septin-11	+	+	+	+	+	+
D6RF41;Q8TBY0;Q8TBY0-2;Q8TBY0-3	RBM46	Probable RNA-binding protein 46 (Fragment);Probable RNA-binding protein 46;Isoform 2 of Probable RNA-binding protein 46;Isoform 3 of Probable RNA-binding protein 46	+	+	+	+	+	+
D6RF44	HNRNPD	Heterogeneous nuclear ribonucleoprotein D0 (Fragment)	+	+	+	+	+	+
D6RF48;Q9P2W9	STX18	Syntaxin-18	+	+	+	+	+	+
D6RF86;P55285;P55285-2	CDH6	Cadherin-6;Cadherin-6;Isoform 2 of Cadherin-6	+	+	+		+
D6RFE8;E7EM50;E7EWV1;Q5H8A4;Q5H8A4-2;Q5H8A4-3;Q5H8A4-4;Q5H8A4-6	PIGG	GPI ethanolamine phosphate transferase 2;GPI ethanolamine phosphate transferase 2;GPI ethanolamine phosphate transferase 2;GPI ethanolamine phosphate transferase 2;Isoform 2 of GPI ethanolamine phosphate transferase 2;Isoform 3 of GPI ethanolamine phosphate transferase 2;Isoform 4 of GPI ethanolamine phosphate transferase 2;Isoform 6 of GPI ethanolamine phosphate transferase 2	+	+	+	+	+	+
D6RFG8;P27707	DCK	Deoxycytidine kinase	+	+	+	+	+	+
D6RFI3;D6RGY8;E7EQR8;Q9GZM5	YIPF3	Protein YIPF3 (Fragment);Protein YIPF3 (Fragment);Protein YIPF3;Protein YIPF3	+	+	+	+	+	+
D6RFW1;Q96EQ0	SGTB	Small glutamine-rich tetratricopeptide repeat-containing protein beta (Fragment);Small glutamine-rich tetratricopeptide repeat-containing protein beta	+	+	+	+	+	+
D6RG30;Q2TB18	ASTE1	Asteroid homolog 1 (Drosophila), isoform CRA_c;Protein asteroid homolog 1	+	+	+		+
D6RGG3;Q99715;Q99715-4	COL12A1	Collagen alpha-1(XII) chain;Collagen alpha-1(XII) chain;Isoform 4 of Collagen alpha-1(XII) chain	+	+	+	+	+	+
D6RGW0;Q6P179;Q6P179-2;Q6P179-3;Q6P179-4	ERAP2	Endoplasmic reticulum aminopeptidase 2 (Fragment);Endoplasmic reticulum aminopeptidase 2;Isoform 2 of Endoplasmic reticulum aminopeptidase 2;Isoform 3 of Endoplasmic reticulum aminopeptidase 2;Isoform 4 of Endoplasmic reticulum aminopeptidase 2	+				+
D6RGX2;Q9NUQ7	UFSP2	Ufm1-specific protease 2	+	+	+	+	+	+
D6RH26;Q5HY62;Q8TE69;Q8TE69-2;Q96DE9;S4R3G8	EOLA1	Protein EOLA1;Protein EOLA2;Protein EOLA1;Isoform 2 of Protein EOLA1;Protein EOLA2;Protein EOLA2 (Fragment)	+	+	+	+	+	+
D6RHD3;Q9BS16	CENPK	Centromere protein K	+	+	+	+	+	+
D6RHE5;Q7Z392	TRAPPC11	Trafficking protein particle complex subunit 11	+	+	+	+	+	+
D6RHX8;F8W9W2;P43250;P43250-2;P43250-3	GRK6	G protein-coupled receptor kinase;G protein-coupled receptor kinase;G protein-coupled receptor kinase 6;Isoform GRK6B of G protein-coupled receptor kinase 6;Isoform GRK6C of G protein-coupled receptor kinase 6	+	+	+	+	+	+
D6RJ07;Q9UL40	ZNF346	Zinc finger protein 346	+	+	+	+	+	+
D6RJ90;Q9Y6G5	COMMD10	COMM domain containing 10, isoform CRA_b;COMM domain-containing protein 10	+	+	+	+	+	+
E1P5H9;Q96BD0;Q96BD0-3;Q96BD0-4	SLCO4A1	Solute carrier organic anion transporter family member;Solute carrier organic anion transporter family member 4A1;Isoform 3 of Solute carrier organic anion transporter family member 4A1;Isoform 4 of Solute carrier organic anion transporter family member 4A1	+	+	+	+	+	+
E2QRB3;P32322;P32322-3	PYCR1	Pyrroline-5-carboxylate reductase;Pyrroline-5-carboxylate reductase 1, mitochondrial;Isoform 3 of Pyrroline-5-carboxylate reductase 1, mitochondrial	+	+	+	+	+	+
E2QRD4;Q6ZRQ5	MMS22L	Protein MMS22-like	+	+	+	+	+	+
E2QRF9;H7C608;O75496	GMNN	Geminin (Fragment);Geminin (Fragment);Geminin	+	+	+	+	+	+
E5RFE7;P00915	CA1	Carbonic anhydrase (Fragment);Carbonic anhydrase 1
E5RFH6;E5RFU2;P34913	EPHX2	Bifunctional epoxide hydrolase 2	+	+	+	+	+	+
E5RFJ1;Q96MF7	NSMCE2	E3 SUMO-protein ligase NSE2	+	+	+	+	+	+
E5RFK4;E5RGQ0;E5RGQ7;E5RJC0;Q08495;Q08495-2;Q08495-3;Q08495-4	DMTN	Dematin (Fragment);Dematin (Fragment);Dematin (Fragment);Dematin (Fragment);Dematin;Isoform 2 of Dematin;Isoform 3 of Dematin;Isoform 4 of Dematin	+	+	+	+	+	+
E5RFL3;E5RGK5;E5RGT9;Q9H2D1	SLC25A32	Mitochondrial folate transporter/carrier	+	+		+	+	+
E5RFP0	NUDCD2	NudC domain-containing protein 2	+	+	+	+	+	+
E5RFT4;E5RIP9;E5RIY0;E5RJC2;Q8N4L2	PIP4P2	Phosphatidylinositol-4,5-bisphosphate 4-phosphatase (Fragment);Type 2 phosphatidylinositol 4,5-bisphosphate 4-phosphatase;Phosphatidylinositol-4,5-bisphosphate 4-phosphatase;Type 2 phosphatidylinositol 4,5-bisphosphate 4-phosphatase;Type 2 phosphatidylinositol 4,5-bisphosphate 4-phosphatase	+	+	+	+	+	+
E5RFX4;Q96KB5;Q96KB5-2	PBK	Lymphokine-activated killer T-cell-originated protein kinase (Fragment);Lymphokine-activated killer T-cell-originated protein kinase;Isoform 2 of Lymphokine-activated killer T-cell-originated protein kinase	+	+	+	+	+	+
E5RFZ3;P17081	RHOQ	Rho-related GTP-binding protein RhoQ (Fragment);Rho-related GTP-binding protein RhoQ	+	+	+	+	+	+
E5RG17;Q6P1N9	TATDN1	Deoxyribonuclease TATDN1 (Fragment);Deoxyribonuclease TATDN1	+	+	+	+	+	+
E5RG39;Q9H7X3	ZNF696	Zinc finger protein 696 (Fragment);Zinc finger protein 696	+	+	+		+	+
E5RG44;E5RGJ1;E5RIT1;Q629K1	TRIQK	Triple QxxK/R motif-containing protein;Triple QxxK/R motif-containing protein (Fragment);Triple QxxK/R motif-containing protein (Fragment);Triple QxxK/R motif-containing protein	+	+	+	+	+	+
E5RG48;E5RIN8;H0YBS1;J3KNV5;Q75QN2;Q75QN2-2	INTS8	Integrator complex subunit 8;Integrator complex subunit 8 (Fragment);Integrator complex subunit 8 (Fragment);Integrator complex subunit 8;Integrator complex subunit 8;Isoform 2 of Integrator complex subunit 8	+	+	+	+	+	+
E5RGB7;E5RGH1;H0YBV9;Q7Z388	DPY19L4	Probable C-mannosyltransferase DPY19L4 (Fragment);Probable C-mannosyltransferase DPY19L4;Probable C-mannosyltransferase DPY19L4 (Fragment);Probable C-mannosyltransferase DPY19L4	+	+	+	+	+	+
E5RGJ7;G3V112;Q8NE09;Q8NE09-3	RGS22	Regulator of G-protein-signaling 22 (Fragment);Regulator of G-protein signalling 22, isoform CRA_c;Regulator of G-protein signaling 22;Isoform 3 of Regulator of G-protein signaling 22	+	+	+		+	+
E5RGN0;Q00536;Q00536-2;Q00536-3	CDK16	Cyclin-dependent kinase 16 (Fragment);Cyclin-dependent kinase 16;Isoform 2 of Cyclin-dependent kinase 16;Isoform 3 of Cyclin-dependent kinase 16	+	+	+	+	+	+
E5RGN3;E5RIM7;O00244	ATOX1	Copper transport protein ATOX1	+	+	+	+	+	+
E5RGQ6;E5RH07;P57768	SNX16	Sorting nexin-16 (Fragment);Sorting nexin-16 (Fragment);Sorting nexin-16	+	+	+	+	+	+
E5RGR0;O75608;O75608-2	LYPLA1	Palmitoyl-protein hydrolase (Fragment);Acyl-protein thioesterase 1;Isoform 2 of Acyl-protein thioesterase 1	+	+	+	+	+	+
E5RGS4;O60925	PFDN1	Prefoldin subunit 1	+	+	+	+	+	+
E5RGT6;Q86WN1	FCHSD1	F-BAR and double SH3 domains protein 1	+	+	+	+	+	+
E5RH92	FBXW11	F-box/WD repeat-containing protein 11 (Fragment)	+	+	+		+
E5RHG6;E5RIW3;E5RJD8;O75347	TBCA	Tubulin-specific chaperone A	+	+	+	+	+	+
E5RHG8;Q15369	ELOC	Elongin-C (Fragment);Elongin-C	+	+	+	+	+	+
E5RHG9	UQCRB	Cytochrome b-c1 complex subunit 7	+	+	+	+	+	+
E5RHH5;Q92905	COPS5	COP9 signalosome complex subunit 5	+	+	+	+	+	+
E5RHM7;E5RIH5;Q6NXR4	TTI2	TELO2-interacting protein 2 (Fragment);TELO2-interacting protein 2;TELO2-interacting protein 2	+	+	+		+	+
E5RHU4;Q9NQY0	BIN3	Bridging integrator 3	+	+	+	+	+	+
E5RHW0;H0YBH7;Q96BY9	SARAF	Store-operated calcium entry-associated regulatory factor (Fragment);Store-operated calcium entry-associated regulatory factor (Fragment);Store-operated calcium entry-associated regulatory factor	+	+	+	+	+	+
E5RHW4;O94905	ERLIN2	Erlin (Fragment);Erlin-2	+	+	+	+	+	+
E5RI93;E7EVZ1;Q86UP3;Q86UP3-2;Q86UP3-3;Q86UP3-4;Q86UP3-5	ZFHX4	Zinc finger homeobox protein 4 (Fragment);Zinc finger homeobox protein 4;Zinc finger homeobox protein 4;Isoform 2 of Zinc finger homeobox protein 4;Isoform 3 of Zinc finger homeobox protein 4;Isoform 4 of Zinc finger homeobox protein 4;Isoform 5 of Zinc finger homeobox protein 4	+	+	+	+	+	+
E5RI99;P62888	RPL30	60S ribosomal protein L30 (Fragment);60S ribosomal protein L30	+	+	+	+	+	+
E5RIA4;E7ETB3;Q9ULA0;Q9ULA0-2	DNPEP	Aspartyl aminopeptidase;Aspartyl aminopeptidase;Aspartyl aminopeptidase;Isoform 2 of Aspartyl aminopeptidase	+	+	+	+	+	+
E5RIA9;H0YAN3;Q9UJ68;Q9UJ68-2;Q9UJ68-3;Q9UJ68-4;Q9UJ68-5	MSRA	Peptide-methionine (S)-S-oxide reductase;Peptide-methionine (S)-S-oxide reductase (Fragment);Mitochondrial peptide methionine sulfoxide reductase;Isoform 2 of Mitochondrial peptide methionine sulfoxide reductase;Isoform 3 of Mitochondrial peptide methionine sulfoxide reductase;Isoform 4 of Mitochondrial peptide methionine sulfoxide reductase;Isoform 5 of Mitochondrial peptide methionine sulfoxide…	+	+	+	+	+	+
E5RIH3	PSD3	PH and SEC7 domain-containing protein 3 (Fragment)	+	+	+	+	+	+
E5RIS2;Q9H013;Q9H013-2	ADAM19	Disintegrin and metalloproteinase domain-containing protein 19;Disintegrin and metalloproteinase domain-containing protein 19;Isoform B of Disintegrin and metalloproteinase domain-containing protein 19	+	+		+	+
E5RIT6;Q9UNX3	RPL26L1	60S ribosomal protein L26-like 1 (Fragment);60S ribosomal protein L26-like 1	+	+	+	+	+	+
E5RJ29;Q9NYI0;Q9NYI0-2	PSD3	PH and SEC7 domain-containing protein 3;PH and SEC7 domain-containing protein 3;Isoform 2 of PH and SEC7 domain-containing protein 3	+	+	+	+	+	+
E5RJ86;Q9NVT9	ARMC1	Armadillo repeat-containing protein 1 (Fragment);Armadillo repeat-containing protein 1	+	+	+	+	+	+
E5RJ97;Q9UHF7;Q9UHF7-2;Q9UHF7-3	TRPS1	Zinc finger transcription factor Trps1;Zinc finger transcription factor Trps1;Isoform 2 of Zinc finger transcription factor Trps1;Isoform 3 of Zinc finger transcription factor Trps1	+	+	+	+	+	+
E5RJF8;E5RK82;O15182	CETN3	Centrin-3	+	+	+	+	+	+
E5RJR5;P63208	SKP1	S-phase kinase-associated protein 1	+	+	+	+	+	+
E5RJV7;Q96BR1;Q96BR1-2	SGK3	Serine/threonine-protein kinase Sgk3 (Fragment);Serine/threonine-protein kinase Sgk3;Isoform 2 of Serine/threonine-protein kinase Sgk3	+	+	+	+	+	+
E5RK48;Q8IZV5	RDH10	NADP-retinol dehydrogenase;Retinol dehydrogenase 10	+	+	+	+	+	+
E7EM64;Q7L5N1	COPS6	COP9 signalosome complex subunit 6	+	+	+	+	+	+
E7EMB1;Q9UH65	SWAP70	Switch-associated protein 70	+	+	+	+	+	+
E7EMB3;P0DP23;P0DP24;P0DP25	CALM2	Calmodulin-2;Calmodulin-1;Calmodulin-2;Calmodulin-3	+	+	+	+	+	+
E7EMC7;Q13501	SQSTM1	Sequestosome-1	+	+	+	+	+	+
E7EMF1;E7ESP4;E9PB77;P17301	ITGA2	Integrin alpha-2	+	+	+	+	+	+
E7EMP6;Q96FZ2	HMCES	Abasic site processing protein HMCES	+	+	+	+	+	+
E7EMS2;G3V2V8;G3V3D1;G3V3E8;H0YIZ1;J3KMY5;P61916;P61916-2	NPC2	NPC intracellular cholesterol transporter 2;NPC intracellular cholesterol transporter 2 (Fragment);NPC intracellular cholesterol transporter 2 (Fragment);NPC intracellular cholesterol transporter 2;NPC intracellular cholesterol transporter 2 (Fragment);NPC intracellular cholesterol transporter 2;NPC intracellular cholesterol transporter 2;Isoform 2 of NPC intracellular cholesterol transporter 2	+	+	+	+	+	+
E7EMZ9;E9PBC6;O95359;O95359-3	TACC2	Transforming acidic coiled-coil-containing protein 2;Transforming acidic coiled-coil-containing protein 2;Transforming acidic coiled-coil-containing protein 2;Isoform 3 of Transforming acidic coiled-coil-containing protein 2	+	+	+	+	+	+
E7EN19;E7ENQ1;H7C360;O95819-2;O95819-4;O95819-5;O95819-6	MAP4K4	Mitogen-activated protein kinase kinase kinase kinase 4;Mitogen-activated protein kinase kinase kinase kinase 4;Mitogen-activated protein kinase kinase kinase kinase 4 (Fragment);Isoform 2 of Mitogen-activated protein kinase kinase kinase kinase 4;Isoform 4 of Mitogen-activated protein kinase kinase kinase kinase 4;Isoform 5 of Mitogen-activated protein kinase kinase kinase kinase 4;Isoform 6 of …	+	+	+	+	+	+
E7EN44;Q86WA8;Q86WA8-2	LONP2	Lon protease homolog 2, peroxisomal;Lon protease homolog 2, peroxisomal;Isoform 2 of Lon protease homolog 2, peroxisomal	+	+	+	+	+	+
E7EN73;Q8IZA0;Q8IZA0-2	KIAA0319L	Dyslexia-associated protein KIAA0319-like protein (Fragment);Dyslexia-associated protein KIAA0319-like protein;Isoform 2 of Dyslexia-associated protein KIAA0319-like protein	+	+	+	+	+	+
[truncated: 5,975 more rows]
