# Supplementary material for: Proteomic Changes Induced by the Immunosuppressant Everolimus in Human Podocytes
Source: Int J Mol Sci. 2024 Jul 4;25(13):7336. doi: 10.3390/ijms25137336 (PMC11242170; doi:10.3390/ijms25137336)
Supplement: Supplementary file 1 [file ijms-25-07336-s001.zip › Supplementary Table S4.xlsx]

## Sheet: Table S4
Supplementary Table S4. List of the identified kinases
Uniprot Ids	Gene Name	Protein name	Kinase Manning Name	Significant Podocyte EVE 10 nM Cells_Podocyte CTR Cells	Significant Podocyte EVE 100 nM Cells_Podocyte CTR Cells	Significant Podocyte EVE 200 nM Cells_Podocyte CTR Cells	Significant Podocyte EVE 500 nM Cells_Podocyte CTR Cells	Significant Podocyte EVE 10 nM sup_Podocyte CTR sup	Significant Podocyte EVE 100 nM sup_Podocyte CTR sup	Significant Podocyte EVE 200 nM sup_Podocyte CTR sup	Significant Podocyte EVE 500 nM sup_Podocyte CTR sup	Correlation Cells Dose	Correlation Sup Dose
				3	1	2	12	6	4	5	6	10	6
A0A087WVC4;P22694;P22694-2;P22694-3;P22694-4;P22694-5;P22694-6;P22694-7;P22694-9	PRKACB	cAMP-dependent protein kinase;cAMP-dependent protein kinase catalytic subunit beta;Isoform 2 of cAMP-dependent protein kinase catalytic subunit beta;Isoform 3 of cAMP-dependent protein kinase catalytic subunit beta;Isoform 4 of cAMP-dependent protein kinase catalytic subunit beta;Isoform 5 of cAMP-dependent protein kinase catalytic subunit beta;Isoform 6 of cAMP-dependent protein kinase catalytic…	PKACb
A0A087WWX7;Q13163;Q13163-2;Q13163-3;Q13163-4	MAP2K5	Dual-specificity mitogen-activated protein kinase kinase 5 (Fragment);Dual specificity mitogen-activated protein kinase kinase 5;Isoform A of Dual specificity mitogen-activated protein kinase kinase 5;Isoform C of Dual specificity mitogen-activated protein kinase kinase 5;Isoform 4 of Dual specificity mitogen-activated protein kinase kinase 5	MAP2K5
A0A087WY58;P51956;P51956-2	NEK3	Serine/threonine-protein kinase Nek3;Serine/threonine-protein kinase Nek3;Isoform 2 of Serine/threonine-protein kinase Nek3	NEK3
A0A087X0I6;A0A7I2YQC1;B4DIB3;Q9P0L2	MARK1	Non-specific serine/threonine protein kinase;Non-specific serine/threonine protein kinase;Non-specific serine/threonine protein kinase;Serine/threonine-protein kinase MARK1	MARK1
A0A087X102;A0A7P0MUT5;H0Y820;O96017;O96017-13;O96017-4;O96017-9	CHEK2	Serine/threonine-protein kinase Chk2;Serine/threonine-protein kinase Chk2;Serine/threonine-protein kinase Chk2 (Fragment);Serine/threonine-protein kinase Chk2;Isoform 13 of Serine/threonine-protein kinase Chk2;Isoform 4 of Serine/threonine-protein kinase Chk2;Isoform 9 of Serine/threonine-protein kinase Chk2	CHK2
A0A096LNR9;A0A1B0GTX4;A0A1B0GUM4;A0A669KBC2;O76039;O76039-1	CDKL5	Cyclin-dependent kinase-like 5 (Fragment);Cyclin-dependent kinase-like 5 (Fragment);Cyclin-dependent kinase-like 5;Cyclin-dependent kinase-like 5;Cyclin-dependent kinase-like 5;Isoform 2 of Cyclin-dependent kinase-like 5	CDKL5
A0A096LP25	AAK1	AP2-associated protein kinase 1	AAK1						+		+
A0A0A0MQW1;A0A2R8Y4X0;A0A2R8Y5H9;A8MY87;Q8IVT5;Q8IVT5-2;Q8IVT5-3;Q8IVT5-4	KSR1	Non-specific serine/threonine protein kinase;Non-specific serine/threonine protein kinase;Non-specific serine/threonine protein kinase;Non-specific serine/threonine protein kinase (Fragment);Kinase suppressor of Ras 1;Isoform 2 of Kinase suppressor of Ras 1;Isoform 3 of Kinase suppressor of Ras 1;Isoform 4 of Kinase suppressor of Ras 1	KSR1
A0A0A0MRJ0;A0A0A0MRJ1;Q5VT25;Q5VT25-2;Q5VT25-4;Q5VT25-5;Q5VT25-6	CDC42BPA	Non-specific serine/threonine protein kinase;Non-specific serine/threonine protein kinase;Serine/threonine-protein kinase MRCK alpha;Isoform 2 of Serine/threonine-protein kinase MRCK alpha;Isoform 4 of Serine/threonine-protein kinase MRCK alpha;Isoform 5 of Serine/threonine-protein kinase MRCK alpha;Isoform 6 of Serine/threonine-protein kinase MRCK alpha	MRCKa
A0A0A0MRU9;A0A7I2YQR3;E7ETY4;E9PC69;Q7KZI7;Q7KZI7-11;Q7KZI7-15;Q7KZI7-16;Q7KZI7-4;Q7KZI7-5;Q7KZI7-8;Q7KZI7-9	MARK2	Non-specific serine/threonine protein kinase;Non-specific serine/threonine protein kinase;Non-specific serine/threonine protein kinase;Non-specific serine/threonine protein kinase;Serine/threonine-protein kinase MARK2;Isoform 11 of Serine/threonine-protein kinase MARK2;Isoform 15 of Serine/threonine-protein kinase MARK2;Isoform 16 of Serine/threonine-protein kinase MARK2;Isoform 4 of Serine/threo…	MARK2									+
A0A0A0MTH3;Q13418	ILK	Integrin-linked protein kinase	ILK
A0A0C4DGC9;Q8TDR2	STK35	Serine/threonine-protein kinase 35 (Fragment);Serine/threonine-protein kinase 35	CLIK1
A0A0D9SEI3;A0A0D9SEN2;A0A0D9SER5;P21127;P21127-2;P21127-3;P21127-6;P21127-8;P21127-9	CDK11B	Cyclin-dependent kinase 11B;Cyclin-dependent kinase 11B;Cyclin-dependent kinase 11B;Cyclin-dependent kinase 11B;Isoform SV1 of Cyclin-dependent kinase 11B;Isoform 2 of Cyclin-dependent kinase 11B;Isoform SV5 of Cyclin-dependent kinase 11B;Isoform 8 of Cyclin-dependent kinase 11B;Isoform SV10 of Cyclin-dependent kinase 11B	PITSLRE
A0A0G2JK44;A0A140T9E9;H0Y6K2;P25440;P25440-2	BRD2	Bromodomain-containing protein 2;Bromodomain-containing protein 2 (Fragment);Bromodomain-containing protein 2 (Fragment);Bromodomain-containing protein 2;Isoform 2 of Bromodomain-containing protein 2	BRD2										+
A0A0U1RQQ9;F8VSC5;Q6P3W7	SCYL2	SCY1-like protein 2;SCY1-like protein 2 (Fragment);SCY1-like protein 2	SCYL2
A0A0U1RQT7;A0A0U1RQY7;Q8IXA3;Q9HCP0;Q9HCP0-2;U3KQA5;U3KQB3	CSNK1G1	Non-specific serine/threonine protein kinase;Non-specific serine/threonine protein kinase;Non-specific serine/threonine protein kinase;Casein kinase I isoform gamma-1;Isoform 1S of Casein kinase I isoform gamma-1;Non-specific serine/threonine protein kinase;Non-specific serine/threonine protein kinase	CK1g1
A0A1W2PNV1;A0A1W2PNV7;A0A1W2PP78;A0A1W2PPG2;A0A1W2PPI1;A0A1W2PPJ9;A0A1W2PPM8;A0A1W2PQ00;A0A1W2PQ20;A0A1W2PQE8;A0A1W2PQF1;A0A1W2PR00;A0A1W2PR44;A0A1W2PR65;A0A1W2PRQ6;A0A1W2PRW9;A0A1W2PS04;J3KSA2;J3KSK5;J3QKR7;J3QQS3;J3QS66;Q7RTN6;Q7RTN6-2;Q7RTN6-3;Q7RTN6-4;Q7RTN6-5;Q7RTN6-6;Q86YC8	STRADA	STE20-related kinase adapter protein alpha (Fragment);STE20-related kinase adapter protein alpha;STE20-related kinase adapter protein alpha (Fragment);STE20-related kinase adapter protein alpha;STE20-related kinase adapter protein alpha (Fragment);STE20-related kinase adapter protein alpha;STE20-related kinase adapter protein alpha;STE20-related kinase adapter protein alpha (Fragment);STE20-relat…	STLK5
A0A2Q3DQE3;H0Y6G2;Q13555;Q13555-10;Q13555-11;Q13555-2;Q13555-3;Q13555-4;Q13555-5;Q13555-6;Q13555-7;Q13555-8;Q13555-9;Q5SWX3	CAMK2G	Calcium/calmodulin-dependent protein kinase;Calcium/calmodulin-dependent protein kinase;Calcium/calmodulin-dependent protein kinase type II subunit gamma;Isoform 10 of Calcium/calmodulin-dependent protein kinase type II subunit gamma;Isoform 11 of Calcium/calmodulin-dependent protein kinase type II subunit gamma;Isoform 2 of Calcium/calmodulin-dependent protein kinase type II subunit gamma;Isofor…	CaMK2g						+		+
A0A2R8Y443;A0A2R8Y6I6;A0A2R8Y6L5;A0A2R8YDF3;Q13627;Q13627-2;Q13627-3;Q13627-4;Q13627-5	DYRK1A	Dual-specificity kinase (Fragment);Dual-specificity kinase;Dual-specificity kinase (Fragment);Dual-specificity kinase (Fragment);Dual specificity tyrosine-phosphorylation-regulated kinase 1A;Isoform 1 of Dual specificity tyrosine-phosphorylation-regulated kinase 1A;Isoform 2 of Dual specificity tyrosine-phosphorylation-regulated kinase 1A;Isoform 3 of Dual specificity tyrosine-phosphorylation-reg…	DYRK1A
A0A2R8Y4Z0;A0A2R8Y7W5;Q14004;Q14004-2	CDK13	Cyclin-dependent kinase 13 (Fragment);Cyclin-dependent kinase 13 (Fragment);Cyclin-dependent kinase 13;Isoform 2 of Cyclin-dependent kinase 13	CHED
A0A2R8Y5A0;A0A2R8YD58;E7EU96;P68400;Q8NEV1	CSNK2A1	Casein kinase II subunit alpha;Casein kinase II subunit alpha;Casein kinase II subunit alpha;Casein kinase II subunit alpha;Casein kinase II subunit alpha 3	CK2a1
A0A2R8Y5S9;A0A2R8Y7C5;A0A2R8Y7Q9;A0A2R8YE18;A0A2R8YEK8;A0A2U3TZL3;Q9Y5P4;Q9Y5P4-2;Q9Y5P4-3	CERT1	Ceramide transfer protein;Ceramide transfer protein;Ceramide transfer protein;Ceramide transfer protein;Ceramide transfer protein;Ceramide transfer protein (Fragment);Ceramide transfer protein;Isoform 2 of Ceramide transfer protein;Isoform 3 of Ceramide transfer protein	Col4A3BP
A0A2R8YE77;A0A2U3TZM1;A0A2U3TZM4;A0A2U3TZN6;O14936;O14936-2;O14936-3;O14936-4;O14936-6	CASK	Calcium/calmodulin-dependent serine protein kinase (MAGUK family), isoform CRA_c;Peripheral plasma membrane protein CASK;Peripheral plasma membrane protein CASK;Peripheral plasma membrane protein CASK;Peripheral plasma membrane protein CASK;Isoform 2 of Peripheral plasma membrane protein CASK;Isoform 3 of Peripheral plasma membrane protein CASK;Isoform 4 of Peripheral plasma membrane protein CASK…	CASK
A0A3B3IRY8;P54762;P54762-5	EPHB1	Receptor protein-tyrosine kinase;Ephrin type-B receptor 1;Isoform 2 of Ephrin type-B receptor 1	EphB1
A0A3B3ITQ6;Q6P3R8	NEK5	Serine/threonine-protein kinase Nek5	NEK5
A0A3B3ITW1;A0A7I2YQK0;P49841;P49841-2	GSK3B	Glycogen synthase kinase-3 beta;Glycogen synthase kinase-3 beta;Glycogen synthase kinase-3 beta;Isoform 2 of Glycogen synthase kinase-3 beta	GSK3B
A0A494C045;A0A494C167;A0A7I2V643;A0A7I2V646;Q9UHD2	TBK1	Serine/threonine-protein kinase TBK1	TBK1
A0A499FJ16;A0A5F9ZGX5;A0A5F9ZHB0;A0A5F9ZHJ2;A0A5F9ZHL4;A0A5F9ZHP4;A0A5F9ZHQ1;A0A5F9ZI29;C9J1X3;Q07912;Q07912-2;Q07912-3	TNK2	Non-specific protein-tyrosine kinase;Non-specific protein-tyrosine kinase;Activated CDC42 kinase 1;Non-specific protein-tyrosine kinase;Activated CDC42 kinase 1 (Fragment);Non-specific protein-tyrosine kinase;Activated CDC42 kinase 1 (Fragment);Non-specific protein-tyrosine kinase;Non-specific protein-tyrosine kinase;Activated CDC42 kinase 1;Isoform 2 of Activated CDC42 kinase 1;Isoform 3 of Acti…	ACK
A0A590UJ43;D6REM4;P48729;P48729-3;U3KPX3	CSNK1A1	Casein kinase I isoform alpha;Casein kinase I isoform alpha;Casein kinase I isoform alpha;Isoform 3 of Casein kinase I isoform alpha;Casein kinase I isoform alpha	CK1a
A0A5F9ZGY0;A0A5F9ZHU3;A0A5K1VW74;A0A7P0T8T9;Q9Y243;Q9Y243-2	AKT3	Non-specific serine/threonine protein kinase (Fragment);Non-specific serine/threonine protein kinase;Non-specific serine/threonine protein kinase;Non-specific serine/threonine protein kinase;RAC-gamma serine/threonine-protein kinase;Isoform 2 of RAC-gamma serine/threonine-protein kinase	AKT3
A0A5F9ZH07;A0A5F9ZHN8;A0A5F9ZI39;P23458	JAK1	Tyrosine-protein kinase (Fragment);Tyrosine-protein kinase;Tyrosine-protein kinase;Tyrosine-protein kinase JAK1	JAK1
A0A5F9ZH21;A0A5F9ZHM9;A0A5F9ZHR5;A0A5K1VW76;A0A804HIC9;Q9UQM7;Q9UQM7-2	CAMK2A	Calcium/calmodulin-dependent protein kinase;Calcium/calmodulin-dependent protein kinase;Calcium/calmodulin-dependent protein kinase;Calcium/calmodulin-dependent protein kinase;Calcium/calmodulin-dependent protein kinase;Calcium/calmodulin-dependent protein kinase type II subunit alpha;Isoform B of Calcium/calmodulin-dependent protein kinase type II subunit alpha	CaMK2a
A0A669KBJ4;Q6P0Q8;Q6P0Q8-2;V9GXZ1	MAST2	Non-specific serine/threonine protein kinase;Microtubule-associated serine/threonine-protein kinase 2;Isoform 2 of Microtubule-associated serine/threonine-protein kinase 2;Microtubule-associated serine/threonine-protein kinase 2 (Fragment)	MAST2
A0A6Q8PFG8;A0A6Q8PFH3;Q9H5K3	POMK	Protein O-mannose kinase (Fragment);Protein O-mannose kinase;Protein O-mannose kinase	SgK196
A0A7I2V544;A0A7I2V5Z5;M0R0L2;Q96D53;Q96D53-2	COQ8B	Atypical kinase COQ8B, mitochondrial;Atypical kinase COQ8B, mitochondrial;Atypical kinase COQ8B, mitochondrial;Atypical kinase COQ8B, mitochondrial;Isoform 2 of Atypical kinase COQ8B, mitochondrial	ADCK4
A0A7I2V5J4;P17612;P17612-2	PRKACA	cAMP-dependent protein kinase;cAMP-dependent protein kinase catalytic subunit alpha;Isoform 2 of cAMP-dependent protein kinase catalytic subunit alpha	PKACa
A0A7I2V5R1;Q8TD19	NEK9	Serine/threonine-protein kinase Nek9	NEK9
A0A7P0T824;A0A7P0T838;A0A7P0T8N0;A0A7P0T925;A0A7P0T952;A0A7P0T977;A0A7P0T9E5;A0A7P0T9I1;A0A7P0T9T1;A0A7P0TA16;A0A7P0TA65;A0A7P0TAA6;A0A7P0TAS8;A0A7P0TBB8;A0A7P0TBE4;A0A7P0Z3Z7;A0A7P0Z445;A0A7P0Z462;H0YJF7;H0YJJ9;Q99986	VRK1	Serine/threonine-protein kinase VRK1;Serine/threonine-protein kinase VRK1;Serine/threonine-protein kinase VRK1 (Fragment);Serine/threonine-protein kinase VRK1;Serine/threonine-protein kinase VRK1;Serine/threonine-protein kinase VRK1;Serine/threonine-protein kinase VRK1;Serine/threonine-protein kinase VRK1;Serine/threonine-protein kinase VRK1;Serine/threonine-protein kinase VRK1;Serine/threonine-p…	VRK1				+
A0A7P0TAL9;A0A7P0TBA9;P19525;P19525-2	EIF2AK2	Interferon-induced, double-stranded RNA-activated protein kinase;Interferon-induced, double-stranded RNA-activated protein kinase;Interferon-induced, double-stranded RNA-activated protein kinase;Isoform 2 of Interferon-induced, double-stranded RNA-activated protein kinase	PKR				+
A0A804HIC2;A0A804HK58;P21675;P21675-12;P21675-2;P21675-3;P21675-4;P21675-5;P21675-6;P21675-7;P21675-8;P21675-9	TAF1	Transcription initiation factor TFIID subunit;Transcription initiation factor TFIID subunit;Transcription initiation factor TFIID subunit 1;Isoform N-TAF1 of Transcription initiation factor TFIID subunit 1;Isoform 2 of Transcription initiation factor TFIID subunit 1;Isoform 3 of Transcription initiation factor TFIID subunit 1;Isoform 4 of Transcription initiation factor TFIID subunit 1;Isoform 2a…	TAF1
A0A804HIS2;G3V4T8;Q9Y4K4	MAP4K5	Mitogen-activated protein kinase kinase kinase kinase 5	KHS1
A0A804HJM6;P31749;P31749-2	AKT1	Non-specific serine/threonine protein kinase;RAC-alpha serine/threonine-protein kinase;Isoform 2 of RAC-alpha serine/threonine-protein kinase	AKT1
A0A804HJQ0;Q04771	ACVR1	Serine/threonine-protein kinase receptor;Activin receptor type-1	ALK2
A0A804HJX3;A0A804HKF1;Q86UE8;Q86UE8-2;Q86UE8-3	TLK2	Serine/threonine-protein kinase tousled-like 2;Serine/threonine-protein kinase tousled-like 2;Serine/threonine-protein kinase tousled-like 2;Isoform 2 of Serine/threonine-protein kinase tousled-like 2;Isoform 3 of Serine/threonine-protein kinase tousled-like 2	TLK2
A0A8I5KRM5;A0A8I5KSI3;Q96PY6;Q96PY6-2;Q96PY6-3;Q96PY6-4;Q96PY6-6	NEK1	Serine/threonine-protein kinase Nek1;Serine/threonine-protein kinase Nek1;Serine/threonine-protein kinase Nek1;Isoform 2 of Serine/threonine-protein kinase Nek1;Isoform 3 of Serine/threonine-protein kinase Nek1;Isoform 4 of Serine/threonine-protein kinase Nek1;Isoform 6 of Serine/threonine-protein kinase Nek1	NEK1
A0A8I5KSB0;A0A8I5QKZ6;P04049;P04049-2	RAF1	Non-specific serine/threonine protein kinase;RAF proto-oncogene serine/threonine-protein kinase;RAF proto-oncogene serine/threonine-protein kinase;Isoform 2 of RAF proto-oncogene serine/threonine-protein kinase	RAF1
A0A8I5KST9;O60307	MAST3	Non-specific serine/threonine protein kinase;Microtubule-associated serine/threonine-protein kinase 3	MAST3									+
A0A8I5KU53;Q15746;Q15746-6	MYLK	Myosin light chain kinase, smooth muscle;Myosin light chain kinase, smooth muscle;Isoform Del-1790 of Myosin light chain kinase, smooth muscle	smMLCK
A0A8Q3WLM4;E7ESA6;H0YBP1;Q05397;Q05397-7	PTK2	Focal adhesion kinase 1;Non-specific protein-tyrosine kinase;Non-specific protein-tyrosine kinase (Fragment);Focal adhesion kinase 1;Isoform 7 of Focal adhesion kinase 1	FAK				+
B1AKC9;P29323;P29323-2;P29323-3	EPHB2	Receptor protein-tyrosine kinase;Ephrin type-B receptor 2;Isoform 2 of Ephrin type-B receptor 2;Isoform 3 of Ephrin type-B receptor 2	EphB2
B1AVT0;P49760;P49760-3	CLK2	Dual-specificity protein kinase CLK2;Dual specificity protein kinase CLK2;Isoform 3 of Dual specificity protein kinase CLK2	CLK2
B3KR49;E9PBK7;E9PQW4;E9PRH7;H0YEX6;P27361;P27361-2;P27361-3	MAPK3	Mitogen-activated protein kinase 3;Mitogen-activated protein kinase;Mitogen-activated protein kinase;Mitogen-activated protein kinase 3 (Fragment);Mitogen-activated protein kinase 3 (Fragment);Mitogen-activated protein kinase 3;Isoform 2 of Mitogen-activated protein kinase 3;Isoform 3 of Mitogen-activated protein kinase 3	Erk1
B4DFY5;Q02750	MAP2K1	Dual-specificity mitogen-activated protein kinase kinase 1;Dual specificity mitogen-activated protein kinase kinase 1	MAP2K1
B4DR80;Q5JV98;Q9Y6E0;Q9Y6E0-2	STK24	Serine/threonine-protein kinase 24;Serine/threonine-protein kinase 24 (Fragment);Serine/threonine-protein kinase 24;Isoform A of Serine/threonine-protein kinase 24	MST3
B4DTR1;J3KTI5;J3QLU9;P04626;P04626-2;P04626-3;P04626-4;P04626-5;P04626-6	ERBB2	Receptor tyrosine-protein kinase erbB-2;Receptor tyrosine-protein kinase erbB-2 (Fragment);Receptor protein-tyrosine kinase;Receptor tyrosine-protein kinase erbB-2;Isoform 2 of Receptor tyrosine-protein kinase erbB-2;Isoform 3 of Receptor tyrosine-protein kinase erbB-2;Isoform 4 of Receptor tyrosine-protein kinase erbB-2;Isoform 5 of Receptor tyrosine-protein kinase erbB-2;Isoform 6 of Receptor t…	HER2
B4DY26;F8W1R9;P36897;P36897-2;P36897-3	TGFBR1	Receptor protein serine/threonine kinase;Receptor protein serine/threonine kinase;TGF-beta receptor type-1;Isoform 2 of TGF-beta receptor type-1;Isoform 3 of TGF-beta receptor type-1	TGFbR1
B4E0K5;Q16539;Q16539-2	MAPK14	Mitogen-activated protein kinase;Mitogen-activated protein kinase 14;Isoform CSBP1 of Mitogen-activated protein kinase 14	p38a
B4E0Y9;Q8NBY1;Q9P289;Q9P289-2	STK26	Serine/threonine-protein kinase 26;Serine/threonine-protein kinase 26;Serine/threonine-protein kinase 26;Isoform 2 of Serine/threonine-protein kinase 26	MST4
B4E1Q4;O14730;O14730-2	RIOK3	Serine/threonine-protein kinase RIO3;Serine/threonine-protein kinase RIO3;Isoform 2 of Serine/threonine-protein kinase RIO3	RIOK3
B5MDL5;P53778;P53778-2	MAPK12	Mitogen-activated protein kinase;Mitogen-activated protein kinase 12;Isoform 2 of Mitogen-activated protein kinase 12	p38g							+
C9IYB4;C9JKT3;Q15118;Q15118-2	PDK1	Protein-serine/threonine kinase (Fragment);Protein-serine/threonine kinase (Fragment);[Pyruvate dehydrogenase (acetyl-transferring)] kinase isozyme 1, mitochondrial;Isoform 2 of [Pyruvate dehydrogenase (acetyl-transferring)] kinase isozyme 1, mitochondrial	PDHK1
C9J8D8;C9JWU5	SPEG	Striated muscle preferentially-expressed protein kinase (Fragment)	SPEG
D3YTB5;P51617;P51617-2;P51617-3;P51617-4	IRAK1	Interleukin-1 receptor-associated kinase 1;Interleukin-1 receptor-associated kinase 1;Isoform 2 of Interleukin-1 receptor-associated kinase 1;Isoform 3 of Interleukin-1 receptor-associated kinase 1;Isoform 4 of Interleukin-1 receptor-associated kinase 1	IRAK1
D6R938;Q13557;Q13557-10;Q13557-11;Q13557-12;Q13557-3;Q13557-4;Q13557-5;Q13557-6;Q13557-8;Q13557-9	CAMK2D	Calcium/calmodulin-dependent protein kinase;Calcium/calmodulin-dependent protein kinase type II subunit delta;Isoform Delta 10 of Calcium/calmodulin-dependent protein kinase type II subunit delta;Isoform Delta 11 of Calcium/calmodulin-dependent protein kinase type II subunit delta;Isoform Delta 12 of Calcium/calmodulin-dependent protein kinase type II subunit delta;Isoform Delta 3 of Calcium/calm…	CaMK2d
D6R9G1;D6RAD4;D6REC6;P50613	CDK7	Cyclin-dependent kinase 7;Cyclin-dependent kinase 7;Cyclin-dependent kinase 7 (Fragment);Cyclin-dependent kinase 7	CDK7
D6RHX8;F8W9W2;P43250;P43250-2;P43250-3	GRK6	G protein-coupled receptor kinase;G protein-coupled receptor kinase;G protein-coupled receptor kinase 6;Isoform GRK6B of G protein-coupled receptor kinase 6;Isoform GRK6C of G protein-coupled receptor kinase 6	GPRK6
E5RFX4;Q96KB5;Q96KB5-2	PBK	Lymphokine-activated killer T-cell-originated protein kinase (Fragment);Lymphokine-activated killer T-cell-originated protein kinase;Isoform 2 of Lymphokine-activated killer T-cell-originated protein kinase	PBK
E5RGN0;Q00536;Q00536-2;Q00536-3	CDK16	Cyclin-dependent kinase 16 (Fragment);Cyclin-dependent kinase 16;Isoform 2 of Cyclin-dependent kinase 16;Isoform 3 of Cyclin-dependent kinase 16	PCTAIRE1
E5RJV7;Q96BR1;Q96BR1-2	SGK3	Serine/threonine-protein kinase Sgk3 (Fragment);Serine/threonine-protein kinase Sgk3;Isoform 2 of Serine/threonine-protein kinase Sgk3	SGK3
E7EN19;E7ENQ1;H7C360;O95819-2;O95819-4;O95819-5;O95819-6	MAP4K4	Mitogen-activated protein kinase kinase kinase kinase 4;Mitogen-activated protein kinase kinase kinase kinase 4;Mitogen-activated protein kinase kinase kinase kinase 4 (Fragment);Isoform 2 of Mitogen-activated protein kinase kinase kinase kinase 4;Isoform 4 of Mitogen-activated protein kinase kinase kinase kinase 4;Isoform 5 of Mitogen-activated protein kinase kinase kinase kinase 4;Isoform 6 of …	ZC1/HGK
E7EPP6;O14757;O14757-2;O14757-3	CHEK1	Serine/threonine-protein kinase Chk1;Serine/threonine-protein kinase Chk1;Isoform 2 of Serine/threonine-protein kinase Chk1;Isoform 3 of Serine/threonine-protein kinase Chk1	CHK1
E7ES88;Q9HAZ1	CLK4	Dual-specificity protein kinase CLK4;Dual specificity protein kinase CLK4	CLK4
E7EX48;P51957;P51957-3	NEK4	Serine/threonine-protein kinase Nek4 (Fragment);Serine/threonine-protein kinase Nek4;Isoform 3 of Serine/threonine-protein kinase Nek4	NEK4
E9PBG7;E9PF82	CAMK2D	Calcium/calmodulin-dependent protein kinase	CaMK2d
E9PC47;P53667;P53667-2;P53667-4	LIMK1	LIM domain kinase 1;LIM domain kinase 1;Isoform 2 of LIM domain kinase 1;Isoform 4 of LIM domain kinase 1	LIMK1
E9PD35;P35916;P35916-1;P35916-3	FLT4	Vascular endothelial growth factor receptor 3;Vascular endothelial growth factor receptor 3;Isoform 2 of Vascular endothelial growth factor receptor 3;Isoform 3 of Vascular endothelial growth factor receptor 3	FLT4									+
E9PER6;O15530;O15530-2;O15530-3	PDPK1	3-phosphoinositide-dependent protein kinase 1;3-phosphoinositide-dependent protein kinase 1;Isoform 2 of 3-phosphoinositide-dependent protein kinase 1;Isoform 3 of 3-phosphoinositide-dependent protein kinase 1	PDK1
E9PGT3;Q15418;Q15418-2;Q15418-4	RPS6KA1	Ribosomal protein S6 kinase;Ribosomal protein S6 kinase alpha-1;Isoform 2 of Ribosomal protein S6 kinase alpha-1;Isoform 4 of Ribosomal protein S6 kinase alpha-1	RSK3
E9PK59;E9PS17;Q96KG9;Q96KG9-2;Q96KG9-3;Q96KG9-4;Q96KG9-5;Q96KG9-6	SCYL1	N-terminal kinase-like protein;N-terminal kinase-like protein;N-terminal kinase-like protein;Isoform 2 of N-terminal kinase-like protein;Isoform 3 of N-terminal kinase-like protein;Isoform 4 of N-terminal kinase-like protein;Isoform 5 of N-terminal kinase-like protein;Isoform 6 of N-terminal kinase-like protein	SCYL1
F2Z2U4;H0Y4W2;Q9Y4A5;Q9Y4A5-2	TRRAP	Transformation/transcription domain-associated protein;Transformation/transcription domain-associated protein;Transformation/transcription domain-associated protein;Isoform 2 of Transformation/transcription domain-associated protein	TRRAP
F5GWT4;Q9H4A3;Q9H4A3-2;Q9H4A3-5;Q9H4A3-6;Q9H4A3-7	WNK1	Non-specific serine/threonine protein kinase;Serine/threonine-protein kinase WNK1;Isoform 2 of Serine/threonine-protein kinase WNK1;Isoform 4 of Serine/threonine-protein kinase WNK1;Isoform 5 of Serine/threonine-protein kinase WNK1;Isoform 6 of Serine/threonine-protein kinase WNK1	Wnk1
F5GZ00;Q96RR4;Q96RR4-2;Q96RR4-3;Q96RR4-4;Q96RR4-5;Q96RR4-6;Q96RR4-7	CAMKK2	Calcium/calmodulin-dependent protein kinase kinase 2;Calcium/calmodulin-dependent protein kinase kinase 2;Isoform 2 of Calcium/calmodulin-dependent protein kinase kinase 2;Isoform 3 of Calcium/calmodulin-dependent protein kinase kinase 2;Isoform 4 of Calcium/calmodulin-dependent protein kinase kinase 2;Isoform 5 of Calcium/calmodulin-dependent protein kinase kinase 2;Isoform 6 of Calcium/calmodul…	CaMKK2
F5H538;J3KNB8;Q9Y6R4;Q9Y6R4-2	MAP3K4	Mitogen-activated protein kinase kinase kinase 4;Mitogen-activated protein kinase kinase kinase 4;Mitogen-activated protein kinase kinase kinase 4;Isoform 2 of Mitogen-activated protein kinase kinase kinase 4	MAP3K4
F6U4U2;P51955;P51955-2;P51955-3;P51955-4	NEK2	Serine/threonine-protein kinase Nek2;Serine/threonine-protein kinase Nek2;Isoform 2 of Serine/threonine-protein kinase Nek2;Isoform 3 of Serine/threonine-protein kinase Nek2;Isoform 4 of Serine/threonine-protein kinase Nek2	NEK2
F8VR40;F8VVZ1;F8VW24;Q9NWZ3	IRAK4	Interleukin-1 receptor-associated kinase 4 (Fragment);Interleukin-1 receptor-associated kinase 4;Interleukin-1 receptor-associated kinase 4;Interleukin-1 receptor-associated kinase 4	IRAK4
F8W6G1;Q9UHY1	NRBP1	Nuclear receptor-binding protein	NRBP1
F8WBA3;Q15139	PRKD1	Serine/threonine-protein kinase;Serine/threonine-protein kinase D1	PKD1
F8WBF5;P49759;P49759-2;P49759-3	CLK1	Dual-specificity protein kinase CLK1;Dual specificity protein kinase CLK1;Isoform 2 of Dual specificity protein kinase CLK1;Isoform 3 of Dual specificity protein kinase CLK1	CLK1
G3V5T9;P24941	CDK2	Cyclin-dependent kinase 2	CDK2
H0Y4E8;Q9Y2K2;Q9Y2K2-7;Q9Y2K2-8	SIK3	Non-specific serine/threonine protein kinase;Serine/threonine-protein kinase SIK3;Isoform 3 of Serine/threonine-protein kinase SIK3;Isoform 4 of Serine/threonine-protein kinase SIK3	QSK
H0Y8A4;P34925;P34925-2	RYK	Tyrosine-protein kinase RYK (Fragment);Tyrosine-protein kinase RYK;Isoform 2 of Tyrosine-protein kinase RYK	RYK
H0Y9P1;Q9NSY1	BMP2K	BMP-2-inducible protein kinase (Fragment);BMP-2-inducible protein kinase	BIKE
H0YME5;Q9P2K8;Q9P2K8-2	EIF2AK4	Non-specific serine/threonine protein kinase (Fragment);eIF-2-alpha kinase GCN2;Isoform 2 of eIF-2-alpha kinase GCN2	GCN2
H0YNV4	MARK3	Non-specific serine/threonine protein kinase	MARK3
H3BLV9;Q96SB4;Q96SB4-3;Q96SB4-4	SRPK1	SRSF protein kinase 1 (Fragment);SRSF protein kinase 1;Isoform 1 of SRSF protein kinase 1;Isoform 3 of SRSF protein kinase 1	SRPK1							+
H3BNI9;P19784	CSNK2A2	Casein kinase II subunit alpha'	CK2a2	+					+
H7BXX9;Q9H2X6;Q9H2X6-2;Q9H2X6-3	HIPK2	Homeodomain-interacting protein kinase 2;Homeodomain-interacting protein kinase 2;Isoform 2 of Homeodomain-interacting protein kinase 2;Isoform 3 of Homeodomain-interacting protein kinase 2	HIPK2
H7BYJ3	CIT	Non-specific serine/threonine protein kinase (Fragment)	CRIK
H7BYT1;P48730;P48730-2	CSNK1D	Casein kinase I isoform delta;Casein kinase I isoform delta;Isoform 2 of Casein kinase I isoform delta	CK1d				+					+
I3L2T9;Q8NB16	MLKL	Mixed lineage kinase domain-like protein (Fragment);Mixed lineage kinase domain-like protein	MLKL
J3KNN3;P15735;P15735-2	PHKG2	Phosphorylase kinase;Phosphorylase b kinase gamma catalytic chain, liver/testis isoform;Isoform 2 of Phosphorylase b kinase gamma catalytic chain, liver/testis isoform	PHKg2
J3KPJ3;Q8N5S9;Q8N5S9-2	CAMKK1	Calcium/calmodulin-dependent protein kinase kinase 1;Calcium/calmodulin-dependent protein kinase kinase 1;Isoform 2 of Calcium/calmodulin-dependent protein kinase kinase 1	CaMKK1
J3KPQ0;P22455;P22455-2	FGFR4	Fibroblast growth factor receptor;Fibroblast growth factor receptor 4;Isoform 2 of Fibroblast growth factor receptor 4	FGFR4
J3KR82;J3KR84;O00444;O00444-2;O00444-3	PLK4	Serine/threonine-protein kinase PLK4;Serine/threonine-protein kinase PLK4;Serine/threonine-protein kinase PLK4;Isoform 2 of Serine/threonine-protein kinase PLK4;Isoform 3 of Serine/threonine-protein kinase PLK4	PLK4
J3KRA9;Q96Q15	SMG1	Non-specific serine/threonine protein kinase (Fragment);Serine/threonine-protein kinase SMG1	SMG1										+
J3KTD6;Q96GD4;Q96GD4-5	AURKB	Aurora kinase (Fragment);Aurora kinase B;Isoform 5 of Aurora kinase B	AurB
J3QRU1;P07947	YES1	Tyrosine-protein kinase;Tyrosine-protein kinase Yes	YES				+
J3QSD7;Q9NYV4;Q9NYV4-2;Q9NYV4-3	CDK12	Cyclin-dependent kinase 12 (Fragment);Cyclin-dependent kinase 12;Isoform 2 of Cyclin-dependent kinase 12;Isoform 3 of Cyclin-dependent kinase 12	CRK7				+					+
K7EIU2;Q8IYT8	ULK2	Serine/threonine-protein kinase ULK2 (Fragment);Serine/threonine-protein kinase ULK2	ULK2
M0QYA8;M0R073;Q8IV63;Q8IV63-2;Q8IV63-3	VRK3	Inactive serine/threonine-protein kinase VRK3;Inactive serine/threonine-protein kinase VRK3;Inactive serine/threonine-protein kinase VRK3;Isoform 2 of Inactive serine/threonine-protein kinase VRK3;Isoform 3 of Inactive serine/threonine-protein kinase VRK3	VRK3
M0R0K9	TRIM28	Transcription intermediary factor 1-beta (Fragment)	TIF1b
O00311	CDC7	Cell division cycle 7-related protein kinase	CDC7
O00418	EEF2K	Eukaryotic elongation factor 2 kinase	eEF2K
O00506	STK25	Serine/threonine-protein kinase 25	YSK1
O14578-4	CIT	Isoform 4 of Citron Rho-interacting kinase	CRIK
O14733;O14733-2;O14733-4	MAP2K7	Dual specificity mitogen-activated protein kinase kinase 7;Isoform 2 of Dual specificity mitogen-activated protein kinase kinase 7;Isoform 4 of Dual specificity mitogen-activated protein kinase kinase 7	MAP2K7
O14874;O14874-2;O14874-3	BCKDK	[3-methyl-2-oxobutanoate dehydrogenase [lipoamide]] kinase, mitochondrial;Isoform 2 of [3-methyl-2-oxobutanoate dehydrogenase [lipoamide]] kinase, mitochondrial;Isoform 3 of [3-methyl-2-oxobutanoate dehydrogenase [lipoamide]] kinase, mitochondrial	BCKDK
O14920	IKBKB	Inhibitor of nuclear factor kappa-B kinase subunit beta	IKKb
O14965	AURKA	Aurora kinase A	AurA
O14976;O14976-2	GAK	Cyclin-G-associated kinase;Isoform 2 of Cyclin-G-associated kinase	GAK
O15075;O15075-2;Q5VZY9	DCLK1	Serine/threonine-protein kinase DCLK1;Isoform 1 of Serine/threonine-protein kinase DCLK1;Serine/threonine-protein kinase DCLK1	DCAMKL1
O15111	CHUK	Inhibitor of nuclear factor kappa-B kinase subunit alpha	IKKa
O15164;O15164-2	TRIM24	Transcription intermediary factor 1-alpha;Isoform Short of Transcription intermediary factor 1-alpha	TIF1a							+
O15264	MAPK13	Mitogen-activated protein kinase 13	p38d
O43187	IRAK2	Interleukin-1 receptor-associated kinase-like 2	IRAK2
O43293	DAPK3	Death-associated protein kinase 3	DAPK3
O43318-2	MAP3K7	Isoform 1A of Mitogen-activated protein kinase kinase kinase 7	TAK1
O43353	RIPK2	Receptor-interacting serine/threonine-protein kinase 2	RIPK2
O43683;O43683-2;O43683-3	BUB1	Mitotic checkpoint serine/threonine-protein kinase BUB1;Isoform 2 of Mitotic checkpoint serine/threonine-protein kinase BUB1;Isoform 3 of Mitotic checkpoint serine/threonine-protein kinase BUB1	BUB1									+
O60566;O60566-2;O60566-3	BUB1B	Mitotic checkpoint serine/threonine-protein kinase BUB1 beta;Isoform 2 of Mitotic checkpoint serine/threonine-protein kinase BUB1 beta;Isoform 3 of Mitotic checkpoint serine/threonine-protein kinase BUB1 beta	BUBR1
O60885	BRD4	Bromodomain-containing protein 4	BRD4
O75116	ROCK2	Rho-associated protein kinase 2	ROCK2
O75385	ULK1	Serine/threonine-protein kinase ULK1	ULK1
O75962	TRIO	Triple functional domain protein	Trio
O94768	STK17B	Serine/threonine-protein kinase 17B	DRAK2
O94804	STK10	Serine/threonine-protein kinase 10	LOK
O94806	PRKD3	Serine/threonine-protein kinase D3	PKD3									+
O95382;O95382-2;O95382-3	MAP3K6	Mitogen-activated protein kinase kinase kinase 6;Isoform 2 of Mitogen-activated protein kinase kinase kinase 6;Isoform 3 of Mitogen-activated protein kinase kinase kinase 6	MAP3K6
O95747	OXSR1	Serine/threonine-protein kinase OSR1	OSR1
O95835	LATS1	Serine/threonine-protein kinase LATS1	LATS1
O96013	PAK4	Serine/threonine-protein kinase PAK 4	PAK4
P00519;P00519-2	ABL1	Tyrosine-protein kinase ABL1;Isoform IB of Tyrosine-protein kinase ABL1	ABL
P00533	EGFR	Epidermal growth factor receptor	EGFR	+
P06493	CDK1	Cyclin-dependent kinase 1	CDC2
P07948;P07948-2	LYN	Tyrosine-protein kinase Lyn;Isoform 2 of Tyrosine-protein kinase Lyn	LYN
P08581	MET	Hepatocyte growth factor receptor	MET
P10398	ARAF	Serine/threonine-protein kinase A-Raf	ARAF
P11274;P11274-2	BCR	Breakpoint cluster region protein;Isoform 2 of Breakpoint cluster region protein	BCR
P11362;P11362-2;P11362-20;P11362-3;P11362-4	FGFR1	Fibroblast growth factor receptor 1;Isoform 4 of Fibroblast growth factor receptor 1;Isoform 20 of Fibroblast growth factor receptor 1;Isoform 6 of Fibroblast growth factor receptor 1;Isoform 8 of Fibroblast growth factor receptor 1	FGFR1
P11802	CDK4	Cyclin-dependent kinase 4	CDK4					+
P12931;P12931-2;P12931-3	SRC	Proto-oncogene tyrosine-protein kinase Src;Isoform 2 of Proto-oncogene tyrosine-protein kinase Src;Isoform 3 of Proto-oncogene tyrosine-protein kinase Src	SRC				+
P16591	FER	Tyrosine-protein kinase Fer	FER
P17252	PRKCA	Protein kinase C alpha type	PKCa
P23443;P23443-2;P23443-3;P23443-4;P23443-5	RPS6KB1	Ribosomal protein S6 kinase beta-1;Isoform Alpha II of Ribosomal protein S6 kinase beta-1;Isoform 2 of Ribosomal protein S6 kinase beta-1;Isoform 3 of Ribosomal protein S6 kinase beta-1;Isoform 4 of Ribosomal protein S6 kinase beta-1	p70S6K
P25098	GRK2	Beta-adrenergic receptor kinase 1	BARK1
P28482;P28482-2	MAPK1	Mitogen-activated protein kinase 1;Isoform 2 of Mitogen-activated protein kinase 1	Erk2
P29317	EPHA2	Ephrin type-A receptor 2	EphA2
P29376-5	LTK	Isoform 5 of Leukocyte tyrosine kinase receptor	LTK
P29597	TYK2	Non-receptor tyrosine-protein kinase TYK2	TYK2
P30291;P30291-2	WEE1	Wee1-like protein kinase;Isoform 2 of Wee1-like protein kinase	Wee1
P30530;P30530-2	AXL	Tyrosine-protein kinase receptor UFO;Isoform Short of Tyrosine-protein kinase receptor UFO	AXL
P31751;P31751-2	AKT2	RAC-beta serine/threonine-protein kinase;Isoform 2 of RAC-beta serine/threonine-protein kinase	AKT2					+
P33981;P33981-2	TTK	Dual specificity protein kinase TTK;Isoform 2 of Dual specificity protein kinase TTK	TTK
P36507	MAP2K2	Dual specificity mitogen-activated protein kinase kinase 2	MAP2K2
P41240	CSK	Tyrosine-protein kinase CSK	CSK				+						+
P41743	PRKCI	Protein kinase C iota type	PKCi
P42345	MTOR	Serine/threonine-protein kinase mTOR	mTOR/FRAP			+	+				+	+	+
P42680	TEC	Tyrosine-protein kinase Tec	TEC
P42684-5;P42684-7	ABL2	Isoform 5 of Tyrosine-protein kinase ABL2;Isoform 7 of Tyrosine-protein kinase ABL2	ARG
P45983;P45983-2;P45983-3;P45983-4	MAPK8	Mitogen-activated protein kinase 8;Isoform 1 of Mitogen-activated protein kinase 8;Isoform 3 of Mitogen-activated protein kinase 8;Isoform 4 of Mitogen-activated protein kinase 8	JNK1
P45984;P45984-2;P45984-3;P45984-4	MAPK9	Mitogen-activated protein kinase 9;Isoform Alpha-1 of Mitogen-activated protein kinase 9;Isoform Beta-1 of Mitogen-activated protein kinase 9;Isoform Beta-2 of Mitogen-activated protein kinase 9	JNK2
P45985;P45985-2	MAP2K4	Dual specificity mitogen-activated protein kinase kinase 4;Isoform 2 of Dual specificity mitogen-activated protein kinase kinase 4	MAP2K4
P46734-2	MAP2K3	Isoform 1 of Dual specificity mitogen-activated protein kinase kinase 3	MAP2K3
P49137;P49137-2	MAPKAPK2	MAP kinase-activated protein kinase 2;Isoform 2 of MAP kinase-activated protein kinase 2	MAPKAPK2
P49336;P49336-2	CDK8	Cyclin-dependent kinase 8;Isoform 2 of Cyclin-dependent kinase 8	CDK8
P49761;P49761-1	CLK3	Dual specificity protein kinase CLK3;Isoform 1 of Dual specificity protein kinase CLK3	CLK3
P50750;P50750-2	CDK9	Cyclin-dependent kinase 9;Isoform 2 of Cyclin-dependent kinase 9	CDK9
P51812	RPS6KA3	Ribosomal protein S6 kinase alpha-3	RSK2
P51813	BMX	Cytoplasmic tyrosine-protein kinase BMX	BMX
P53004	BLVRA	Biliverdin reductase A	BLVRA
P53350	PLK1	Serine/threonine-protein kinase PLK1	PLK1				+	+			+	+	+
P53355;P53355-3;P53355-4	DAPK1	Death-associated protein kinase 1;Isoform 3 of Death-associated protein kinase 1;Isoform 4 of Death-associated protein kinase 1	DAPK1
P54646	PRKAA2	5'-AMP-activated protein kinase catalytic subunit alpha-2	AMPKa2						+	+
P54760;P54760-2;P54760-4;Q96L35	EPHB4	Ephrin type-B receptor 4;Isoform 2 of Ephrin type-B receptor 4;Isoform 4 of Ephrin type-B receptor 4;Receptor protein-tyrosine kinase	EphB4
P57078;P57078-2	RIPK4	Receptor-interacting serine/threonine-protein kinase 4;Isoform 2 of Receptor-interacting serine/threonine-protein kinase 4	ANKRD3
P78362;P78362-2	SRPK2	SRSF protein kinase 2;Isoform 2 of SRSF protein kinase 2	SRPK2
P78368	CSNK1G2	Casein kinase I isoform gamma-2	CK1g2		+	+	+
P78527	PRKDC	DNA-dependent protein kinase catalytic subunit	DNAPK	+
Q00534	CDK6	Cyclin-dependent kinase 6	CDK6
Q00535	CDK5	Cyclin-dependent kinase 5	CDK5							+	+
Q00537	CDK17	Cyclin-dependent kinase 17	PCTAIRE2
Q02156	PRKCE	Protein kinase C epsilon type	PKCe
Q05513	PRKCZ	Protein kinase C zeta type	PKCz
Q05655;Q05655-2	PRKCD	Protein kinase C delta type;Isoform 2 of Protein kinase C delta type	PKCd
Q05823	RNASEL	2-5A-dependent ribonuclease	RNAseL
Q07002;Q07002-3	CDK18	Cyclin-dependent kinase 18;Isoform 2 of Cyclin-dependent kinase 18	PCTAIRE3
Q12979	ABR	Active breakpoint cluster region-related protein	ABR
Q13043	STK4	Serine/threonine-protein kinase 4	MST1
Q13131;Q13131-2	PRKAA1	5'-AMP-activated protein kinase catalytic subunit alpha-1;Isoform 2 of 5'-AMP-activated protein kinase catalytic subunit alpha-1	AMPKa1
Q13153	PAK1	Serine/threonine-protein kinase PAK 1	PAK1
Q13164;Q13164-3	MAPK7	Mitogen-activated protein kinase 7;Isoform 3 of Mitogen-activated protein kinase 7	Erk5
Q13177	PAK2	Serine/threonine-protein kinase PAK 2	PAK2
Q13188;Q13188-2	STK3	Serine/threonine-protein kinase 3;Isoform 2 of Serine/threonine-protein kinase 3	MST2
Q13233	MAP3K1	Mitogen-activated protein kinase kinase kinase 1	MAP3K1
Q13263	TRIM28	Transcription intermediary factor 1-beta	TIF1b
Q13308;Q13308-6	PTK7	Inactive tyrosine-protein kinase 7;Isoform 6 of Inactive tyrosine-protein kinase 7	CCK4
Q13308-4	PTK7	Isoform 4 of Inactive tyrosine-protein kinase 7	CCK4
Q13315	ATM	Serine-protein kinase ATM	ATM
Q13464	ROCK1	Rho-associated protein kinase 1	ROCK1
Q13470;Q13470-2	TNK1	Non-receptor tyrosine-protein kinase TNK1;Isoform 2 of Non-receptor tyrosine-protein kinase TNK1	TNK1
Q13523	PRPF4B	Serine/threonine-protein kinase PRP4 homolog	PRP4
Q13535;Q13535-2;Q13535-3	ATR	Serine/threonine-protein kinase ATR;Isoform 2 of Serine/threonine-protein kinase ATR;Isoform 3 of Serine/threonine-protein kinase ATR	ATR
Q13546	RIPK1	Receptor-interacting serine/threonine-protein kinase 1	RIPK1
Q13873;Q13873-2	BMPR2	Bone morphogenetic protein receptor type-2;Isoform 2 of Bone morphogenetic protein receptor type-2	BMPR2
Q14289;Q14289-2	PTK2B	Protein-tyrosine kinase 2-beta;Isoform 2 of Protein-tyrosine kinase 2-beta	PYK2
Q14296;Q14296-3;Q14296-4	FASTK	Fas-activated serine/threonine kinase;Isoform 3 of Fas-activated serine/threonine kinase;Isoform 4 of Fas-activated serine/threonine kinase	FASTK
Q14680;Q14680-5;Q14680-6;Q14680-7	MELK	Maternal embryonic leucine zipper kinase;Isoform 5 of Maternal embryonic leucine zipper kinase;Isoform 6 of Maternal embryonic leucine zipper kinase;Isoform 7 of Maternal embryonic leucine zipper kinase	MELK
Q15059	BRD3	Bromodomain-containing protein 3	BRD3
Q15119	PDK2	[Pyruvate dehydrogenase (acetyl-transferring)] kinase isozyme 2, mitochondrial	PDHK2
Q15120;Q15120-2	PDK3	[Pyruvate dehydrogenase (acetyl-transferring)] kinase isozyme 3, mitochondrial;Isoform 2 of [Pyruvate dehydrogenase (acetyl-transferring)] kinase isozyme 3, mitochondrial	PDHK3
Q15208	STK38	Serine/threonine-protein kinase 38	NDR1
Q15759	MAPK11	Mitogen-activated protein kinase 11	p38b					+
Q16512;Q16512-2	PKN1	Serine/threonine-protein kinase N1;Isoform 2 of Serine/threonine-protein kinase N1	PKN1
Q16513;Q16513-2	PKN2	Serine/threonine-protein kinase N2;Isoform 2 of Serine/threonine-protein kinase N2	PKN2									+
Q16566	CAMK4	Calcium/calmodulin-dependent protein kinase type IV	CaMK4
Q16584;Q16584-2	MAP3K11	Mitogen-activated protein kinase kinase kinase 11;Isoform 2 of Mitogen-activated protein kinase kinase kinase 11	MLK3
Q16644	MAPKAPK3	MAP kinase-activated protein kinase 3	MAPKAPK3
Q2M2I8	AAK1	AP2-associated protein kinase 1	AAK1
Q58A45	PAN3	PAN2-PAN3 deadenylation complex subunit PAN3	PAN3
Q6P5Z2	PKN3	Serine/threonine-protein kinase N3	PKN3
Q7L7X3	TAOK1	Serine/threonine-protein kinase TAO1	TAO1				+	+			+		+
Q86TB3	ALPK2	Alpha-protein kinase 2	AlphaK2
Q86UX6	STK32C	Serine/threonine-protein kinase 32C	YANK3
Q86Y07;Q86Y07-3;Q86Y07-4	VRK2	Serine/threonine-protein kinase VRK2;Isoform 3 of Serine/threonine-protein kinase VRK2;Isoform 4 of Serine/threonine-protein kinase VRK2	VRK2
Q8IW41;Q8IW41-2	MAPKAPK5	MAP kinase-activated protein kinase 5;Isoform 2 of MAP kinase-activated protein kinase 5	MAPKAPK5
Q8IWQ3;Q8IWQ3-2;Q8IWQ3-3;Q8IWQ3-4	BRSK2	Serine/threonine-protein kinase BRSK2;Isoform 2 of Serine/threonine-protein kinase BRSK2;Isoform 3 of Serine/threonine-protein kinase BRSK2;Isoform 4 of Serine/threonine-protein kinase BRSK2	BRSK2
Q8IWU2	LMTK2	Serine/threonine-protein kinase LMTK2	LMR2
Q8IZE3;Q8IZE3-2	SCYL3	Protein-associating with the carboxyl-terminal domain of ezrin;Isoform 2 of Protein-associating with the carboxyl-terminal domain of ezrin	SCYL3
Q8NI60;Q8NI60-3	COQ8A	Atypical kinase COQ8A, mitochondrial;Isoform 3 of Atypical kinase COQ8A, mitochondrial	ADCK3
Q8TDX7	NEK7	Serine/threonine-protein kinase Nek7	NEK7
Q8TEA7;Q8TEA7-2	TBCK	TBC domain-containing protein kinase-like protein;Isoform 2 of TBC domain-containing protein kinase-like protein	TBCK
Q8TF76	HASPIN	Serine/threonine-protein kinase haspin	Haspin
Q8WZ42-5	TTN	Isoform 5 of Titin	TTN
Q96GX5;Q96GX5-2;Q96GX5-3	MASTL	Serine/threonine-protein kinase greatwall;Isoform 2 of Serine/threonine-protein kinase greatwall;Isoform 3 of Serine/threonine-protein kinase greatwall	MASTL
Q96L34;Q96L34-2	MARK4	MAP/microtubule affinity-regulating kinase 4;Isoform 2 of MAP/microtubule affinity-regulating kinase 4	MARK4
Q96RG2;Q96RG2-2;Q96RG2-4	PASK	PAS domain-containing serine/threonine-protein kinase;Isoform 2 of PAS domain-containing serine/threonine-protein kinase;Isoform 3 of PAS domain-containing serine/threonine-protein kinase	PASK
Q99570	PIK3R4	Phosphoinositide 3-kinase regulatory subunit 4	PIK3R4
Q99640;Q99640-3	PKMYT1	Membrane-associated tyrosine- and threonine-specific cdc2-inhibitory kinase;Isoform 3 of Membrane-associated tyrosine- and threonine-specific cdc2-inhibitory kinase	MYT1
Q99683;Q99683-2	MAP3K5	Mitogen-activated protein kinase kinase kinase 5;Isoform 2 of Mitogen-activated protein kinase kinase kinase 5	MAP3K5
Q9BQI3;Q9BQI3-2	EIF2AK1	Eukaryotic translation initiation factor 2-alpha kinase 1;Isoform 2 of Eukaryotic translation initiation factor 2-alpha kinase 1	HRI
Q9BRS2	RIOK1	Serine/threonine-protein kinase RIO1	RIOK1
Q9BVS4;Q9BVS4-2	RIOK2	Serine/threonine-protein kinase RIO2;Isoform 2 of Serine/threonine-protein kinase RIO2	RIOK2
Q9BWU1	CDK19	Cyclin-dependent kinase 19	CDK11
Q9BZL6;Q9BZL6-3	PRKD2	Serine/threonine-protein kinase D2;Isoform 3 of Serine/threonine-protein kinase D2	PKD2
Q9H093	NUAK2	NUAK family SNF1-like kinase 2	NuaK2
Q9H0K1	SIK2	Serine/threonine-protein kinase SIK2	QIK
Q9H2G2-2	SLK	Isoform 2 of STE20-like serine/threonine-protein kinase	SLK
Q9H2K8	TAOK3	Serine/threonine-protein kinase TAO3	TAO3
Q9H792	PEAK1	Inactive tyrosine-protein kinase PEAK1	SgK269
Q9HC98	NEK6	Serine/threonine-protein kinase Nek6	NEK6
Q9NRH2	SNRK	SNF-related serine/threonine-protein kinase	SNRK
Q9NRL2	BAZ1A	Bromodomain adjacent to zinc finger domain protein 1A	BAZ1A
Q9NRM7	LATS2	Serine/threonine-protein kinase LATS2	LATS2
Q9NZJ5	EIF2AK3	Eukaryotic translation initiation factor 2-alpha kinase 3	PEK
Q9UBS0	RPS6KB2	Ribosomal protein S6 kinase beta-2	p70S6Kb
Q9UEE5	STK17A	Serine/threonine-protein kinase 17A	DRAK1
Q9UEW8;Q9UEW8-2	STK39	STE20/SPS1-related proline-alanine-rich protein kinase;Isoform 2 of STE20/SPS1-related proline-alanine-rich protein kinase	STLK3
Q9UIG0;Q9UIG0-2	BAZ1B	Tyrosine-protein kinase BAZ1B;Isoform 2 of Tyrosine-protein kinase BAZ1B	BAZ1B
Q9UK32;Q9UK32-2	RPS6KA6	Ribosomal protein S6 kinase alpha-6;Isoform 2 of Ribosomal protein S6 kinase alpha-6	RSK4
Q9UL54;Q9UL54-4	TAOK2	Serine/threonine-protein kinase TAO2;Isoform 4 of Serine/threonine-protein kinase TAO2	TAO2
Q9UPN9;Q9UPN9-2	TRIM33	E3 ubiquitin-protein ligase TRIM33;Isoform Beta of E3 ubiquitin-protein ligase TRIM33	TIF1g					+
Q9Y2H1	STK38L	Serine/threonine-protein kinase 38-like	NDR2
Q9Y463;Q9Y463-2;Q9Y463-3	DYRK1B	Dual specificity tyrosine-phosphorylation-regulated kinase 1B;Isoform 2 of Dual specificity tyrosine-phosphorylation-regulated kinase 1B;Isoform 3 of Dual specificity tyrosine-phosphorylation-regulated kinase 1B	DYRK1B
Q9Y5S2	CDC42BPB	Serine/threonine-protein kinase MRCK beta	MRCKb
Q9Y616;Q9Y616-2	IRAK3	Interleukin-1 receptor-associated kinase 3;Isoform 2 of Interleukin-1 receptor-associated kinase 3	IRAK3
