# Supplementary material for: Proteomic Changes Induced by the Immunosuppressant Everolimus in Human Podocytes
Source: Int J Mol Sci. 2024 Jul 4;25(13):7336. doi: 10.3390/ijms25137336 (PMC11242170; doi:10.3390/ijms25137336)
Supplement: Supplementary file 1 [file ijms-25-07336-s001.zip › Supplementary Table S5.xlsx]

## Sheet: Table S5
Supplementary Table S5. List of all statistically significant proteins identified in podocytes treated with EVE
Uniprot Ids	Gene Name	Protein name	ANOVA Significant Cells	Significant Podocyte EVE 10 nM Cells_Podocyte CTR Cells	Significant Podocyte EVE 100 nM Cells_Podocyte CTR Cells	Significant Podocyte EVE 200 nM Cells_Podocyte CTR Cells	Significant Podocyte EVE 500 nM Cells_Podocyte CTR Cells	Correlation Cells Dose	Whole VIP-Score	Fold Change EVE 10 nM vs CTR in Cells	p-value EVE 10 nM vs CTR in Cells	Fold Change EVE 100 nM vs CTR in Cells	P-value EVE 100 nM vs CTR in Cells	Fold Change EVE 200 nM vs CTR in Cells	P-value EVE 200 nM vs CTR in Cells	Fold Change EVE 500 nM vs CTR in Cells	P-value EVE 500 nM vs CTR in Cells
A0A024R571;Q9H4M9	EHD1	EH domain-containing protein 1	+			+	+		1.38752	0.482143	0.461971	1.61405	0.808505	2.34968	4.98815	2.32162	4.57941
A0A087WT20;Q9NV06	DCAF13	DDB1- and CUL4-associated factor 13	+				+	+	2.85342	1.35494	0.894192	1.48215	0.652322	1.70121	1.16769	2.13891	2.30357
A0A087WUN5;Q96DE5	ANAPC16	Anaphase-promoting complex subunit 16	+		+				1.38429	-2.68876	0.743245	1.40988	1.60784	-0.116055	0.0834017	0.306594	0.363501
A0A087WUT6;O60841	EIF5B	Eukaryotic translation initiation factor 5B	+			+	+		1.38422	0.368325	0.443161	1.2982	0.807059	2.06455	2.66312	1.73164	3.26749
A0A087WVQ9;A0A7I2V659;P68104	EEF1A1	Elongation factor 1-alpha;Elongation factor 1-alpha;Elongation factor 1-alpha 1	+				+	+	2.73645	-0.271343	0.11505	-0.39028	3.5447	-0.678555	0.985756	-1.32483	2.76695
A0A087WW66;Q99460;Q99460-2	PSMD1	26S proteasome non-ATPase regulatory subunit 1;26S proteasome non-ATPase regulatory subunit 1;Isoform 2 of 26S proteasome non-ATPase regulatory subunit 1	+			+	+		1.37843	0.673973	0.438479	2.08838	1.1378	2.8356	4.23393	2.51681	3.1051
A0A087WW88;C9J0A7;Q9UQN3	CHMP2B	Charged multivesicular body protein 2b	+		+	+			1.37431	1.47972	1.12977	2.3115	1.72966	2.254	1.94046	0.927109	0.504972
A0A087WXK8;Q9H4H8	FAM83D	Chromosome 20 open reading frame 129;Protein FAM83D	+				+		1.37251	-1.31392	0.651846	-0.644737	1.18787	-1.90944	0.992294	-2.50675	3.31121
A0A087WXM6;A0A0A6YYL6;J3KRX5;J3QQT2;P18621;P18621-3	RPL17	60S ribosomal protein L17 (Fragment);60S ribosomal protein L17;60S ribosomal protein L17 (Fragment);60S ribosomal protein L17 (Fragment);60S ribosomal protein L17;Isoform 3 of 60S ribosomal protein L17	+			+	+		1.36801	2.00172	0.383698	1.30467	0.226841	6.49209	3.16518	6.79295	3.254
A0A087WYT3;Q15185;Q15185-4	PTGES3	Prostaglandin E synthase 3;Prostaglandin E synthase 3;Isoform 4 of Prostaglandin E synthase 3	+			+	+		1.36092	0.487418	0.156466	-0.352639	0.16942	2.39334	1.50916	2.24216	1.455
A0A087X054;A0A494C039;A0A8Q3SHG4;K7EQK2;Q9Y4L1	HYOU1	Hypoxia up-regulated protein 1	+			+	+	+	2.67592	1.12031	0.79629	1.52003	0.476742	2.77348	3.2461	2.88215	3.28504
A0A087X1Z3;Q9UL46	PSME2	Proteasome activator complex subunit 2	+				+		1.3583	0.68502	0.189533	0.273532	0.107807	0.748538	0.172112	2.8629	1.60926
A0A087X283;A0A1B0GX65;B7Z306;C9J180;C9J2P0;H7C061;P51965;P51965-2;P51965-3;Q969T4;Q96LR5;R4GN77;R4GND1	UBE2E2	Ubiquitin-conjugating enzyme E2 E2;Ubiquitin-conjugating enzyme E2 E3 (Fragment);Ubiquitin-conjugating enzyme E2 E1;Ubiquitin-conjugating enzyme E2 E2 (Fragment);Ubiquitin-conjugating enzyme E2 E1 (Fragment);Ubiquitin-conjugating enzyme E2 E1 (Fragment);Ubiquitin-conjugating enzyme E2 E1;Isoform 2 of Ubiquitin-conjugating enzyme E2 E1;Isoform 3 of Ubiquitin-conjugating enzyme E2 E1;Ubiquitin-conj…	+		+		+		1.35474	-0.779612	0.288036	-1.57116	1.83453	-0.867397	0.562244	-1.52205	2.36393
A0A087X2I1;P62333	PSMC6	26S proteasome regulatory subunit 10B	+			+	+	+	2.4937	1.28985	0.403805	3.06007	0.790484	4.73703	4.12753	4.78557	4.39295
A0A096LPJ4;P05161	ISG15	Ubiquitin-like protein ISG15	+		+	+	+		1.3414	-0.234607	0.073203	1.96115	2.7978	2.00759	2.63757	1.94306	2.48051
A0A0A0MQS0;A0A0D9SG14;A8MUE8;A8MW92;A8MW92-2;A8MW92-4;A8MXR8;E5RK91;E9PM57;F8W9L8	PHF20L1	PHD finger protein 20-like protein 1;PHD finger protein 20-like protein 1;PHD finger protein 20-like protein 1;PHD finger protein 20-like protein 1;Isoform 2 of PHD finger protein 20-like protein 1;Isoform 4 of PHD finger protein 20-like protein 1;PHD finger protein 20-like protein 1;PHD finger protein 20-like protein 1 (Fragment);PHD finger protein 20-like protein 1;PHD finger protein 20-like pr…	+		+				1.34078	-0.488049	0.221658	-2.2189	1.49526	-0.0920029	0.0714293	-0.0930147	0.0879802
A0A0A0MQU0;Q9BV38;U3KQC1	WDR18	WD repeat-containing protein 18 (Fragment);WD repeat-containing protein 18;WD repeat-containing protein 18 (Fragment)	+		+				1.34041	0.248274	0.221174	-1.49611	2.14177	-0.827428	1.54662	-1.30349	1.212
A0A0A0MR02;P45880	VDAC2	Voltage-dependent anion-selective channel protein 2 (Fragment);Voltage-dependent anion-selective channel protein 2	+				+		1.3394	-0.912086	0.41434	-0.895094	0.74763	-0.762847	0.827005	-1.32872	1.7822
A0A0A0MRA5;B7Z4B8;M0R3F1;Q9BUJ2;Q9BUJ2-2;Q9BUJ2-4	HNRNPUL1	Heterogeneous nuclear ribonucleoprotein U-like protein 1;Heterogeneous nuclear ribonucleoprotein U-like protein 1;Heterogeneous nuclear ribonucleoprotein U-like protein 1 (Fragment);Heterogeneous nuclear ribonucleoprotein U-like protein 1;Isoform 2 of Heterogeneous nuclear ribonucleoprotein U-like protein 1;Isoform 4 of Heterogeneous nuclear ribonucleoprotein U-like protein 1	+				+		1.3388	0.757599	0.210412	0.216592	0.165393	1.24898	0.369973	3.84652	3.19027
A0A0A0MRL7;A0A5F9ZHZ6;P55210;P55210-3;P55210-4	CASP7	Caspase-7;Caspase-7;Caspase-7;Isoform Alpha' of Caspase-7;Isoform 4 of Caspase-7	+		+		+		1.33834	1.18637	0.353105	2.46107	2.78517	-0.0385885	0.0326797	4.37715	4.26571
A0A0A0MRM9;Q14978;Q14978-2;Q14978-3	NOLC1	Nucleolar and coiled-body phosphoprotein 1 (Fragment);Nucleolar and coiled-body phosphoprotein 1;Isoform Beta of Nucleolar and coiled-body phosphoprotein 1;Isoform 3 of Nucleolar and coiled-body phosphoprotein 1	+			+	+		1.33545	-0.0415872	0.017899	0.139612	0.0835421	1.93572	1.89201	1.86361	1.80084
A0A0A0MRR7;P09234	SNRPC	U1 small nuclear ribonucleoprotein C	+				+		1.33506	0.743165	0.312461	0.0141093	0.00633622	-0.743374	0.714932	3.36327	2.74314
A0A0A0MRT6;Q8IZP0;Q8IZP0-2;Q8IZP0-3;Q8IZP0-4;Q8IZP0-5;Q8IZP0-6;Q8IZP0-9	ABI1	Abl interactor 1;Abl interactor 1;Isoform 2 of Abl interactor 1;Isoform 3 of Abl interactor 1;Isoform 4 of Abl interactor 1;Isoform 5 of Abl interactor 1;Isoform 6 of Abl interactor 1;Isoform 9 of Abl interactor 1	+				+		1.33484	0.765328	0.293449	0.283257	0.693803	2.79715	1.07391	3.84332	4.59341
A0A0A0MSA7;A0A804HJV5	EIF4G3	Eukaryotic translation initiation factor 4 gamma 3	+				+		1.33063	0.734715	0.709426	-0.121897	0.378441	-0.188025	0.783674	2.54263	4.16735
A0A0A0MSA9;A0A0C4DG49;P15151;P15151-2;P15151-3;P15151-4	PVR	Poliovirus receptor;Poliovirus receptor;Poliovirus receptor;Isoform Beta of Poliovirus receptor;Isoform Gamma of Poliovirus receptor;Isoform Delta of Poliovirus receptor	+	+					1.32563	1.40788	2.85501	1.02027	1.64711	0.0959511	0.0470332	0.718493	0.384952
A0A0A0MTI1;Q15392;Q15392-2	DHCR24	Delta(24)-sterol reductase;Delta(24)-sterol reductase;Isoform 2 of Delta(24)-sterol reductase	+			+			1.32245	-0.753046	0.651846	-0.878297	1.05704	-1.27504	2.06901	-0.980102	1.60294
A0A0A0MTN0;A0A8I5KQQ5;A0A8I5KYP8;A0A8I5QJI3;Q13617;Q13617-2;Q5T2B5	CUL2	Cullin-2;Cullin-2;Cullin-2;Cullin-2;Cullin-2;Isoform 2 of Cullin-2;Cullin-2	+			+	+		1.32206	0.128654	0.0922197	-0.422182	0.521081	2.2147	2.81665	2.16145	2.90423
A0A0A6YYJ8;Q96HJ9-2	LUC7L2	Putative RNA-binding protein Luc7-like 2;Isoform 2 of Protein FMC1 homolog	+			+	+		1.3219	-0.382031	0.0636201	-0.815234	0.647953	3.05668	2.96519	2.98646	3.20096
A0A0B4J2B4;K7ELC2;K7EM56;P62841;S4R417	RPS15	40S ribosomal protein S15	+				+		1.31904	1.47922	0.348057	-0.270864	0.314957	1.64396	0.318817	5.99327	4.20116
A0A0B4J2C3;P13693;Q5W0H4	TPT1	Translationally-controlled tumor protein	+			+	+		1.30962	0.470371	0.116495	0.248139	0.0615216	2.57553	1.38576	2.89559	1.63196
A0A0B4J2F8;E2QRJ6;P52435	POLR2J3	DNA-directed RNA polymerase II subunit RPB11-b2;DNA-directed RNA polymerase II subunit RPB11-b2;DNA-directed RNA polymerase II subunit RPB11-a	+	+	+		+		1.30563	-1.23178	1.97436	-1.14055	2.19923	-1.23065	1.15078	-1.34318	4.03738
A0A0C4DGG9;A0A2R8Y212;A0A2R8Y425;A0A2R8Y521;A0A2R8Y5J0;A0A2R8YFK9;A0A2U3TZM0;F5GWX5;Q14839;Q14839-2	CHD4	DNA helicase;DNA helicase;DNA helicase (Fragment);DNA helicase;DNA helicase;DNA helicase;DNA helicase;DNA helicase;Chromodomain-helicase-DNA-binding protein 4;Isoform 2 of Chromodomain-helicase-DNA-binding protein 4	+	+	+				1.29608	-2.79218	2.5195	-1.13301	2.97597	-0.914769	2.38811	-1.03602	3.12131
A0A0C4DGH0;Q5ZPR3	CD276	CD276 antigen	+			+	+		1.29288	2.17484	0.741223	2.22082	0.891279	4.64974	3.21178	4.60453	3.26269
A0A0G2JH30;A0A0G2JPX0;P49918;P49918-2	CDKN1C	Cyclin-dependent kinase inhibitor 1C;Cyclin-dependent kinase inhibitor 1C;Cyclin-dependent kinase inhibitor 1C;Isoform Short of Cyclin-dependent kinase inhibitor 1C	+		+		+		1.29102	-1.05118	0.892687	-1.64425	1.6928	-1.28301	0.775717	-1.44556	1.57814
A0A0J9YW33;Q13277;Q13277-2;Q13277-3	STX3	Syntaxin 3B;Syntaxin-3;Isoform B of Syntaxin-3;Isoform 3 of Syntaxin-3	+		+		+		1.27758	-0.00458463	0.00157926	2.63858	1.82676	0.659636	0.220597	2.47433	1.8373
A0A0J9YYF1;A0A1B0GX95	TRBV7-4	T cell receptor beta variable 7-4 (Fragment);T cell receptor beta variable 7-4	+				+		1.27582	-0.333451	0.382999	-0.966191	0.93654	-0.747151	0.702662	-1.33439	2.26964
A0A0R4J2E8;A8MXP9;P43243	MATR3	Matrin-3	+				+		1.2749	0.574536	0.556429	0.116542	0.502195	0.966568	0.823185	1.75839	3.38744
A0A0U1RRB6;Q9Y2D4	EXOC6B	Exocyst complex component;Exocyst complex component 6B	+	+	+				1.27142	-1.67472	1.98234	-2.4181	2.67378	-0.550702	0.193927	-1.54801	0.802446
A0A0U1RRM4;A0A7I2V621;A6NLN1;P26599;P26599-1;P26599-2	PTBP1	Polypyrimidine tract-binding protein 1;Polypyrimidine tract-binding protein 1;Polypyrimidine tract-binding protein 1;Polypyrimidine tract-binding protein 1;Isoform 2 of Polypyrimidine tract-binding protein 1;Isoform 3 of Polypyrimidine tract-binding protein 1	+	+					1.27006	-2.79624	1.36834	-0.178857	0.312121	-0.240868	0.453478	-0.325248	0.580368
A0A1B0GTG2;A0A1B0GW77;P49419;P49419-2	ALDH7A1	Alpha-aminoadipic semialdehyde dehydrogenase;Aldehyde dehydrogenase (NAD(+));Alpha-aminoadipic semialdehyde dehydrogenase;Isoform 2 of Alpha-aminoadipic semialdehyde dehydrogenase	+			+	+		1.27003	0.725098	0.510223	0.329467	0.742525	2.30457	2.25998	2.03376	3.82421
A0A1B0GTL5	RAB11FIP5	Rab11 family-interacting protein 5	+			+			1.26928	-0.28631	0.242078	-0.0585279	0.0738914	-1.19313	2.79663	-0.655529	1.54389
A0A1B0GUA3;A0A6Q8PGG2;Q96EK5	KIFBP	KIF-binding protein	+				+		1.26906	1.57678	1.07765	0.571689	1.43293	2.63978	1.19137	2.96943	3.74948
A0A1C7CYX9	DPYSL2	Dihydropyrimidinase-related protein 2	+	+					1.2684	-2.62665	1.69203	-0.0944901	0.35453	-0.444432	2.30468	-0.702242	2.19902
A0A1W2PNV4	NaN	Actin-related protein 2/3 complex subunit 1A	+				+	+	2.42813	0.762053	0.622106	1.31712	1.07934	1.85035	0.687125	2.45015	2.13949
A0A1W2PRB8		Cofactor required for Sp1 transcriptional activation subunit 6	+	+						-2.09969	1.61309	-2.37311	0.957948	0.304806	0.270582	-0.229492	0.21829
A0A286YF22;O43175	PHGDH	D-3-phosphoglycerate dehydrogenase	+	+					1.25881	-2.05354	1.92284	-0.920264	2.21496	-0.867229	0.797899	-0.906431	2.08211
A0A2Q3DP09;A0A804HHZ1;A0A804HI20;A0A804HIH2;A0A804HIU9;A0A804HJ52;A0A804HJ95;A0A804HJI1;A0A804HK42;A0A804HK85;A0A804HL13;H7BZY2;Q7Z3E5;Q7Z3E5-2	ARMC9	LisH domain-containing protein ARMC9;LisH domain-containing protein ARMC9;LisH domain-containing protein ARMC9;LisH domain-containing protein ARMC9;LisH domain-containing protein ARMC9;LisH domain-containing protein ARMC9;LisH domain-containing protein ARMC9;LisH domain-containing protein ARMC9;LisH domain-containing protein ARMC9;LisH domain-containing protein ARMC9;LisH domain-containing protei…	+			+			1.25851	0.0832871	0.0517092	1.07031	0.924264	1.48281	1.57179	0.429871	0.259777
A0A2R8Y4P4;A0A2R8Y7S2;P51532;P51532-2;P51532-3;P51532-4;P51532-5;Q9HBD4	SMARCA4	Transcription activator BRG1;Transcription activator BRG1;Transcription activator BRG1;Isoform 2 of Transcription activator BRG1;Isoform 3 of Transcription activator BRG1;Isoform 4 of Transcription activator BRG1;Isoform 5 of Transcription activator BRG1;SMARCA4 isoform 2	+				+		1.24226	0.0343088	0.0243118	-0.282756	1.77091	-0.274764	1.13393	1.79834	2.75446
A0A2R8Y543;A0A2R8Y5A3;A0A2R8Y5C3;A0A2R8Y750;A0A2R8Y7Z0;A0A2R8Y804;A0A2R8YCH5;B4DGU4;P35222	CTNNB1	Catenin beta-1;Catenin beta-1;Catenin beta-1;Catenin beta-1;Catenin beta-1;Catenin beta-1;Catenin beta-1 (Fragment);Catenin beta-1;Catenin beta-1	+			+	+		1.24064	0.481854	0.280727	-0.623122	0.987824	3.22756	4.03569	2.95126	3.79457
A0A2R8Y595;A0A2R8YFL0;P49711	CTCF	Transcriptional repressor CTCF	+		+				1.23815	0.271175	0.456174	2.57615	2.25582	0.23093	0.391922	1.04476	0.645574
A0A2R8Y5P9;Q8TF72	SHROOM3	Protein Shroom3	+		+				1.23598	-0.801232	0.28036	-3.09042	1.44405	0.284333	0.668894	0.230721	0.360371
A0A2R8Y5Y7;P32969	RPL9	60S ribosomal protein L9	+			+	+		1.23502	0.682833	0.139773	-0.0848096	0.0520064	4.43923	2.93912	4.37762	2.96476
A0A2R8YD50;A0A804HK65;E7EPL9;P51659	HSD17B4	Peroxisomal multifunctional enzyme type 2	+			+	+		1.23114	0.927894	0.479507	0.579328	0.171853	2.6304	1.90919	2.50118	1.84262
A0A2R8YD85;Q96BY6;Q96BY6-3	DOCK10	Dedicator of cytokinesis protein 10;Dedicator of cytokinesis protein 10;Isoform 3 of Dedicator of cytokinesis protein 10	+		+		+		1.23083	-0.948664	1.15482	-1.63571	1.56208	-0.829486	0.700893	-1.82226	1.41368
A0A2R8YFH5;Q15437	SEC23B	Protein transport protein SEC23;Protein transport protein Sec23B	+		+	+	+		1.225	-0.424484	0.189787	1.71167	2.64369	1.49958	2.6144	1.38552	2.74106
A0A2U3TZU2;P06744;P06744-2	GPI	Glucose-6-phosphate isomerase;Glucose-6-phosphate isomerase;Isoform 2 of Glucose-6-phosphate isomerase	+				+		1.22162	0.140919	0.1076	-0.263295	0.747183	0.286826	0.291548	1.32025	2.82431
A0A3B3IT15;P53621;P53621-2	COPA	Coatomer subunit alpha;Coatomer subunit alpha;Isoform 2 of Coatomer subunit alpha	+			+	+		1.20892	0.656568	0.662689	1.62667	0.866015	2.57397	3.20937	2.19955	3.58742
A0A3B3IT92;A0A3B3IU45;P33991	MCM4	DNA replication licensing factor MCM4	+			+	+		1.20774	1.07347	2.409	0.608383	0.264482	2.65885	2.78707	2.05662	4.09519
A0A3B3ITD0;E9PC15;Q53H12	AGK	Acylglycerol kinase, mitochondrial;Acylglycerol kinase, mitochondrial;Acylglycerol kinase, mitochondrial	+				+		1.20738	-0.204029	0.106009	-1.72946	1.40502	-1.19379	1.18161	-1.46383	1.5815
A0A3B3IUA2	SNU13	Ribonucloprotein	+		+				1.20385	0.333472	0.35486	1.25948	1.7183	0.699878	0.990404	1.10428	1.70773
A0A494C028;H0Y993;P35659	DEK	Protein DEK;DEK oncogene (DNA binding), isoform CRA_b;Protein DEK	+		+	+	+		1.20188	0.794196	0.324733	2.7103	1.77997	2.42958	1.68131	2.42666	1.67478
A0A494C0R8	CLUH	Clustered mitochondria protein homolog	+			+	+		1.20138	-0.359981	0.273181	1.20572	0.734624	1.64849	2.66479	1.62138	2.81554
A0A494C1F2;P35658;P35658-2;P35658-3;P35658-4;P35658-5	NUP214	Nuclear pore complex protein Nup214;Nuclear pore complex protein Nup214;Isoform 2 of Nuclear pore complex protein Nup214;Isoform 3 of Nuclear pore complex protein Nup214;Isoform 4 of Nuclear pore complex protein Nup214;Isoform 5 of Nuclear pore complex protein Nup214	+				+		1.19969	0.417911	0.426722	0.12338	0.14098	1.36422	0.724108	2.15171	2.498
A0A494C1K3;A0A8I5KVB5;P78347;P78347-2;P78347-3;P78347-4	GTF2I	General transcription factor II-I;General transcription factor II-I;General transcription factor II-I;Isoform 2 of General transcription factor II-I;Isoform 3 of General transcription factor II-I;Isoform 4 of General transcription factor II-I	+				+		1.19924	0.355723	0.563925	-0.197672	0.51146	0.788358	0.492643	1.91264	3.87141
A0A499FI31	SART3	Squamous cell carcinoma antigen recognized by T-cells 3	+				+	+	2.36152	0.213922	0.125409	0.47551	0.402783	1.00839	0.696581	1.92915	1.95119
A0A499FI48;P13667	PDIA4	Protein disulfide-isomerase;Protein disulfide-isomerase A4	+			+	+		1.19405	-0.0967979	0.0422238	-0.000303586	0.000124482	1.57525	2.40701	1.53441	2.33473
A0A590UJ96		Collagen alpha-1(I) chain-like	+				+			-1.82847	0.809376	-3.46753	0.74899	-1.74193	0.811792	-4.17634	1.43917
A0A590UJN8;A0A590UJW0;A0A590UKC9;P20585	MSH3	DNA mismatch repair protein Msh3	+		+	+			1.18972	-2.23221	0.608456	-4.7445	2.29359	-4.89079	2.52551	-2.00553	0.449095
A0A590UK28;P63092-2;Q5JWF2-2	GNAS	Guanine nucleotide-binding protein G(s) subunit alpha isoforms short;Isoform Gnas-2 of Guanine nucleotide-binding protein G(s) subunit alpha isoforms short;Isoform XLas-2 of Guanine nucleotide-binding protein G(s) subunit alpha isoforms XLas	+			+	+			0.617033	0.5927	1.43954	0.693765	2.35763	4.32674	2.21854	4.38435
A0A5F9UK94;H0Y360;Q01433;Q01433-2	AMPD2	AMP deaminase;AMP deaminase;AMP deaminase 2;Isoform Ex1A-2-3 of AMP deaminase 2	+				+		1.18972	0.621133	0.562092	-0.680192	0.817768	-0.489907	0.345691	-1.21634	2.28841
A0A5F9UP49;Q9BRK5	SDF4	45 kDa calcium-binding protein	+				+		1.1862	0.851958	0.836026	0.655927	1.26284	1.2811	0.565488	2.8522	4.36022
A0A5F9UY30;O43493;O43493-3;O43493-5;O43493-7	TGOLN2	Trans-Golgi network integral membrane protein 2;Trans-Golgi network integral membrane protein 2;Isoform TGN48 of Trans-Golgi network integral membrane protein 2;Isoform 5 of Trans-Golgi network integral membrane protein 2;Isoform 7 of Trans-Golgi network integral membrane protein 2	+				+		1.18454	1.30829	1.15237	0.399531	0.370043	-0.164702	0.135363	1.96207	2.03486
A0A669KB19	ANK2	Ankyrin-2 (Fragment)	+	+						2.77086	3.39014	2.09719	1.3249	0.488815	0.456732	0.0594645	0.0440324
A0A6I8PIP2;A0A804H3B5;O75071	EFCAB14	EF-hand calcium-binding domain-containing protein 14	+		+				1.18372	0.482835	0.247457	2.73367	1.85794	-0.266886	0.131444	-1.24231	0.987164
A0A6Q8PF33;A0A6Q8PGE8;A0A6Q8PGN5;A0A6Q8PGR9;H3BPK7;P49588;P49588-2	AARS1	Alanine--tRNA ligase;Alanine--tRNA ligase;Alanine--tRNA ligase;Alanine--tRNA ligase;Alanine--tRNA ligase;Alanine--tRNA ligase, cytoplasmic;Isoform 2 of Alanine--tRNA ligase, cytoplasmic	+				+		1.18286	0.268242	0.328057	-0.147394	0.100662	-0.553602	0.766183	1.2421	1.75682
A0A6Q8PFA6;A0A6Q8PG37;A0A6Q8PGH7;A0A6Q8PH57;O00139;O00139-1;O00139-2;O00139-4;O00139-5	KIF2A	Kinesin-like protein;Kinesin-like protein;Kinesin-like protein (Fragment);Kinesin-like protein;Kinesin-like protein KIF2A;Isoform 1 of Kinesin-like protein KIF2A;Isoform 2 of Kinesin-like protein KIF2A;Isoform 4 of Kinesin-like protein KIF2A;Isoform 5 of Kinesin-like protein KIF2A	+			+	+		1.18001	0.350431	0.221982	-0.0130831	0.00729319	2.53782	3.3645	2.53688	3.68452
A0A6Q8PFF2;A0A6Q8PHA5;A0A6Q8PHE3;B4DDD8;E7ETE2;P12081;P12081-4	HARS1	Histidine--tRNA ligase, cytoplasmic;Histidine--tRNA ligase, cytoplasmic;Histidine--tRNA ligase, cytoplasmic;Histidine--tRNA ligase, cytoplasmic;Histidine--tRNA ligase, cytoplasmic;Histidine--tRNA ligase, cytoplasmic;Isoform 4 of Histidine--tRNA ligase, cytoplasmic	+		+	+	+		1.17988	1.19764	0.763949	2.78297	2.91634	2.61242	2.24607	2.62697	2.91568
A0A6Q8PGA8;A0A6Q8PGI6;A0A6Q8PGW4;A0A6Q8PGZ8;A0A6Q8PHH9;P41250;P41250-2	GARS1	Glycine--tRNA ligase;Glycine--tRNA ligase;Glycine--tRNA ligase;Glycine--tRNA ligase;Glycine--tRNA ligase;Glycine--tRNA ligase;Isoform 2 of Glycine--tRNA ligase	+		+		+		1.17896	-0.193131	0.106662	1.30692	1.88145	1.41972	1.4623	1.26002	1.90796
A0A7I2U302;P08473	MME	Neprilysin	+			+			1.17827	0.974786	1.31604	0.757195	0.967596	1.36898	2.42851	0.771314	0.522726
A0A7I2V2K5;A0A7I2V473;E9PAV3;E9PAV3-2;F8VZJ2;F8W0W4;H0YHX9;Q13765	NACA	Nascent polypeptide-associated complex subunit alpha;Nascent polypeptide-associated complex subunit alpha;Nascent polypeptide-associated complex subunit alpha, muscle-specific form;Isoform skNAC-2 of Nascent polypeptide-associated complex subunit alpha, muscle-specific form;Nascent polypeptide-associated complex subunit alpha;Nascent polypeptide-associated complex subunit alpha (Fragment);Nascent…	+				+		1.17517	-0.74433	0.341536	-0.639209	1.00617	-1.13359	1.75044	-1.38876	2.88736
A0A7I2V351;A0A7I2V487;A0A7I2YQE1;P52292	KPNA2	Importin subunit alpha;Importin subunit alpha;Importin subunit alpha;Importin subunit alpha-1	+	+					1.17172	-3.55555	1.59579	-0.523312	0.714896	-0.858628	2.16309	-0.453918	1.11224
A0A7I2V383;Q92843-2	BCL2L2-PABPN1	BCL2L2-PABPN1 readthrough;Isoform 3 of Bcl-2-like protein 2	+				+		1.16805	2.34597	0.735288	-1.01284	0.813719	-0.25988	0.224453	1.5856	1.58271
A0A7I2V3E2;Q9UN86;Q9UN86-2	G3BP2	Ras GTPase-activating protein-binding protein 2;Ras GTPase-activating protein-binding protein 2;Isoform B of Ras GTPase-activating protein-binding protein 2	+	+					1.16571	-2.97492	1.44595	-0.274766	0.514072	-0.541212	1.12283	-0.430109	1.13665
A0A7I2V412;Q9P0M6	MACROH2A2	Core histone macro-H2A.2	+			+	+		1.1619	1.58272	0.592063	0.581574	0.46366	4.28875	2.83102	4.57972	3.43089
A0A7I2V440;A0A7I2V668;E9PHZ5;P07858	CTSB	Cathepsin B	+				+		1.1619	-0.0265512	0.0230743	-0.210605	0.26412	-0.408577	0.145938	1.27983	1.99893
A0A7I2V4J2;A0A7I2V4K9;A0A7I2V535;A0A7I2V5Y7;Q15233;Q15233-2	NONO	Non-POU domain-containing octamer-binding protein;Non-POU domain-containing octamer-binding protein;Non-POU domain-containing octamer-binding protein;Non-POU domain-containing octamer-binding protein;Non-POU domain-containing octamer-binding protein;Isoform 2 of Non-POU domain-containing octamer-binding protein	+		+	+	+		1.16091	1.93789	0.445863	6.3442	4.10652	6.19456	4.57298	6.28379	5.57435
A0A7I2V4L7;Q13310-2;Q13310-3	PABPC4	Polyadenylate-binding protein;Isoform 2 of Polyadenylate-binding protein 4;Isoform 3 of Polyadenylate-binding protein 4	+			+	+		1.16004	0.23798	0.14185	0.786827	0.287363	2.57538	2.66019	2.55667	2.6757
A0A7I2V5L3;M0QYS1;P40429	RPL13A	60S ribosomal protein L13a;60S ribosomal protein L13a (Fragment);60S ribosomal protein L13a	+			+			1.15766	-0.468393	0.803418	-0.930772	0.428627	-1.76072	2.01266	-1.66682	0.714603
A0A7I2V5S2;P06748;P06748-3	NPM1	Nucleophosmin;Nucleophosmin;Isoform 3 of Nucleophosmin	+				+		1.15764	-0.639969	0.467508	-0.996644	1.21999	-0.92713	0.786792	-1.68115	2.39082
A0A7I2YQQ3;Q92820	GGH	Folate gamma-glutamyl hydrolase;Gamma-glutamyl hydrolase	+			+	+		1.15752	2.09106	0.554804	1.71079	0.743007	2.56136	3.96741	2.22044	3.69766
A0A7N4I394	PRPF40A	Pre-mRNA-processing factor 40 homolog A	+			+	+		1.15637	1.20295	0.473097	2.03338	0.683617	4.45516	5.2524	4.30734	5.03542
A0A7P0T824;A0A7P0T838;A0A7P0T8N0;A0A7P0T925;A0A7P0T952;A0A7P0T977;A0A7P0T9E5;A0A7P0T9I1;A0A7P0T9T1;A0A7P0TA16;A0A7P0TA65;A0A7P0TAA6;A0A7P0TAS8;A0A7P0TBB8;A0A7P0TBE4;A0A7P0Z3Z7;A0A7P0Z445;A0A7P0Z462;H0YJF7;H0YJJ9;Q99986	VRK1	Serine/threonine-protein kinase VRK1;Serine/threonine-protein kinase VRK1;Serine/threonine-protein kinase VRK1 (Fragment);Serine/threonine-protein kinase VRK1;Serine/threonine-protein kinase VRK1;Serine/threonine-protein kinase VRK1;Serine/threonine-protein kinase VRK1;Serine/threonine-protein kinase VRK1;Serine/threonine-protein kinase VRK1;Serine/threonine-protein kinase VRK1;Serine/threonine-p…	+				+		1.15637	0.726658	0.339954	-0.893435	0.885768	2.14963	0.895142	3.07326	3.05224
A0A7P0T8I6;Q9UBR2	CTSZ	Cathepsin X;Cathepsin Z	+			+	+		1.15499	2.56477	0.95785	0.439578	0.142835	3.00977	2.22631	2.95265	2.18966
A0A7P0T906;A0A7P0T9D8;A0A7P0T9R3;Q8IW45;Q8IW45-2	NAXD	ATP-dependent (S)-NAD(P)H-hydrate dehydratase;ATP-dependent (S)-NAD(P)H-hydrate dehydratase;ATP-dependent (S)-NAD(P)H-hydrate dehydratase;ATP-dependent (S)-NAD(P)H-hydrate dehydratase;Isoform 2 of ATP-dependent (S)-NAD(P)H-hydrate dehydratase	+	+					1.15148	1.34802	1.78322	0.514181	0.444569	0.283931	0.404075	0.338047	0.851331
A0A7P0T9F7;A0A7P0TAN7;A0A7P0TBF8;A0A7P0Z4A0;A0A7P0Z4P5;F5GZS6;J3KPF3;P08195;P08195-2;P08195-3;P08195-4	SLC3A2	4F2 cell-surface antigen heavy chain;4F2 cell-surface antigen heavy chain;4F2 cell-surface antigen heavy chain;4F2 cell-surface antigen heavy chain;4F2 cell-surface antigen heavy chain;4F2 cell-surface antigen heavy chain;4F2 cell-surface antigen heavy chain;4F2 cell-surface antigen heavy chain;Isoform 2 of 4F2 cell-surface antigen heavy chain;Isoform 3 of 4F2 cell-surface antigen heavy chain;Iso…	+				+		1.15132	-1.24377	0.780793	-0.673007	1.07927	-0.953338	1.38996	-1.16563	2.71698
A0A7P0T9G6;P23258	TUBG1	Tubulin gamma chain;Tubulin gamma-1 chain	+			+	+		1.15046	1.37053	0.460101	0.49547	0.102249	3.98417	2.01307	3.9072	1.988
A0A7P0T9I9;P43490	NAMPT	Nicotinamide phosphoribosyltransferase	+			+	+		1.14963	0.544269	0.219939	0.246978	0.103559	2.0698	1.83658	1.49717	1.53442
A0A7P0T9W6;Q9Y6K5	OAS3	2'-5' oligoadenylate synthase;2'-5'-oligoadenylate synthase 3	+				+		1.14764	0.880064	0.508938	-0.199966	0.360528	2.64358	0.96086	3.32526	3.3057
A0A7P0TAL9;A0A7P0TBA9;P19525;P19525-2	EIF2AK2	Interferon-induced, double-stranded RNA-activated protein kinase;Interferon-induced, double-stranded RNA-activated protein kinase;Interferon-induced, double-stranded RNA-activated protein kinase;Isoform 2 of Interferon-induced, double-stranded RNA-activated protein kinase	+				+		1.14441	0.337653	0.666128	-0.206638	0.395473	-0.732278	2.09105	-1.16168	2.7809
A0A7P0Z481;P04035;P04035-2;P04035-3	HMGCR	3-hydroxy-3-methylglutaryl coenzyme A reductase;3-hydroxy-3-methylglutaryl-coenzyme A reductase;Isoform 2 of 3-hydroxy-3-methylglutaryl-coenzyme A reductase;Isoform 3 of 3-hydroxy-3-methylglutaryl-coenzyme A reductase	+				+		1.14307	-0.650702	0.608862	-0.593827	0.639482	-1.09857	1.1506	-1.57203	1.80367
A0A7P0Z4B9;Q16531	DDB1	DNA damage-binding protein 1	+			+	+	+	2.23474	0.601988	0.438256	0.617492	0.254864	2.2952	3.81008	2.35323	4.23463
A0A7P0Z4C3;A0A804CDA6;E7EX90;Q14203;Q14203-3;Q14203-4;Q14203-6	DCTN1	Dynactin subunit 1;Dynactin subunit 1;Dynactin subunit 1;Dynactin subunit 1;Isoform 3 of Dynactin subunit 1;Isoform 4 of Dynactin subunit 1;Isoform 6 of Dynactin subunit 1	+				+		1.14252	0.954198	0.737954	0.212408	0.28168	2.16648	0.961748	2.96058	4.4599
A0A804HI14;A0A804HIG4;A0A804HIN4;A0A804HJZ1;A0A804HK30;A0A804HKI2;A0A804HKJ0;A0A804HKR3;A0A804HL40;A0A804HLG8;P42704	LRPPRC	Leucine-rich PPR motif-containing protein, mitochondrial;Leucine-rich PPR motif-containing protein, mitochondrial;Leucine-rich PPR motif-containing protein, mitochondrial;Leucine-rich PPR motif-containing protein, mitochondrial;Leucine-rich PPR motif-containing protein, mitochondrial;Leucine-rich PPR motif-containing protein, mitochondrial;Leucine-rich PPR motif-containing protein, mitochondrial;…	+			+	+		1.13956	0.506462	0.244596	2.32223	0.920025	3.10782	4.32254	3.00386	4.39202
A0A804HI79;Q8TA86	RP9	Retinitis pigmentosa 9 protein	+		+				1.1372	0.438143	1.17276	2.07952	1.7383	0.958398	0.751975	1.28451	0.765209
A0A8I5KR98;Q5VWG9	TAF3	Transcription initiation factor TFIID subunit 3	+		+				1.13543	-1.03307	0.815693	-1.67253	1.47794	-0.631914	0.566488	-1.31412	1.00272
A0A8I5KRC6;O75367-1;O75367-3	MACROH2A1	Core histone macro-H2A.1;Isoform 2 of Core histone macro-H2A.1;Isoform 3 of Core histone macro-H2A.1	+			+	+		1.13319	2.07542	0.849882	1.69599	0.686705	3.17029	3.17781	2.55626	3.43597
A0A8I5KRK1;A0A8I5KSQ5;A0A8I5KY07;A0A8I5KYQ0;A0A8I5KZB3;A0A8I5QJC9;Q9H2M9	RAB3GAP2	Rab3 GTPase-activating protein non-catalytic subunit	+			+			1.12967	0.829521	0.349244	-0.601157	0.284276	2.66248	1.48061	2.41443	1.35394
A0A8I5KSW3;O75964	ATP5MG	ATP synthase subunit g, mitochondrial;ATP synthase subunit g, mitochondrial	+			+	+		1.12954	0.646417	0.172567	1.57629	1.09943	2.71217	2.06681	2.19381	1.53152
A0A8I5KUS5;B8ZZU8;Q15370;Q15370-2	ELOB	Elongin-B;Elongin-B;Elongin-B;Isoform 2 of Elongin-B	+				+		1.12954	-0.404176	0.137098	-1.59593	1.04956	-1.02335	0.447242	-2.07779	1.57114
A0A8I5KUT1;A0A8I5KWW9;A0A8I5KXJ0;A0A8I5KYJ3;A0A8I5QJH1;A0A8I5QL16;E7ER77;Q7Z2K6	ERMP1	Endoplasmic reticulum metallopeptidase 1	+			+			1.12829	-0.52426	0.363144	-0.482705	0.690304	-1.56177	1.66185	-1.09442	1.95705
A0A8I5KW59;Q9BS26	ERP44	Endoplasmic reticulum resident protein 44	+				+		1.12783	0.963801	0.981942	-0.0447706	0.0263976	-0.0111609	0.00410611	1.5668	1.59032
A0A8I5KWY9;Q08378	GOLGA3	Golgin subfamily A member 3	+			+	+	+	2.1858	1.61664	0.704625	2.73034	0.806633	4.21124	3.60823	4.2474	3.84187
A0A8I5KXY7;A6NP46;F8WC39;P32189;P32189-1;P32189-2;P32189-4	GK	Glycerol kinase;Glycerol kinase;Glycerol kinase;Glycerol kinase;Isoform 1 of Glycerol kinase;Isoform 2 of Glycerol kinase;Isoform 4 of Glycerol kinase	+			+	+		1.1259	-1.49451	0.718874	-0.342899	0.150688	-2.60105	1.63696	-2.62013	4.04708
A0A8Q3SIY6;A0A8Q3WLC8;O60832	DKC1	H/ACA ribonucleoprotein complex subunit DKC1	+				+		1.12353	0.735554	0.727542	0.261079	1.08175	0.0322024	0.0690887	2.03192	4.01279
A0A8Q3WK80;Q9NZL9	MAT2B	Methionine adenosyltransferase 2 subunit beta	+		+	+	+		1.1154	0.971276	0.618601	2.5873	2.60055	2.50555	2.56356	2.29851	2.31907
A0A8Q3WLM4;E7ESA6;H0YBP1;Q05397;Q05397-7	PTK2	Focal adhesion kinase 1;Non-specific protein-tyrosine kinase;Non-specific protein-tyrosine kinase (Fragment);Focal adhesion kinase 1;Isoform 7 of Focal adhesion kinase 1	+				+		1.11519	-0.000728925	0.000323427	-0.0185436	0.0245825	1.64427	0.948368	2.27562	3.56889
A0AVT1	UBA6	Ubiquitin-like modifier-activating enzyme 6	+			+	+		1.11297	0.0647755	0.038751	0.283525	0.0870715	2.22305	3.1966	2.03414	3.33659
A2A274;Q99798	ACO2	Aconitate hydratase, mitochondrial;Aconitate hydratase, mitochondrial	+			+	+			0.404337	0.428924	0.888151	0.386755	2.41374	4.19527	2.29828	4.98459
A3KN83-2	SBNO1	Isoform 2 of Protein strawberry notch homolog 1	+	+	+				1.11063	2.01744	1.8508	1.69626	2.70348	0.643779	1.61288	0.842075	2.29209
A4D2B0;C9JAV3	MBLAC1	Metallo-beta-lactamase domain-containing protein 1;Metallo-beta-lactamase domain-containing protein 1 (Fragment)	+			+			1.11009	1.49172	0.436077	1.61796	0.531796	4.78414	3.34139	0.199177	0.256371
A5YKK6	CNOT1	CCR4-NOT transcription complex subunit 1	+				+		1.11003	0.281093	0.392339	-0.25716	0.395953	-0.11098	0.168025	1.4535	2.12984
A6NHQ2	FBLL1	rRNA/tRNA 2'-O-methyltransferase fibrillarin-like protein 1	+				+		1.10964	-1.30596	0.599017	-1.06708	0.956354	-1.06443	1.23019	-1.16422	2.01146
A6PVP4;B7ZBQ3;Q9H944	MED20	Mediator of RNA polymerase II transcription subunit 20 (Fragment);Mediator of RNA polymerase II transcription subunit 20;Mediator of RNA polymerase II transcription subunit 20	+				+		1.10634	0.243252	0.2132	0.0394718	0.0205873	0.793419	0.867525	1.22904	2.19567
A6XND0;B3KWK7;P17936;P17936-2	IGFBP3	Insulin-like growth factor-binding protein 3;Insulin-like growth factor binding protein 3, isoform CRA_b;Insulin-like growth factor-binding protein 3;Isoform 2 of Insulin-like growth factor-binding protein 3	+		+				1.10524	-0.0408074	0.0263525	1.476	1.69232	0.701334	0.727553	0.945422	0.859082
A7E2V4;A7E2V4-2;A7E2V4-3;A7E2V4-4;A7E2V4-5;S4R393;S4R3H3;S4R410	ZSWIM8	Zinc finger SWIM domain-containing protein 8;Isoform 2 of Zinc finger SWIM domain-containing protein 8;Isoform 3 of Zinc finger SWIM domain-containing protein 8;Isoform 4 of Zinc finger SWIM domain-containing protein 8;Isoform 5 of Zinc finger SWIM domain-containing protein 8;Zinc finger SWIM domain-containing protein 8;Zinc finger SWIM domain-containing protein 8;Zinc finger SWIM domain-containi…	+				+		1.10522	-0.967511	1.68557	-0.996487	1.25238	-0.542067	0.270898	-1.3821	2.33478
A8MT69;A8MT69-2;A8MT69-3;J3QR01;J3QR35;J3QRS1	CENPX	Centromere protein X;Isoform 2 of Centromere protein X;Isoform 3 of Centromere protein X;Centromere protein X (Fragment);Centromere protein X (Fragment);Centromere protein X	+		+				1.10295	-2.25605	0.908098	-3.25257	2.17376	1.17923	0.882541	1.12303	0.815532
A8MWD9;P62308	SNRPGP15	Putative small nuclear ribonucleoprotein G-like protein 15;Small nuclear ribonucleoprotein G	+			+	+		1.10221	1.75748	0.504647	2.55038	0.499574	4.35365	1.98184	4.05514	1.86705
B0YIW6;P48444	ARCN1	Coatomer subunit delta	+				+		1.10097	1.82899	1.27266	0.75039	0.898066	1.04561	0.612735	1.86279	2.73262
B1ALD0;Q9Y6B7	AP4B1	AP complex subunit beta;AP-4 complex subunit beta-1	+				+		1.10029	-0.149067	0.0560237	0.35488	0.157098	-1.00452	0.298235	-3.47148	1.74931
B3KS98;O15372	EIF3H	Eukaryotic translation initiation factor 3 subunit H	+			+	+		1.09806	0.408379	0.215144	0.695353	0.309688	2.34007	1.95777	2.31222	1.9681
B3KTM8;H0YLJ3;Q9UBU8-2	MORF4L1	Mortality factor 4-like protein 1;Mortality factor 4-like protein 1;Isoform 2 of Mortality factor 4-like protein 1	+		+				1.09734	-0.81795	0.318011	-2.1562	1.68579	-0.691187	0.495007	-0.277287	0.160509
B4E1N1;Q6NXE6;Q6NXE6-2	ARMC6	Armadillo repeat-containing protein 6;Armadillo repeat-containing protein 6;Isoform 2 of Armadillo repeat-containing protein 6	+		+				1.0903	-0.683611	0.376795	-3.65665	2.04848	-0.44845	0.11562	0.404199	0.425522
B5MC22;Q9UDX5	MTFP1	Mitochondrial fission process protein 1	+			+			1.08984	-0.0607605	0.105542	-0.00512409	0.0120612	-1.16535	3.42457	-0.540916	0.61259
B5MCH7;E7ETZ4;Q9Y6E2	BZW2	eIF5-mimic protein 1;eIF5-mimic protein 1 (Fragment);eIF5-mimic protein 1	+			+	+		1.08786	0.104943	0.0259432	0.683913	0.188136	3.17839	2.19796	3.08126	2.18379
B5MCX3;Q15019;Q15019-2;Q15019-3	SEPTIN2	Septin-2;Septin-2;Isoform 2 of Septin-2;Isoform 3 of Septin-2	+	+	+		+		1.08754	2.17957	1.83333	1.15534	2.51336	2.38339	1.111	3.43812	5.286
B7Z4C8;B7Z4E3;C9JU56;H7C2W9;P62899;P62899-2;P62899-3	RPL31	60S ribosomal protein L31;60S ribosomal protein L31;60S ribosomal protein L31 (Fragment);60S ribosomal protein L31 (Fragment);60S ribosomal protein L31;Isoform 2 of 60S ribosomal protein L31;Isoform 3 of 60S ribosomal protein L31	+			+	+		1.0832	2.63949	0.605492	-0.878578	0.711777	6.91096	4.25557	6.83354	4.57765
B8ZZ98;Q8WVK2	SNRNP27	U4/U6.U5 small nuclear ribonucleoprotein 27 kDa protein	+			+			1.0822	1.17885	0.20798	4.2435	0.686165	5.34329	1.56315	1.07186	0.133842
B8ZZF5;Q9H8M9	EVA1A	Protein eva-1 homolog A	+				+		1.08122	-0.298815	0.346465	-0.108905	0.264935	-0.684919	2.11527	-1.14179	2.41998
B8ZZZ7;Q9NUQ6;Q9NUQ6-2;Q9NUQ6-3;Q9NUQ6-4	SPATS2L	DNA polymerase-transactivated protein 6, isoform CRA_b;SPATS2-like protein;Isoform 2 of SPATS2-like protein;Isoform 3 of SPATS2-like protein;Isoform 4 of SPATS2-like protein	+				+	+	1.94198	-0.345414	0.253646	-0.440089	0.703505	-1.08311	1.59826	-1.95558	2.92398
B9ZVN9;O95602	POLR1A	DNA-directed RNA polymerase subunit;DNA-directed RNA polymerase I subunit RPA1	+	+		+	+		1.08122	-1.36063	1.6533	-1.15638	1.13152	-1.43211	1.74448	-1.39967	1.73423
C9J384;Q9BQ75;Q9BQ75-2	CMSS1	Protein CMSS1 (Fragment);Protein CMSS1;Isoform 2 of Protein CMSS1	+		+				1.07987	-0.110074	0.0342991	4.19412	1.98044	1.83454	0.691917	1.11855	0.227373
C9J5D1;E7EQ69;Q9GZZ1	NAA50	N-alpha-acetyltransferase 50	+		+				1.07958	-0.319777	0.466041	-1.39598	1.75869	-0.832928	1.07858	-1.86697	1.1606
C9J6B1;C9JQB3;P11234;P11234-2;P11234-3	RALB	Small monomeric GTPase (Fragment);Small monomeric GTPase (Fragment);Ras-related protein Ral-B;Isoform 2 of Ras-related protein Ral-B;Isoform 3 of Ras-related protein Ral-B	+			+			1.07907	0.127048	0.0129976	-0.210024	0.0312848	5.78797	1.39057	2.81434	0.341249
C9J6P4;Q7Z2W4	ZC3HAV1	Zinc finger CCCH-type antiviral protein 1	+				+		1.07777	0.162533	0.221531	-0.219051	0.751195	-0.254042	0.80819	1.2143	3.59977
C9J7E5;Q9Y5L0;Q9Y5L0-1;Q9Y5L0-3	TNPO3	Transportin-3;Transportin-3;Isoform 1 of Transportin-3;Isoform 3 of Transportin-3	+				+		1.07567	1.57265	0.731729	0.136753	0.188888	2.63682	0.830414	3.54948	3.63882
C9JAX1;Q16595	FXN	Frataxin, mitochondrial;Frataxin, mitochondrial	+				+		1.07183	-1.01453	0.758744	-1.6733	0.956004	-1.27592	0.693746	-1.80236	1.45971
C9JFE4;Q13098;Q13098-5;Q13098-7	GPS1	COP9 signalosome complex subunit 1;COP9 signalosome complex subunit 1;Isoform 4 of COP9 signalosome complex subunit 1;Isoform 2 of COP9 signalosome complex subunit 1	+			+	+		1.07054	0.204692	0.116258	-0.353894	0.562138	1.50464	1.57673	1.17502	2.20197
C9JQV0;H7C0T1;H7C2R9;Q9BRJ6	C7orf50	Uncharacterized protein C7orf50 (Fragment);Uncharacterized protein C7orf50 (Fragment);Uncharacterized protein C7orf50 (Fragment);Uncharacterized protein C7orf50	+		+				1.06714	-0.327418	0.295676	-1.81678	1.51246	-0.426899	0.663919	-1.26351	0.4496
C9JW69	RCC1	Regulator of chromosome condensation (Fragment)	+			+	+	+	1.90656	0.476383	0.236326	1.43566	0.533339	2.6382	2.41089	2.86872	3.65256
C9JX88	PSMC2	26S proteasome regulatory subunit 7	+	+					1.06497	-2.29242	1.80824	-0.270024	0.30602	-0.795193	1.28904	-0.584731	0.927764
D3YTA9;F6U1T9;P63098	PPP3R1	Calcineurin subunit B type 1	+				+		1.06139	-0.60935	0.82246	-1.29278	1.50878	-1.13046	0.519244	-2.04973	2.7441
E5RFH6;E5RFU2;P34913	EPHX2	Bifunctional epoxide hydrolase 2	+				+		1.06041	-0.152208	0.40847	-0.435825	1.29845	-0.33465	0.307947	-1.10401	2.60309
E5RGR0;O75608;O75608-2	LYPLA1	Palmitoyl-protein hydrolase (Fragment);Acyl-protein thioesterase 1;Isoform 2 of Acyl-protein thioesterase 1	+	+					1.05987	-4.6343	1.33099	-0.681671	0.613841	-0.711435	0.976902	-0.56316	0.79186
E5RHG8;Q15369	ELOC	Elongin-C (Fragment);Elongin-C	+		+	+	+		1.05953	0.801226	0.402835	3.37771	2.85135	2.77648	2.45617	2.87888	3.09134
E5RJR5;P63208	SKP1	S-phase kinase-associated protein 1	+				+		1.05934	2.27212	0.880976	0.175709	0.0877959	1.11111	0.284855	4.19644	2.24298
E7EMB1;Q9UH65	SWAP70	Switch-associated protein 70	+	+			+		1.05858	1.699	2.60121	0.109568	0.108262	0.701735	1.20186	1.73584	1.79186
E7EPB3;P50914	RPL14	60S ribosomal protein L14	+			+	+		1.05815	1.39053	0.524027	0.152761	0.0298587	3.59505	2.20516	3.05128	1.97655
E7EQB2;E7ER44;P02788;P02788-2	LTF	Lactotransferrin (Fragment);Lactotransferrin;Lactotransferrin;Isoform DeltaLf of Lactotransferrin	+		+	+			1.05815	-0.742295	0.166136	-5.38125	1.7916	-6.16683	2.29221	-1.90407	0.507859
E7ESC6;Q9UIA9	XPO7	Exportin-7	+				+		1.05712	0.0848621	0.101334	0.123029	0.129925	-0.315588	0.596427	1.25134	2.03902
E7ET89;Q86UW9;Q86UW9-2	DTX2	E3 ubiquitin-protein ligase;Probable E3 ubiquitin-protein ligase DTX2;Isoform 2 of Probable E3 ubiquitin-protein ligase DTX2	+		+				1.05543	-0.846679	0.620021	-1.90808	1.66712	-0.666637	0.823771	-0.63222	1.00088
E7EU13;Q96P48;Q96P48-1;Q96P48-2;Q96P48-3;Q96P48-4	ARAP1	Arf-GAP with Rho-GAP domain, ANK repeat and PH domain-containing protein 1;Arf-GAP with Rho-GAP domain, ANK repeat and PH domain-containing protein 1;Isoform 1 of Arf-GAP with Rho-GAP domain, ANK repeat and PH domain-containing protein 1;Isoform 2 of Arf-GAP with Rho-GAP domain, ANK repeat and PH domain-containing protein 1;Isoform 3 of Arf-GAP with Rho-GAP domain, ANK repeat and PH domain-contai…	+		+				1.05512	-1.084	0.445838	-1.8026	1.51703	-0.478131	0.492565	-0.478446	0.512516
E7EX17;P23588;P23588-2	EIF4B	Eukaryotic translation initiation factor 4B;Eukaryotic translation initiation factor 4B;Isoform 2 of Eukaryotic translation initiation factor 4B	+				+		1.05133	0.071037	0.0167701	-0.243505	0.174407	-0.436938	0.319398	2.04725	1.67709
E7EX44;Q05682-2;Q05682-3;Q05682-6	CALD1	Caldesmon;Isoform 2 of Caldesmon;Isoform 3 of Caldesmon;Isoform 6 of Caldesmon	+	+						-2.23255	1.45788	0.372768	0.259165	-1.01864	0.523339	-1.29113	0.533497
E9PD53;Q9NTJ3	SMC4	Structural maintenance of chromosomes protein;Structural maintenance of chromosomes protein 4	+				+		1.04906	0.256007	0.128769	-0.462875	0.496036	0.63225	0.242159	2.59469	2.57452
E9PDF6;O43795;O43795-2	MYO1B	Unconventional myosin-Ib;Unconventional myosin-Ib;Isoform 2 of Unconventional myosin-Ib	+		+	+	+		1.04806	1.11266	0.439859	3.94855	3.56389	3.81725	3.56945	3.77196	3.51083
E9PIT3;P00734	F2	Prothrombin	+		+				1.04447	-1.20825	0.875709	-1.97765	2.96572	0.115703	0.0665143	1.35955	0.713797
E9PJ81;E9PRQ7;Q04323;Q04323-2	UBXN1	UBX domain-containing protein 1 (Fragment);UBX domain-containing protein 1;UBX domain-containing protein 1;Isoform 2 of UBX domain-containing protein 1	+			+	+		1.04086	0.173332	0.125632	-0.56536	1.00811	1.32823	2.99458	1.37461	3.88991
E9PKH6;E9PN51;E9PPW7;F8W9K7;O00217	NDUFS8	NADH dehydrogenase [ubiquinone] iron-sulfur protein 8, mitochondrial (Fragment);NADH dehydrogenase [ubiquinone] iron-sulfur protein 8, mitochondrial (Fragment);NADH dehydrogenase [ubiquinone] iron-sulfur protein 8, mitochondrial (Fragment);NADH dehydrogenase [ubiquinone] iron-sulfur protein 8, mitochondrial (Fragment);NADH dehydrogenase [ubiquinone] iron-sulfur protein 8, mitochondrial	+	+					1.04053	-1.69013	1.97637	-0.202859	0.39208	-0.878825	0.518771	-1.50872	0.884762
E9PM90;Q9UK41;Q9UK41-2	VPS28	Vacuolar protein sorting-associated protein 28 homolog (Fragment);Vacuolar protein sorting-associated protein 28 homolog;Isoform 2 of Vacuolar protein sorting-associated protein 28 homolog	+				+	+	1.87357	0.41556	0.173858	0.858654	0.51894	1.73581	1.0563	2.5558	2.75865
E9PQ57;P78406	RAE1	Rae1 protein homolog;mRNA export factor RAE1	+			+	+		1.03762	0.355281	0.459055	0.0567598	0.0613602	1.79216	1.94316	1.40247	2.2136
E9PQY2;Q9NQP4	PFDN4	Prefoldin subunit 4	+				+		1.037	-0.899108	0.49344	-0.871485	0.641807	-1.00612	0.670584	-1.39926	1.57661
F1DAL7;F1DAL9;P10589	NR2F1	COUP transcription factor 1	+				+	+	1.85821	-0.436817	0.269092	-0.878758	0.55034	-1.00427	0.701485	-1.77685	1.47871
F2Z2Y4;O00764;O00764-3	PDXK	Pyridoxal kinase;Pyridoxal kinase;Isoform 3 of Pyridoxal kinase	+			+	+		1.03533	1.62701	0.899375	0.06838	0.0489291	2.58176	2.60541	1.95229	2.12742
F5GYQ1;J3QL14;P61421	ATP6V0D1	V-type proton ATPase subunit;V-type proton ATPase subunit d 1 (Fragment);V-type proton ATPase subunit d 1	+				+		1.0325	-1.08331	0.491639	-0.507835	0.698838	-0.988025	1.29202	-1.184	3.56308
F5GYZ5;F5H4R2;P04179	SOD2	Superoxide dismutase (Fragment);Superoxide dismutase (Fragment);Superoxide dismutase [Mn], mitochondrial	+				+		1.02958	0.16781	0.103374	1.43729	0.935699	-0.645712	0.812627	1.27897	2.07822
F5H157;Q15286	RAB35	Ras-related protein Rab-35 (Fragment);Ras-related protein Rab-35	+		+	+	+		1.02743	2.38773	0.566612	6.91768	3.73871	6.2891	4.36198	6.31723	4.58782
F5H1S9;G8JLB3;Q9Y606;Q9Y606-2	PUS1	Pseudouridylate synthase 1 homolog;Pseudouridylate synthase 1 homolog (Fragment);Pseudouridylate synthase 1 homolog;Isoform 2 of Pseudouridylate synthase 1 homolog	+				+		1.02478	0.380795	0.548731	0.317999	0.580533	0.454332	0.601681	1.83949	2.68263
F5H365;Q15436	SEC23A	Protein transport protein SEC23;Protein transport protein Sec23A	+	+					1.02335	-2.75597	2.10219	-0.397727	1.04806	-0.577869	1.69638	-0.787571	2.2564
F5H452;Q14186;Q5JSB5;Q5JSB6	TFDP1	Transcription factor Dp-1;Transcription factor Dp-1;Transcription factor Dp-1 (Fragment);Transcription factor Dp-1 (Fragment)	+			+			1.02233	0.046572	0.0281638	-0.0901712	0.0880853	-1.15751	2.84015	-0.958891	1.67926
F5H4X8;Q96DB9	FXYD5	FXYD domain-containing ion transport regulator;FXYD domain-containing ion transport regulator 5	+		+				1.02149	0.908005	1.55911	1.61211	2.29522	1.02043	0.943905	0.780224	1.43777
F5H608;O75947;O75947-2	ATP5PD	ATP synthase subunit d, mitochondrial;ATP synthase subunit d, mitochondrial;Isoform 2 of ATP synthase subunit d, mitochondrial	+				+		1.02107	-0.673432	0.252138	-1.25798	1.14346	-1.054	0.841144	-1.36987	1.69363
F5H6E2;O00159;O00159-2;O00159-3	MYO1C	Unconventional myosin-Ic;Unconventional myosin-Ic;Isoform 2 of Unconventional myosin-Ic;Isoform 3 of Unconventional myosin-Ic	+			+	+		1.02042	0.596344	0.210228	2.40982	0.933738	3.88567	3.62751	3.65928	4.36536
F6QDS0;I3L0H8;I3L352;Q9NUU7;Q9NUU7-2	hCG_2043426	RNA helicase;ATP-dependent RNA helicase DDX19A;ATP-dependent RNA helicase DDX19A (Fragment);ATP-dependent RNA helicase DDX19A;Isoform 2 of ATP-dependent RNA helicase DDX19A	+				+		1.02001	0.877624	0.534389	0.141233	0.131914	-0.165282	0.185358	3.1159	3.06749
F6SKB8;Q9NVZ3;Q9NVZ3-2;Q9NVZ3-3	NECAP2	Adaptin ear-binding coat-associated protein 2;Adaptin ear-binding coat-associated protein 2;Isoform 2 of Adaptin ear-binding coat-associated protein 2;Isoform 3 of Adaptin ear-binding coat-associated protein 2	+				+		1.0195	2.2063	1.19367	0.807164	0.306461	-0.133177	0.0408644	2.32353	1.41178
F8VPI1;F8VQQ5;F8VQW0;F8VR05;F8VSI7;F8VVJ4;F8VX73;F8W086;F8W201;P55061	TMBIM6	Bax inhibitor 1 (Fragment);Bax inhibitor 1 (Fragment);Bax inhibitor 1 (Fragment);Bax inhibitor 1;Bax inhibitor 1 (Fragment);Bax inhibitor 1 (Fragment);Bax inhibitor 1 (Fragment);Bax inhibitor 1 (Fragment);Bax inhibitor 1 (Fragment);Bax inhibitor 1	+		+	+			1.0187	0.662068	0.6596	1.43429	1.99158	1.31041	1.68422	0.654317	0.894948
F8VQQ3;F8VR84;Q9HB07	MYG1	MYG1 exonuclease	+				+	+	1.85291	-0.0951621	0.0464393	-0.880436	0.271741	-0.959723	0.432281	-1.85399	1.68313
F8VS61	KRT77	Keratin, type II cytoskeletal 1b	+				+		1.01574	-0.192731	0.236533	0.544796	0.583139	-0.549975	0.812774	-1.59862	1.74078
F8VW96;Q16527	CSRP2	Cysteine and glycine-rich protein 2	+		+		+		1.01469	1.27837	0.668794	2.60006	1.99461	1.54216	1.2063	2.31877	1.45136
F8VYN9;P40616;P40616-2	ARL1	ADP-ribosylation factor-like protein 1;ADP-ribosylation factor-like protein 1;Isoform 2 of ADP-ribosylation factor-like protein 1	+			+	+		1.01373	-0.968588	1.2862	-1.18712	1.01571	-1.89907	2.46032	-1.26945	3.88023
G3V325	ATP5MF-PTCD1	ATP5MF-PTCD1 readthrough	+	+		+	+		1.01234	2.78098	2.22093	2.85232	0.775071	1.97662	2.27781	1.70135	1.62614
G3V3Y1;Q8N8N7;Q8N8N7-2	PTGR2	15-oxoprostaglandin 13-reductase;Prostaglandin reductase 2;Isoform 2 of Prostaglandin reductase 2	+	+		+	+		1.0102	-2.72948	1.46362	-1.16084	0.48827	-2.51907	1.74509	-2.21701	1.55905
G3V529;Q9GZR7;Q9GZR7-2	DDX24	RNA helicase;ATP-dependent RNA helicase DDX24;Isoform 2 of ATP-dependent RNA helicase DDX24	+				+		1.00959	-0.64295	0.641815	-0.111059	0.0618139	-0.335877	0.194716	-1.77509	1.72256
G8JLB6;P31943	HNRNPH1	Heterogeneous nuclear ribonucleoprotein H	+				+		1.00804	0.518773	0.115256	-0.780997	0.483493	-0.643723	0.350807	3.9532	2.96529
H0Y2Y8;Q15942;Q15942-2	ZYX	Zyxin (Fragment);Zyxin;Isoform 2 of Zyxin	+		+	+	+		1.0078	1.76241	0.630254	4.27264	2.72112	4.14367	2.6181	4.2208	2.67979
H0Y8Z9;Q9H845;Q9H9W4	ACAD9	Complex I assembly factor ACAD9, mitochondrial (Fragment);Complex I assembly factor ACAD9, mitochondrial;Acyl-Coenzyme A dehydrogenase family, member 9, isoform CRA_b	+		+				1.00558	0.298723	0.115282	-1.67944	1.4987	-0.408968	0.33476	0.273871	0.313709
H0Y938;H0YAC7;P35606	COPB2	Coatomer subunit beta'	+	+					1.00523	-2.05484	2.85891	-0.168766	0.339313	-0.834406	1.71536	-0.79688	2.43206
H0YAP0	ZC2HC1A	Zinc finger C2HC domain-containing protein 1A (Fragment)	+		+				1.00338	2.8293	0.508867	3.52918	1.69703	0.00774129	0.014428	0.537984	0.600504
H0YDT6;O00303	EIF3F	Eukaryotic translation initiation factor 3 subunit F	+				+		1.00325	-1.40149	0.988982	-0.706688	1.66491	-0.960535	1.88281	-1.12215	3.15102
H0YE51;Q9Y3D2	MSRB2	L-methionine (R)-S-oxide reductase (Fragment);Methionine-R-sulfoxide reductase B2, mitochondrial	+	+					1.00199	-1.17098	2.32729	-0.442876	0.465291	-0.428461	1.21838	-0.709775	1.66658
H0YLF3	B2M	Beta-2-microglobulin (Fragment)	+	+					1.0008	-1.29976	1.69754	-0.369599	1.25201	-1.43255	0.888579	-0.679313	0.525881
H0YMD1;J3KMZ9;P01130;P01130-2;P01130-3;P01130-4;P01130-5;P01130-6	LDLR	Low-density lipoprotein receptor;Low-density lipoprotein receptor (Fragment);Low-density lipoprotein receptor;Isoform 2 of Low-density lipoprotein receptor;Isoform 3 of Low-density lipoprotein receptor;Isoform 4 of Low-density lipoprotein receptor;Isoform 5 of Low-density lipoprotein receptor;Isoform 6 of Low-density lipoprotein receptor	+	+					0.998964	-2.49756	1.61604	-1.81919	1.23031	-1.18526	1.1523	-1.63593	1.43642
H0YMZ3;H0YN49;Q9NPR2;Q9NPR2-2	SEMA4B	Semaphorin-4B (Fragment);Semaphorin-4B (Fragment);Semaphorin-4B;Isoform 2 of Semaphorin-4B	+			+			0.997747	-0.101632	0.108621	-0.141726	0.194888	-1.29003	2.07291	-1.08929	1.17629
H0YN18;P25789	PSMA4	Proteasome subunit alpha type-4	+		+		+		0.996894	1.84761	0.636187	2.08232	2.10073	2.11928	1.33959	1.38781	1.68429
H3BMD8	ARPP19	cAMP-regulated phosphoprotein 19	+				+		0.996262	0.46743	0.174399	-0.133075	0.0573062	-0.256989	0.303254	2.81616	3.48675
H3BN72;H3BNV9;P13073;Q86WV2	COX4I1	Cytochrome c oxidase subunit 4;Cytochrome c oxidase subunit 4;Cytochrome c oxidase subunit 4 isoform 1, mitochondrial;COX4I1 protein	+		+		+		0.991969	-1.15019	0.822879	-1.24122	1.77963	-0.892834	1.34688	-1.21409	2.02637
H3BNI9;P19784	CSNK2A2	Casein kinase II subunit alpha'	+	+					0.990018	-3.44317	1.75606	-0.71983	1.72308	-0.432489	1.03504	-0.82714	1.93003
H3BP20	HEXA	Beta-hexosaminidase	+		+				0.989501	0.147188	0.0429675	-1.89635	1.53997	-0.602911	0.433158	0.377636	0.307716
H7BY57;O94856;O94856-10;O94856-11;O94856-12;O94856-13;O94856-3;O94856-4;O94856-5;O94856-6;O94856-7;O94856-8;O94856-9;X6RKN2	NFASC	Neurofascin (Fragment);Neurofascin;Isoform 10 of Neurofascin;Isoform 11 of Neurofascin;Isoform 12 of Neurofascin;Isoform 13 of Neurofascin;Isoform 3 of Neurofascin;Isoform 4 of Neurofascin;Isoform 5 of Neurofascin;Isoform 6 of Neurofascin;Isoform 7 of Neurofascin;Isoform 8 of Neurofascin;Isoform 9 of Neurofascin;Neurofascin (Fragment)	+		+				0.988265	-0.80621	1.46747	-1.24437	1.71377	-0.69723	0.43853	-0.23425	0.172316
H7BYT1;P48730;P48730-2	CSNK1D	Casein kinase I isoform delta;Casein kinase I isoform delta;Isoform 2 of Casein kinase I isoform delta	+				+	+	1.78464	-0.158362	0.165911	0.647228	0.675671	1.27464	1.11615	1.42921	2.38593
H7C0V4;H7C215;Q9BZR6	RTN4R	Reticulon-4 receptor (Fragment);Reticulon-4 receptor (Fragment);Reticulon-4 receptor	+				+		0.986778	-0.0935532	0.10895	0.738259	0.491839	0.251238	0.218814	1.29508	4.30794
H7C1I0;Q96K37	SLC35E1	Solute carrier family 35 member E1 (Fragment);Solute carrier family 35 member E1	+		+				0.986567	1.73648	0.958823	3.10308	1.46513	0.938309	0.341957	-0.98799	1.01662
H7C2Q8;Q99848	EBNA1BP2	EBNA1 binding protein 2, isoform CRA_d;Probable rRNA-processing protein EBP2	+			+	+		0.985504	0.761342	0.58794	-0.12351	0.118806	2.34904	2.68146	2.54063	2.7201
H7C3P9;Q9UNS2;Q9UNS2-2	COPS3	COP9 signalosome complex subunit 3;COP9 signalosome complex subunit 3;Isoform 2 of COP9 signalosome complex subunit 3	+				+		0.984575	2.37351	0.894986	0.156032	0.145251	-0.140797	0.119788	3.09061	2.86073
I3L0N3;P46459	NSF	Vesicle-fusing ATPase	+			+	+		0.982743	0.00085036	0.000590291	-0.373405	0.601873	1.78481	2.75005	1.77367	2.85771
J3KMX1;Q99567	NUP88	Nuclear pore complex protein Nup88 (Fragment);Nuclear pore complex protein Nup88	+				+		0.981611	0.453131	0.455628	-0.00970777	0.0102735	0.619412	0.346034	2.1205	3.26006
J3KPS0;Q9NXW2;Q9NXW2-2	DNAJB12	DnaJ (Hsp40) homolog, subfamily B, member 12, isoform CRA_c;DnaJ homolog subfamily B member 12;Isoform 2 of DnaJ homolog subfamily B member 12	+	+			+		0.981365	-1.64172	1.73307	-1.38271	1.5254	-1.10012	0.60783	-1.41417	1.56165
J3KQ18;P30046	DDT	D-dopachrome decarboxylase	+				+		0.98045	1.56774	0.447824	-0.283207	0.0297566	1.31817	0.738424	2.19767	1.57704
J3KQJ1;Q8NBJ7	SUMF2	Inactive C-alpha-formylglycine-generating enzyme 2	+	+					0.980365	1.40501	2.09857	0.315551	2.64649	0.535497	0.597768	-0.018019	0.0159684
J3KRF7	ASPSCR1	Tether-containing UBX domain for GLUT4 (Fragment)	+		+				0.980107	-3.73885	0.943693	-3.97568	1.38937	-0.15607	0.160026	-0.0876498	0.0845707
J3KSP0;J3QL03;Q8WVK7	SKA2	Spindle and kinetochore-associated protein 2;Spindle and kinetochore-associated protein 2 (Fragment);Spindle and kinetochore-associated protein 2	+	+		+			0.979326	5.20044	1.70315	4.32867	0.673924	7.2072	2.84295	1.82624	0.231647
J3KTE1;Q8WU67	ABHD3	Phospholipase ABHD3	+		+				0.978305	-0.343328	0.391666	-1.25016	1.70746	-0.444237	0.248691	-0.887493	1.10734
J3QQZ9;Q9NVS9;Q9NVS9-3	PNPO	Pyridoxal 5'-phosphate synthase (Fragment);Pyridoxine-5'-phosphate oxidase;Isoform 3 of Pyridoxine-5'-phosphate oxidase	+				+		0.978305	0.340458	0.429983	-0.480231	0.749989	0.639156	0.454381	1.26045	1.78711
J3QRU1;P07947	YES1	Tyrosine-protein kinase;Tyrosine-protein kinase Yes	+				+		0.974774	0.041955	0.0529537	-0.0603186	0.119629	0.447235	0.339934	1.60158	2.54246
J3QSD7;Q9NYV4;Q9NYV4-2;Q9NYV4-3	CDK12	Cyclin-dependent kinase 12 (Fragment);Cyclin-dependent kinase 12;Isoform 2 of Cyclin-dependent kinase 12;Isoform 3 of Cyclin-dependent kinase 12	+				+	+	1.75534	0.85484	0.870326	1.12283	1.64562	1.22332	1.45248	1.32342	1.81166
K7EII7;P51570	GALK1	Galactokinase	+		+				0.974233	1.76992	0.689577	3.74656	2.41457	0.328499	0.210879	0.728224	0.28263
K7EIT2;Q9Y5L4	TIMM13	Mitochondrial import inner membrane translocase subunit;Mitochondrial import inner membrane translocase subunit Tim13	+			+			0.973816	-1.46502	1.11724	-0.89994	0.49928	-1.34898	1.64064	-0.157841	0.16397
K7EJC1;K7EJR3;P48556;R4GMR5	PSMD8	26S proteasome non-ATPase regulatory subunit 8;26S proteasome non-ATPase regulatory subunit 8 (Fragment);26S proteasome non-ATPase regulatory subunit 8;26S proteasome non-ATPase regulatory subunit 8	+		+	+			0.973495	0.838645	1.35188	1.58466	2.1047	1.80673	2.62194	0.965955	1.01073
K7EJS5;Q6NUT3;Q6NUT3-2;Q6NUT3-3;Q6NUT3-4	MFSD12	Major facilitator superfamily domain-containing protein 12 (Fragment);Major facilitator superfamily domain-containing protein 12;Isoform 2 of Major facilitator superfamily domain-containing protein 12;Isoform 3 of Major facilitator superfamily domain-containing protein 12;Isoform 4 of Major facilitator superfamily domain-containing protein 12	+		+				0.971897	-1.07326	0.661466	-2.70472	1.37356	-0.670171	0.178268	0.120039	0.177713
K7ER94;Q2V2M9;Q2V2M9-2;Q2V2M9-3;Q2V2M9-4	FHOD3	FH1/FH2 domain-containing protein 3 (Fragment);FH1/FH2 domain-containing protein 3;Isoform 2 of FH1/FH2 domain-containing protein 3;Isoform 3 of FH1/FH2 domain-containing protein 3;Isoform 4 of FH1/FH2 domain-containing protein 3	+		+				0.969752	-0.528179	0.854813	-1.09465	2.45497	-0.00871881	0.0169577	-0.121847	0.184152
K7ERF1;K7ES31;Q9UBQ5;Q9UBQ5-2	EIF3K	Eukaryotic translation initiation factor 3 subunit K;Eukaryotic translation initiation factor 3 subunit K;Eukaryotic translation initiation factor 3 subunit K;Isoform 2 of Eukaryotic translation initiation factor 3 subunit K	+	+			+		0.969334	-3.32266	2.01278	-0.674884	1.05175	-0.926891	2.00991	-1.14426	3.35672
K7ESG5;P61289	PSME3	Proteasome activator complex subunit 3	+			+	+		0.968446	0.297101	0.108171	-0.476621	0.88372	3.04778	3.26288	2.89773	3.36731
M0QYN0;Q969H8	MYDGF	Myeloid-derived growth factor	+		+				0.968329	0.37434	0.0608496	-3.52996	1.47225	-1.86857	0.412499	-1.13731	0.275141
M0R0C6;Q92945	KHSRP	Far upstream element-binding protein 2	+		+	+	+		0.964561	0.79999	1.07461	1.47044	1.95661	1.47025	1.97089	1.48004	1.98787
O00115;O00115-2	DNASE2	Deoxyribonuclease-2-alpha;Isoform 2 of Deoxyribonuclease-2-alpha	+		+				0.964558	0.721545	0.886182	2.33672	1.75802	0.604429	0.490005	0.0913159	0.202604
O00231	PSMD11	26S proteasome non-ATPase regulatory subunit 11	+			+	+		0.96376	0.65155	1.41651	1.19264	1.35406	1.38847	2.69774	1.36263	3.8167
O00429;O00429-2;O00429-3;O00429-4;O00429-5	DNM1L	Dynamin-1-like protein;Isoform 4 of Dynamin-1-like protein;Isoform 2 of Dynamin-1-like protein;Isoform 3 of Dynamin-1-like protein;Isoform 5 of Dynamin-1-like protein	+			+	+		0.963266	0.180132	0.0355931	2.6671	0.895948	3.55266	1.56402	3.4297	1.51737
O00469-2	PLOD2	Isoform 2 of Procollagen-lysine,2-oxoglutarate 5-dioxygenase 2	+			+			0.962733	0.2494	0.269116	0.696659	0.484265	1.39946	1.58148	1.07783	1.39373
O00487	PSMD14	26S proteasome non-ATPase regulatory subunit 14	+			+			0.962304	0.310679	0.207164	0.547312	0.235745	1.58214	1.46831	1.57237	1.44992
O00499;O00499-10;O00499-11;O00499-2;O00499-3;O00499-4;O00499-5;O00499-6;O00499-7;O00499-8;O00499-9	BIN1	Myc box-dependent-interacting protein 1;Isoform BIN1-13 of Myc box-dependent-interacting protein 1;Isoform BIN1+12A of Myc box-dependent-interacting protein 1;Isoform IIB of Myc box-dependent-interacting protein 1;Isoform IIC1 of Myc box-dependent-interacting protein 1;Isoform IIC2 of Myc box-dependent-interacting protein 1;Isoform IID of Myc box-dependent-interacting protein 1;Isoform II2 of Myc…	+	+	+		+		0.961631	-2.32743	1.88119	-1.28219	2.20794	-0.950158	1.03769	-1.38681	2.0212
O00767	SCD	Stearoyl-CoA desaturase	+		+		+		0.96116	-1.57606	1.41608	-2.34476	1.4016	-1.18662	1.10061	-1.79427	1.89398
O14524;O14524-2	NEMP1	Nuclear envelope integral membrane protein 1;Isoform 2 of Nuclear envelope integral membrane protein 1	+		+	+			0.959146	-1.71935	0.323312	-4.67893	1.55945	-4.81576	1.58305	-0.506835	0.0864215
O14709	ZNF197	Zinc finger protein 197	+	+					0.958741	2.22409	1.5585	1.44546	0.80256	0.201185	0.0682153	1.56737	1.18966
O14957	UQCR11	Cytochrome b-c1 complex subunit 10	+	+					0.957448	1.25563	1.68876	0.851208	0.447521	0.0649029	0.0228008	-0.754608	1.82261
O15067	PFAS	Phosphoribosylformylglycinamidine synthase	+		+		+		0.955747	-1.05759	0.646654	-1.21209	1.82264	-0.131669	0.128364	1.19123	2.70048
O15355	PPM1G	Protein phosphatase 1G	+			+	+		0.953759	0.729273	1.24955	-0.0452089	0.0553594	2.02843	3.44763	2.03395	3.83985
O15381;O15381-2	NVL	Nuclear valosin-containing protein-like;Isoform 2 of Nuclear valosin-containing protein-like	+			+			0.952826	-0.180831	0.0796926	0.173353	0.312109	1.77894	1.56757	1.68535	1.42724
O15519;O15519-11;O15519-14;O15519-5;O15519-6;O15519-8	CFLAR	CASP8 and FADD-like apoptosis regulator;Isoform 11 of CASP8 and FADD-like apoptosis regulator;Isoform 14 of CASP8 and FADD-like apoptosis regulator;Isoform 5 of CASP8 and FADD-like apoptosis regulator;Isoform 6 of CASP8 and FADD-like apoptosis regulator;Isoform 8 of CASP8 and FADD-like apoptosis regulator	+	+	+	+			0.952474	4.45686	3.68315	4.18529	2.80807	3.89698	2.81386	2.74702	0.916129
O43237;O43237-2	DYNC1LI2	Cytoplasmic dynein 1 light intermediate chain 2;Isoform 2 of Cytoplasmic dynein 1 light intermediate chain 2	+				+		0.952454	0.33579	0.189297	-0.251312	0.125801	1.30495	0.470515	2.19028	1.85367
O43252	PAPSS1	Bifunctional 3'-phosphoadenosine 5'-phosphosulfate synthase 1	+		+	+	+		0.952081	1.54531	0.573468	4.68868	4.28084	4.70496	3.99427	4.50842	4.52853
O43290	SART1	U4/U6.U5 tri-snRNP-associated protein 1	+				+		0.952066	0.992983	0.625812	-0.195753	0.173172	0.484788	0.134694	3.02236	3.9355
O43592	XPOT	Exportin-T	+				+		0.950623	0.937729	0.814899	0.00412782	0.00437757	0.579534	0.560671	1.84171	2.72789
O43660;O43660-2	PLRG1	Pleiotropic regulator 1;Isoform 2 of Pleiotropic regulator 1	+				+		0.949348	1.00077	0.555635	-0.167118	0.08096	0.93838	0.310999	2.75255	2.8421
O43852;O43852-3	CALU	Calumenin;Isoform 3 of Calumenin	+			+	+		0.948966	1.1644	0.742267	1.6129	0.70391	2.52827	2.15681	1.94802	2.48434
O60231	DHX16	Pre-mRNA-splicing factor ATP-dependent RNA helicase DHX16	+	+			+			-2.26219	2.49985	-1.21549	1.36019	-0.950801	1.98862	-1.21029	3.21373
O60264	SMARCA5	SWI/SNF-related matrix-associated actin-dependent regulator of chromatin subfamily A member 5	+		+	+	+		0.947596	1.12754	0.386881	4.19251	3.8786	3.93043	3.94214	3.87269	3.87672
O60502;O60502-4	OGA	Protein O-GlcNAcase;Isoform 4 of Protein O-GlcNAcase	+	+					0.947162	1.95279	1.76614	-0.219029	0.263914	0.258794	0.222356	1.97472	1.26461
O60610	DIAPH1	Protein diaphanous homolog 1	+				+		0.946721	-0.0734647	0.0461736	-0.0752478	0.0696056	0.545922	0.343074	1.716	2.14344
O60613	SELENOF	Selenoprotein F	+		+		+		0.94642	0.685317	0.562076	1.40756	2.04209	0.684884	0.471835	2.27644	3.2059
O60884	DNAJA2	DnaJ homolog subfamily A member 2	+		+	+	+		0.945523	1.1598	0.541263	4.22616	2.73166	3.93878	2.99261	3.69417	2.77634
O75131	CPNE3	Copine-3	+			+	+		0.942401	0.700692	0.720243	0.15177	0.249148	2.62446	2.54424	2.49679	3.39566
O75475	PSIP1	PC4 and SFRS1-interacting protein	+		+	+	+		0.940923	1.95213	0.883395	1.99639	1.63242	2.68606	3.19554	2.38646	2.86639
O75494-3;O75494-6	SRSF10	Isoform 3 of Serine/arginine-rich splicing factor 10;Isoform 6 of Serine/arginine-rich splicing factor 10	+				+		0.939273	-0.735271	0.693864	-1.16913	0.98337	-0.646559	0.487992	-1.34848	1.59096
O75607	NPM3	Nucleoplasmin-3	+				+		0.937708	0.864123	0.783679	-0.191121	0.190848	-0.925842	0.538871	-1.83856	1.58933
O75643	SNRNP200	U5 small nuclear ribonucleoprotein 200 kDa helicase	+	+			+		1.683	-2.73866	2.73993	-0.782411	1.80277	-0.828937	1.04117	-1.30683	2.96765
O75937	DNAJC8	DnaJ homolog subfamily C member 8	+			+	+		0.935157	0.56016	0.211349	1.18304	0.53418	2.71508	3.1715	2.61656	3.13091
O94925	GLS	Glutaminase kidney isoform, mitochondrial	+			+	+		0.933972	2.23227	0.9622	0.79187	0.534238	4.72516	2.76718	4.68054	2.78273
O94991;O94991-2	SLITRK5	SLIT and NTRK-like protein 5;Isoform 2 of SLIT and NTRK-like protein 5	+		+				0.933581	-0.508666	0.475417	-1.62776	1.66914	-0.438505	1.39352	-0.505772	1.85286
O95197;O95197-2	RTN3	Reticulon-3;Isoform 2 of Reticulon-3	+	+					0.932875	3.17334	1.40343	0.225692	0.135433	0.553384	0.380542	0.0217237	0.00986266
O95243;O95243-2;O95243-3;O95243-5	MBD4	Methyl-CpG-binding domain protein 4;Isoform 2 of Methyl-CpG-binding domain protein 4;Isoform 3 of Methyl-CpG-binding domain protein 4;Isoform 5 of Methyl-CpG-binding domain protein 4	+				+		0.93278	-0.323791	0.140783	0.768699	0.597134	-0.190772	0.0812395	-2.00461	1.73731
O95292	VAPB	Vesicle-associated membrane protein-associated protein B/C	+		+	+	+		0.932082	2.01836	0.488203	5.46708	3.09205	5.25491	2.99982	5.34715	3.05333
O95302;O95302-3	FKBP9	Peptidyl-prolyl cis-trans isomerase FKBP9;Isoform 3 of Peptidyl-prolyl cis-trans isomerase FKBP9	+	+					0.930964	1.89579	1.67733	0.0487067	0.0310699	-0.747211	0.720997	-0.510985	0.652583
O95347	SMC2	Structural maintenance of chromosomes protein 2	+				+		0.930964	-0.0313791	0.0257011	-0.358329	0.493267	0.181336	0.0954461	1.42746	2.03798
O95372;Q5QPN9;Q5QPQ2;Q5QPQ3	LYPLA2	Acyl-protein thioesterase 2;Palmitoyl-protein hydrolase;Palmitoyl-protein hydrolase;Palmitoyl-protein hydrolase	+	+					0.930744	4.32714	1.7855	2.86334	0.741598	2.69858	0.877871	-1.15271	1.22874
O95373	IPO7	Importin-7	+	+		+	+		0.930731	2.82079	1.87127	2.10711	1.04093	3.9969	2.37575	3.81228	2.34905
O95793;O95793-2;O95793-3;Q5JW30	STAU1	Double-stranded RNA-binding protein Staufen homolog 1;Isoform Short of Double-stranded RNA-binding protein Staufen homolog 1;Isoform 3 of Double-stranded RNA-binding protein Staufen homolog 1;Double-stranded RNA-binding protein Staufen homolog 1	+				+		0.927986	-0.443508	0.1888	-1.38703	1.17503	-1.15802	0.66414	-2.38579	1.77466
P00367	GLUD1	Glutamate dehydrogenase 1, mitochondrial	+			+	+		0.927416	0.118024	0.0643153	0.0915496	0.0702909	2.33756	2.30138	1.98258	2.07302
P00491	PNP	Purine nucleoside phosphorylase	+				+		0.927375	-0.0966438	0.0299341	-0.46481	1.02981	1.46155	0.577471	2.51687	3.47817
P00492	HPRT1	Hypoxanthine-guanine phosphoribosyltransferase	+	+		+			0.926829	1.10364	2.26411	1.01131	0.989779	1.72544	5.10948	1.03648	3.16964
P00533	EGFR	Epidermal growth factor receptor	+	+					0.926654	-3.59247	1.62863	-0.260635	0.742658	-0.62374	1.81771	-0.498206	1.38377
P00568;Q5T9B7	AK1	Adenylate kinase isoenzyme 1	+				+		0.926277	0.89599	0.983832	-0.254081	0.255468	1.11356	0.975804	1.4152	1.92352
P02671	FGA	Fibrinogen alpha chain	+	+					0.925859	2.08897	2.00605	-0.107404	0.0882113	0.547829	0.274668	1.31451	0.372036
P02751-1	FN1	Isoform 1 of Fibronectin	+	+					0.925041	-1.80376	1.46665	-1.11644	1.84794	-1.26249	1.12794	-1.08601	0.773604
P02753;Q5VY30	RBP4	Retinol-binding protein 4;Retinol-binding protein	+		+				0.923059	0.243238	0.105829	-2.39438	2.10964	-1.92197	1.24211	-0.531602	0.416978
P02768	ALB	Albumin	+		+					-0.275596	0.049989	-3.53781	1.38637	-3.57708	1.23022	-0.367745	0.107162
P04062;P04062-2;P04062-4;P04062-5	GBA1	Lysosomal acid glucosylceramidase;Isoform Short of Lysosomal acid glucosylceramidase;Isoform 4 of Lysosomal acid glucosylceramidase;Isoform 5 of Lysosomal acid glucosylceramidase	+	+			+		0.921079	-1.52523	1.70311	-0.748249	1.90685	-0.921891	1.85708	-1.05153	3.84275
P04818	TYMS	Thymidylate synthase	+			+	+		0.919841	-0.27114	0.129642	0.486797	0.243192	1.84429	1.45823	1.80868	1.42356
P04843	RPN1	Dolichyl-diphosphooligosaccharide--protein glycosyltransferase subunit 1	+				+		0.919551	0.808092	0.313994	-0.422419	0.19324	-1.12416	0.55629	-2.11653	1.43355
P05023;P05023-4	ATP1A1	Sodium/potassium-transporting ATPase subunit alpha-1;Isoform 4 of Sodium/potassium-transporting ATPase subunit alpha-1	+	+					0.918985	-2.52205	2.87682	-0.518557	1.02103	-0.877352	2.31732	-0.894911	2.36295
P05387	RPLP2	60S acidic ribosomal protein P2	+				+	+	1.39076	-0.799888	0.323923	-1.33414	1.00711	-1.76173	0.828265	-1.9177	1.45706
P05455	SSB	Lupus La protein	+			+	+		0.918704	0.274711	0.238255	-0.508466	1.09912	1.2571	2.66165	1.25421	2.82348
P05546	SERPIND1	Heparin cofactor 2	+	+	+		+		0.91795	-6.08678	1.94355	-5.84775	1.84063	-1.11934	0.149866	-5.5309	1.82228
P06756;P06756-2;P06756-3	ITGAV	Integrin alpha-V;Isoform 2 of Integrin alpha-V;Isoform 3 of Integrin alpha-V	+		+		+		0.917413	0.836221	0.791065	1.96432	2.88435	1.00227	2.43999	1.408	1.96314
P07814	EPRS1	Bifunctional glutamate/proline--tRNA ligase	+			+	+		0.91727	0.291931	0.28833	1.09966	0.495839	1.71614	1.88556	1.68828	2.07424
P08133;P08133-2	ANXA6	Annexin A6;Isoform 2 of Annexin A6	+		+	+	+		0.915136	0.378074	0.184935	2.78411	2.51484	3.12252	2.28388	2.76704	2.88393
P08779	KRT16	Keratin, type I cytoskeletal 16	+		+				0.914353	0.836728	0.413312	3.97095	1.71821	0.805566	0.285406	0.408864	0.150121
P09486	SPARC	SPARC	+				+		0.914253	-1.78096	0.741833	-0.645727	0.691191	-1.06067	1.04239	-1.2544	1.76841
P09661	SNRPA1	U2 small nuclear ribonucleoprotein A'	+				+		0.91316	1.39643	0.913576	-0.127535	0.175907	-0.85457	0.91002	2.96634	4.03716
P09874	PARP1	Poly [ADP-ribose] polymerase 1	+		+	+	+		0.912928	0.929243	2.28006	1.90333	3.40604	1.77664	3.43644	1.79016	3.63716
P09914;P09914-2	IFIT1	Interferon-induced protein with tetratricopeptide repeats 1;Isoform 2 of Interferon-induced protein with tetratricopeptide repeats 1	+		+				0.9127	0.215498	0.200238	1.79856	1.71801	0.846437	0.25813	1.08368	0.441038
P0CJ78	ZNF865	Zinc finger protein 865	+		+				0.912581	-0.421557	1.16904	-1.23314	2.40126	-0.546791	0.284175	0.211893	0.512432
P10155;P10155-3;P10155-4;P10155-5	RO60	RNA-binding protein RO60;Isoform 3 of RNA-binding protein RO60;Isoform 4 of RNA-binding protein RO60;Isoform 5 of RNA-binding protein RO60	+				+		0.912057	0.292731	0.146011	-0.217037	0.275674	1.19991	0.569423	2.97742	3.3985
P11387	TOP1	DNA topoisomerase 1	+				+		0.910134	0.688304	0.256297	-0.104865	0.103576	2.48336	1.18532	3.38956	3.12234
P11388;P11388-2;P11388-3;P11388-4	TOP2A	DNA topoisomerase 2-alpha;Isoform 2 of DNA topoisomerase 2-alpha;Isoform 3 of DNA topoisomerase 2-alpha;Isoform 4 of DNA topoisomerase 2-alpha	+			+	+	+	1.65276	0.76455	0.88761	1.78141	0.952227	2.10984	2.59732	2.23817	4.12916
P12074	COX6A1	Cytochrome c oxidase subunit 6A1, mitochondrial	+		+				0.909723	-2.371	0.723735	-4.72704	1.47483	0.0106799	0.00911251	-0.340649	0.397903
P12931;P12931-2;P12931-3	SRC	Proto-oncogene tyrosine-protein kinase Src;Isoform 2 of Proto-oncogene tyrosine-protein kinase Src;Isoform 3 of Proto-oncogene tyrosine-protein kinase Src	+				+		0.908998	0.167389	0.150746	0.0278111	0.045465	0.946795	0.544081	1.68533	3.67504
P12956	XRCC6	X-ray repair cross-complementing protein 6	+	+					0.907033	-1.30698	3.10979	-0.136588	0.243383	-0.126433	0.294583	-0.432618	0.931125
P13674;P13674-2;P13674-3	P4HA1	Prolyl 4-hydroxylase subunit alpha-1;Isoform 2 of Prolyl 4-hydroxylase subunit alpha-1;Isoform 3 of Prolyl 4-hydroxylase subunit alpha-1	+			+	+		0.906882	0.618686	0.384421	1.23029	0.46793	2.0736	1.88253	2.06956	1.78067
P13929;P13929-2;P13929-3	ENO3	Beta-enolase;Isoform 2 of Beta-enolase;Isoform 3 of Beta-enolase	+		+				0.906729	1.68281	0.529641	1.77813	1.70173	0.796818	0.493373	0.916436	0.477511
P15170-2;P15170-3	GSPT1	Isoform 2 of Eukaryotic peptide chain release factor GTP-binding subunit ERF3A;Isoform 3 of Eukaryotic peptide chain release factor GTP-binding subunit ERF3A	+		+	+	+		0.905703	0.251614	0.115157	1.88549	1.54921	2.85153	2.82379	2.53177	2.8401
P15586	GNS	N-acetylglucosamine-6-sulfatase	+				+		0.904319	1.16306	0.856003	-0.386449	0.30675	0.467151	0.151509	2.62182	2.4989
P15880	RPS2	40S ribosomal protein S2	+			+	+		0.904218	0.614816	0.40927	1.19331	0.399436	2.84268	2.62878	2.49662	2.86918
P16035	TIMP2	Metalloproteinase inhibitor 2	+				+		0.90401	1.11736	1.29824	-0.305347	0.203157	1.22736	0.788695	2.01396	3.2419
P16278;P16278-3	GLB1	Beta-galactosidase;Isoform 3 of Beta-galactosidase	+			+	+		0.903059	0.414788	0.689118	0.537284	0.208898	1.52798	2.17392	1.3231	2.59231
P16949	STMN1	Stathmin	+			+	+		0.902645	1.37937	0.523083	0.0675052	0.0116097	3.79033	3.87719	3.44946	3.26431
P17066	HSPA6	Heat shock 70 kDa protein 6	+				+		0.902273	0.305441	0.0842252	0.075744	0.0450199	-0.954274	0.793883	-1.31073	1.633
P17655	CAPN2	Calpain-2 catalytic subunit	+		+	+	+		0.900432	0.765581	0.531326	1.63288	2.3447	1.61802	2.65954	1.42653	3.60637
P18074	ERCC2	General transcription and DNA repair factor IIH helicase subunit XPD	+				+		0.900059	-0.400816	0.253801	0.300753	0.211266	-0.748534	1.21177	-1.52288	2.6497
P18669	PGAM1	Phosphoglycerate mutase 1	+	+					0.900059	-2.9577	1.53666	-0.380074	1.15576	-0.361609	0.713425	-0.671632	1.22771
P19022	CDH2	Cadherin-2	+				+		0.89946	-0.126123	0.114208	1.01077	1.67731	0.72831	0.735558	1.16058	3.53565
P20073;P20073-2	ANXA7	Annexin A7;Isoform 2 of Annexin A7	+				+		0.899204	0.257074	0.252878	0.0871274	0.0626852	0.537239	0.355796	1.86178	3.379
P20700	LMNB1	Lamin-B1	+				+		0.898709	0.0550766	0.0457646	0.11609	0.414019	-0.415166	0.710044	1.14938	3.15706
P21912	SDHB	Succinate dehydrogenase [ubiquinone] iron-sulfur subunit, mitochondrial	+	+					0.897805	-2.7509	1.44875	-0.287967	0.674899	-0.376758	0.945009	-0.356473	0.895065
P22102	GART	Trifunctional purine biosynthetic protein adenosine-3	+			+	+		0.897323	0.767578	0.467798	0.280561	0.0863584	1.95181	1.69664	1.94683	1.77927
P23381	WARS1	Tryptophan--tRNA ligase, cytoplasmic	+				+		0.891693	0.931053	0.629466	-0.0889772	0.0904323	0.880501	0.332783	2.70455	3.59101
P23527;P33778;Q16778	H2BC17	Histone H2B type 1-O;Histone H2B type 1-B;Histone H2B type 2-E	+		+	+	+		0.891564	1.81786	0.738264	4.24705	4.38114	4.78728	3.78413	4.24848	3.2751
P26196	DDX6	Probable ATP-dependent RNA helicase DDX6	+			+	+		0.886752	0.0478026	0.0216776	1.0408	0.483435	2.56816	4.81704	2.44957	5.12837
P26572	MGAT1	Alpha-1,3-mannosyl-glycoprotein 2-beta-N-acetylglucosaminyltransferase	+		+	+	+		0.885181	-1.31916	0.971877	-1.6653	2.74167	-1.18711	2.14361	-1.35731	2.02122
P26640	VARS1	Valine--tRNA ligase	+		+	+	+		0.884681	0.24741	0.0945381	2.48485	2.64582	2.53745	2.61145	2.52173	2.73437
P28066	PSMA5	Proteasome subunit alpha type-5	+			+			0.884443	-0.00336583	0.00132201	-0.444047	0.432196	1.94293	1.78487	1.40413	1.51028
P28074;P28074-3	PSMB5	Proteasome subunit beta type-5;Isoform 3 of Proteasome subunit beta type-5	+			+	+		0.883899	0.0845029	0.042536	1.08999	0.699308	2.19187	2.91197	2.1575	2.61872
P29144	TPP2	Tripeptidyl-peptidase 2	+				+		0.883473	0.572065	0.745949	0.127116	0.403898	1.44343	1.05007	2.02397	3.97883
P29401;P29401-2	TKT	Transketolase;Isoform 2 of Transketolase	+		+	+	+		0.882954	1.43325	0.876981	3.19327	3.63291	3.04516	2.54459	3.07086	3.97442
P30044;P30044-2	PRDX5	Peroxiredoxin-5, mitochondrial;Isoform Cytoplasmic+peroxisomal of Peroxiredoxin-5, mitochondrial	+			+			0.881886	1.22323	0.195299	-1.185	0.830623	-1.52272	1.86522	1.12581	0.163357
P30048;P30048-2	PRDX3	Thioredoxin-dependent peroxide reductase, mitochondrial;Isoform 2 of Thioredoxin-dependent peroxide reductase, mitochondrial	+		+				0.879985	0.668441	0.819625	1.13618	2.12135	1.42026	1.17544	0.760921	1.83409
P30049	ATP5F1D	ATP synthase subunit delta, mitochondrial	+				+		0.879985	-0.374864	0.20387	-0.0760066	0.0460319	-1.34359	0.691924	-2.37182	1.61832
P30086	PEBP1	Phosphatidylethanolamine-binding protein 1	+				+		0.878481	1.19156	0.39216	0.960838	0.357253	1.00954	0.422637	2.26578	1.51104
P30153	PPP2R1A	Serine/threonine-protein phosphatase 2A 65 kDa regulatory subunit A alpha isoform	+		+	+	+		0.878071	2.104	0.621639	5.35352	4.44109	5.34233	4.39534	5.39723	4.43362
P31942;P31942-2	HNRNPH3	Heterogeneous nuclear ribonucleoprotein H3;Isoform 2 of Heterogeneous nuclear ribonucleoprotein H3	+		+	+	+		0.877452	0.128247	0.0480035	3.33025	3.90557	3.13386	4.33792	3.22782	4.5734
P33240;P33240-2	CSTF2	Cleavage stimulation factor subunit 2;Isoform 2 of Cleavage stimulation factor subunit 2	+			+	+		0.876361	-0.223633	0.16513	0.736283	0.232561	1.89052	1.82672	2.29648	2.74269
P33316	DUT	Deoxyuridine 5'-triphosphate nucleotidohydrolase, mitochondrial	+				+		0.876114	0.646682	0.48364	-0.194135	0.202823	-0.448364	0.719371	1.60617	2.2123
P33552	CKS2	Cyclin-dependent kinases regulatory subunit 2	+				+		0.876023	0.404573	0.456666	-0.727888	1.305	1.06936	1.19214	1.22059	2.90473
P33993	MCM7	DNA replication licensing factor MCM7	+			+	+		0.875097	0.468698	0.362791	0.793709	0.313776	2.28461	2.32274	2.13774	2.23053
P37198	NUP62	Nuclear pore glycoprotein p62	+	+					0.872342	1.14806	3.91324	-0.124665	0.319744	-0.0995404	0.441793	-0.91834	0.961941
P37235	HPCAL1	Hippocalcin-like protein 1	+				+		0.872151	0.0372225	0.0139288	-0.811898	0.219517	-1.69965	0.483381	-2.18589	1.46549
P38432	COIL	Coilin	+		+				0.871599	-0.127864	0.138224	-2.09342	2.29145	-0.14063	0.127314	-0.703951	1.24273
P38919	EIF4A3	Eukaryotic initiation factor 4A-III	+			+	+		0.870468	-0.09845	0.116663	-0.609695	0.551136	1.20954	2.18079	1.0799	3.78385
P39023	RPL3	60S ribosomal protein L3	+			+	+		0.870454	0.848163	0.201645	2.53684	0.624112	4.44264	2.94556	4.33133	2.92636
P39748	FEN1	Flap endonuclease 1	+				+		0.868968	0.933024	0.333163	-0.701598	0.943531	-0.921285	1.10328	3.3031	3.6104
P40222	TXLNA	Alpha-taxilin	+				+		0.868635	-0.0151936	0.0157161	-0.185615	0.282213	-0.153314	0.521089	1.51904	3.15091
P40227	CCT6A	T-complex protein 1 subunit zeta	+	+	+		+		0.868496	-2.83903	2.08008	-1.52601	1.98024	-0.842197	0.721716	-1.67773	3.21234
P40855	PEX19	Peroxisomal biogenesis factor 19	+				+		0.866965	-1.22512	1.58178	-0.635044	0.470416	-1.38476	0.73097	-1.73324	1.87843
P41240	CSK	Tyrosine-protein kinase CSK	+				+		1.64892	-0.0800905	0.0235161	-0.0527029	0.0202718	0.19711	0.0467671	2.2495	1.62155
P42285	MTREX	Exosome RNA helicase MTR4	+			+	+		0.866821	0.246642	0.166523	1.70089	0.856808	2.29566	4.36551	2.16694	4.34219
P42345	MTOR	Serine/threonine-protein kinase mTOR	+			+	+	+	1.6418	-0.367799	0.318647	-1.07305	1.52128	-1.246	1.83935	-1.33067	2.27943
P42677	RPS27	40S ribosomal protein S27	+			+	+		0.866724	6.52564	0.930321	-0.74186	0.59316	9.81572	5.26004	9.70571	5.36197
P43246	MSH2	DNA mismatch repair protein Msh2	+			+			0.865779	0.731655	0.572158	-0.291677	0.461887	1.8818	2.43559	1.06785	1.75603
P45973	CBX5	Chromobox protein homolog 5	+				+		0.865115	2.63292	0.950493	1.54273	1.35397	-0.442331	0.379224	5.02689	3.5479
P46013	MKI67	Proliferation marker protein Ki-67	+			+	+		0.862816	1.53989	1.14539	-0.292751	0.253913	2.99656	2.91526	3.11376	3.01932
P46087;P46087-2;P46087-4	NOP2	Probable 28S rRNA (cytosine(4447)-C(5))-methyltransferase;Isoform 2 of Probable 28S rRNA (cytosine(4447)-C(5))-methyltransferase;Isoform 4 of Probable 28S rRNA (cytosine(4447)-C(5))-methyltransferase	+				+		0.86254	0.256768	0.182709	-0.129438	0.145686	1.20263	0.796303	2.08893	2.88725
P46736	BRCC3	Lys-63-specific deubiquitinase BRCC36	+				+		0.860472	0.0160602	0.0165585	-0.131149	0.20498	-0.336925	0.57779	-1.21517	1.81596
P46783	RPS10	40S ribosomal protein S10	+			+	+	+	1.63324	0.598028	0.385861	1.58371	1.43389	2.69252	2.35211	2.78355	2.49742
P48735	IDH2	Isocitrate dehydrogenase [NADP], mitochondrial	+			+	+		0.85768	1.4102	0.548534	-0.691478	0.55612	2.84526	1.41294	3.27428	2.43799
P49207	RPL34	60S ribosomal protein L34	+				+		0.855546	0.649775	0.227631	-0.509408	0.58703	-0.175324	0.121177	2.96374	4.33918
P49327	FASN	Fatty acid synthase	+			+	+		0.855229	-1.74603	1.11906	-0.991422	2.59839	-1.19202	2.06045	-1.14746	4.03406
P49591;Q5T5C7	SARS1	Serine--tRNA ligase, cytoplasmic;Serine--tRNA ligase	+		+	+	+		0.855135	1.33882	0.612527	2.34122	2.20911	2.70502	2.46243	2.20573	1.94753
P49736	MCM2	DNA replication licensing factor MCM2	+			+	+		0.854818	0.548284	0.88967	1.70198	0.716563	2.51274	3.65497	2.37277	4.66057
P49748;P49748-2;P49748-3	ACADVL	Very long-chain specific acyl-CoA dehydrogenase, mitochondrial;Isoform 2 of Very long-chain specific acyl-CoA dehydrogenase, mitochondrial;Isoform 3 of Very long-chain specific acyl-CoA dehydrogenase, mitochondrial	+			+	+	+	1.61359	0.183553	0.0487414	1.67722	0.715058	2.95042	1.79003	3.05697	1.86552
P49915;P49915-2	GMPS	GMP synthase [glutamine-hydrolyzing];Isoform 2 of GMP synthase [glutamine-hydrolyzing]	+	+					0.854489	-3.37645	2.21908	-0.743414	1.47319	-0.928183	2.57093	-1.0638	2.67079
P49959;P49959-3	MRE11	Double-strand break repair protein MRE11;Isoform 3 of Double-strand break repair protein MRE11	+			+	+	+	1.60272	0.603088	0.922703	0.994553	0.571359	1.70382	2.06846	1.91342	3.35083
P50148	GNAQ	Guanine nucleotide-binding protein G(q) subunit alpha	+			+	+		0.854306	1.19666	0.880997	1.78071	0.743812	2.64515	4.19174	2.43631	5.29526
P50395	GDI2	Rab GDP dissociation inhibitor beta	+				+		0.85408	-1.56801	0.900582	-1.03109	1.77864	-1.13774	1.00039	-1.42754	2.61742
P50454	SERPINH1	Serpin H1	+	+					0.85325	-1.88025	1.52251	-0.100506	0.104336	-0.0154266	0.0454162	0.0545355	0.215316
P50502	ST13	Hsc70-interacting protein	+				+		0.852811	-1.47511	1.21164	-0.721238	0.962539	-0.987031	1.0264	-1.51867	2.60556
P50583	NUDT2	Bis(5'-nucleosyl)-tetraphosphatase [asymmetrical]	+		+	+			0.852347	3.31343	1.04665	4.3684	1.68184	3.99338	1.4732	1.68932	0.437165
P50995;P50995-2	ANXA11	Annexin A11;Isoform 2 of Annexin A11	+				+		0.852319	-0.139102	0.0712254	0.270139	0.3514	0.976887	0.729845	2.11865	2.79915
P51148;P51148-2	RAB5C	Ras-related protein Rab-5C;Isoform 2 of Ras-related protein Rab-5C	+				+		0.852026	1.8332	0.744886	0.137789	0.0627153	2.01802	0.816992	2.23047	2.49639
P51153	RAB13	Ras-related protein Rab-13	+	+					0.85185	-1.54338	2.07063	-0.597772	4.54824	-0.950353	2.59633	-0.923453	3.42022
P52732	KIF11	Kinesin-like protein KIF11	+				+		0.851226	0.365858	0.755958	-0.00917276	0.0189593	0.014246	0.029385	1.54273	3.0887
P53350	PLK1	Serine/threonine-protein kinase PLK1	+				+	+	1.57584	1.13185	0.910794	0.05841	0.039235	0.302812	0.220444	2.406	2.20895
P53582	METAP1	Methionine aminopeptidase 1	+				+		0.850463	0.397271	0.678406	0.0649687	0.162735	0.395679	0.235724	1.2782	3.00229
P53618	COPB1	Coatomer subunit beta	+				+		0.850387	0.979295	0.941418	0.144111	0.247633	1.65113	0.865864	2.24966	3.19479
P54577	YARS1	Tyrosine--tRNA ligase, cytoplasmic	+			+	+		0.850307	1.8565	0.673375	3.35608	1.11155	4.71525	4.46517	4.65516	4.06248
P54578;P54578-2	USP14	Ubiquitin carboxyl-terminal hydrolase 14;Isoform 2 of Ubiquitin carboxyl-terminal hydrolase 14	+	+					0.849683	-3.21471	1.86183	-0.337523	0.683063	-0.775639	1.62053	-0.78557	2.18503
P54709	ATP1B3	Sodium/potassium-transporting ATPase subunit beta-3	+		+				0.849327	-1.29206	0.710348	-2.98529	1.36987	-1.4498	0.538374	0.456855	0.251486
P54727	RAD23B	UV excision repair protein RAD23 homolog B	+	+		+			0.848918	-2.07826	1.57527	-0.463301	0.48132	-1.24255	1.98567	-0.84668	1.38087
P54920	NAPA	Alpha-soluble NSF attachment protein	+		+	+	+		0.848519	-0.109457	0.0548924	2.61603	2.35243	1.83806	1.78472	1.60144	1.6053
P55010	EIF5	Eukaryotic translation initiation factor 5	+				+		0.848497	0.823001	0.242271	0.0713857	0.144843	2.8908	1.14659	3.60908	3.71345
P60903	S100A10	Protein S100-A10	+			+	+		0.847716	0.729364	0.139678	-1.04849	0.601217	4.70837	3.62452	4.97868	3.97994
P61247	RPS3A	40S ribosomal protein S3a	+			+	+		0.845433	3.51544	0.702033	1.84203	0.316146	6.33114	2.77151	6.52509	2.83291
P61313	RPL15	60S ribosomal protein L15	+				+		0.844257	1.8126	0.7862	0.0253779	0.015486	-0.0847356	0.0986329	4.59977	4.38947
P61758	VBP1	Prefoldin subunit 3	+		+				0.844062	-0.974803	0.430926	-2.71251	2.55719	-1.64492	0.875184	-1.47886	1.21746
P62304	SNRPE	Small nuclear ribonucleoprotein E	+		+	+	+		0.843767	0.726168	0.102276	4.4471	1.42938	4.17735	1.38458	4.63492	1.5224
P62306	SNRPF	Small nuclear ribonucleoprotein F	+			+	+	+	1.56712	0.521434	0.469822	1.56227	0.705006	2.2224	3.79696	2.22585	3.58839
P62316	SNRPD2	Small nuclear ribonucleoprotein Sm D2	+		+	+	+		0.842968	0.39644	0.289937	3.11299	3.25334	2.78665	3.00053	2.27579	3.65603
P62330	ARF6	ADP-ribosylation factor 6	+		+	+	+		0.842789	0.693413	0.267108	3.64861	2.36801	3.75046	2.32945	3.44447	2.30911
P62829	RPL23	60S ribosomal protein L23	+			+			0.84244	-0.13143	0.150835	-0.696311	0.765341	-1.30118	2.37537	-0.262441	0.121679
P62875	POLR2L	DNA-directed RNA polymerases I, II, and III subunit RPABC5	+			+			0.841829	0.15228	0.0692587	0.85428	0.597522	1.26068	2.79392	0.534242	1.05229
P62891;Q59GN2	RPL39	60S ribosomal protein L39;Putative 60S ribosomal protein L39-like 5	+				+	+	1.5643	-0.712137	0.353632	-0.801764	0.567768	-0.98449	0.670118	-1.78026	1.96332
P62906	RPL10A	60S ribosomal protein L10a	+			+	+		0.840453	2.20709	0.716533	-0.6556	0.498708	4.63664	3.97057	4.58452	4.16246
P68402	PAFAH1B2	Platelet-activating factor acetylhydrolase IB subunit alpha2	+				+		0.838923	0.254288	0.114346	-0.0817076	0.0522613	0.395515	0.149834	2.51095	2.39823
P68871	HBB	Hemoglobin subunit beta	+		+				0.838369	1.56944	0.406058	-2.94187	1.96226	-1.42345	0.671424	0.500844	0.393696
P78368	CSNK1G2	Casein kinase I isoform gamma-2	+		+	+	+		0.837648	0.196491	0.300647	2.04438	3.35536	2.16172	3.78879	1.60856	2.31848
P78527	PRKDC	DNA-dependent protein kinase catalytic subunit	+	+					0.83761	-2.57118	1.59723	-0.18565	0.800062	-0.317399	1.75079	-0.34131	2.01551
P80723;P80723-2	BASP1	Brain acid soluble protein 1;Isoform 2 of Brain acid soluble protein 1	+		+	+	+		0.836055	0.525734	0.460177	1.79798	1.6661	1.64818	1.66578	1.84663	1.86027
P82909	MRPS36	Alpha-ketoglutarate dehydrogenase component 4	+				+		0.836019	0.526757	0.430847	0.349466	0.222779	0.915658	0.810573	1.45344	1.87163
P84022	SMAD3	Mothers against decapentaplegic homolog 3	+			+	+		0.835323	0.358466	0.465598	0.107118	0.150417	1.52448	2.28973	1.58046	2.38264
P84085	ARF5	ADP-ribosylation factor 5	+				+		0.835296	-0.364332	0.0721249	-0.482247	0.485036	-0.863278	0.888209	2.27106	2.48327
Q01081	U2AF1	Splicing factor U2AF 35 kDa subunit	+		+				0.834165	0.155667	0.0436369	2.96214	1.44825	2.21698	1.10633	2.16739	1.10397
Q01469	FABP5	Fatty acid-binding protein 5	+				+		0.832989	1.26684	0.460175	0.145336	0.175084	1.50468	0.407042	3.98645	3.51689
Q01581	HMGCS1	Hydroxymethylglutaryl-CoA synthase, cytoplasmic	+			+	+		0.832989	-1.7603	0.928698	-1.42145	0.773044	-2.30317	1.57836	-2.3402	1.58967
Q04724	TLE1	Transducin-like enhancer protein 1	+				+		0.829851	1.44018	0.630913	0.733956	0.624686	-0.35243	0.208436	3.1281	2.59078
Q06265;Q06265-2	EXOSC9	Exosome complex component RRP45;Isoform 2 of Exosome complex component RRP45	+		+				0.828593	-0.179267	0.0693713	-4.28278	2.4231	-0.522411	0.622365	-3.52457	0.91056
Q06323	PSME1	Proteasome activator complex subunit 1	+			+	+	+	1.56001	1.19212	0.74775	1.66633	0.73936	2.27429	1.58038	2.47644	1.75617
Q08999	RBL2	Retinoblastoma-like protein 2	+	+	+				0.827725	1.6962	2.46716	1.3596	2.26318	1.22293	1.23219	0.966369	0.869713
Q08AM6	VAC14	Protein VAC14 homolog	+				+		0.827361	2.53498	1.18834	0.637153	0.244613	-0.248055	0.110248	-1.67608	1.68277
Q09161	NCBP1	Nuclear cap-binding protein subunit 1	+			+	+	+	1.55609	0.615256	0.501311	1.07363	0.498674	2.50715	3.33167	2.61111	3.87874
Q12792;Q12792-3	TWF1	Twinfilin-1;Isoform 3 of Twinfilin-1	+			+	+		0.824651	1.24049	0.76136	1.50193	0.868208	3.05029	2.70988	2.93512	2.61414
Q13033	STRN3	Striatin-3	+				+		0.821459	0.0784931	0.074391	1.13772	1.69087	0.863609	1.31646	1.15531	2.65181
Q13045	FLII	Protein flightless-1 homolog	+			+	+		0.821047	0.590247	0.384509	-0.142238	0.252295	1.46148	2.39237	1.24459	2.54454
Q13151	HNRNPA0	Heterogeneous nuclear ribonucleoprotein A0	+				+		0.820372	0.337949	0.190154	0.312366	0.261507	0.612708	0.264479	2.4655	2.75408
Q13155	AIMP2	Aminoacyl tRNA synthase complex-interacting multifunctional protein 2	+			+	+		0.819071	0.591436	0.235126	1.59712	0.598107	3.3172	3.00504	2.94534	3.20134
Q13185	CBX3	Chromobox protein homolog 3	+				+		0.818861	-1.10242	0.282045	-1.19932	1.05996	1.12722	0.284387	2.67717	3.09847
Q13200	PSMD2	26S proteasome non-ATPase regulatory subunit 2	+	+					0.818104	-2.80732	2.10064	-0.484394	1.15693	-0.918095	1.80866	-0.992276	1.94261
Q13242	SRSF9	Serine/arginine-rich splicing factor 9	+				+		0.817315	0.625725	0.261336	-0.42395	0.446136	1.75765	0.735635	2.75538	3.29358
Q13435	SF3B2	Splicing factor 3B subunit 2	+			+	+	+	1.54816	0.601908	0.362821	1.69372	0.707601	2.58985	4.49897	2.69559	4.23012
Q13492;Q13492-2;Q13492-3;Q13492-5	PICALM	Phosphatidylinositol-binding clathrin assembly protein;Isoform 2 of Phosphatidylinositol-binding clathrin assembly protein;Isoform 3 of Phosphatidylinositol-binding clathrin assembly protein;Isoform 5 of Phosphatidylinositol-binding clathrin assembly protein	+				+		0.815963	-0.226226	0.152311	-0.930947	1.20913	0.399296	0.124979	1.7975	2.12126
Q13541	EIF4EBP1	Eukaryotic translation initiation factor 4E-binding protein 1	+		+				0.815776	1.9119	0.842587	1.85853	1.70355	0.49008	0.570813	2.71724	1.18462
Q13618;Q13618-2	CUL3	Cullin-3;Isoform 2 of Cullin-3	+			+	+		0.815026	1.06685	0.488697	1.7325	0.70646	4.1743	5.49841	3.95579	5.23601
Q13642;Q13642-3;Q5JXI2	FHL1	Four and a half LIM domains protein 1;Isoform 3 of Four and a half LIM domains protein 1;Four and a half LIM domains protein 1	+				+		0.813613	0.447083	0.185146	0.124413	0.0971832	0.655458	0.665562	2.24848	2.32288
Q13823	GNL2	Nucleolar GTP-binding protein 2	+	+					0.813205	1.94769	1.70139	0.411716	0.234611	0.267799	0.197047	-0.572719	0.590851
Q14008;Q14008-2	CKAP5	Cytoskeleton-associated protein 5;Isoform 2 of Cytoskeleton-associated protein 5	+				+		0.811896	-0.0200322	0.033278	-0.481858	1.02337	0.15633	0.108964	1.29252	3.77135
Q14146	URB2	Unhealthy ribosome biogenesis protein 2 homolog	+				+	+	1.53407	-0.24213	0.122261	-0.548705	0.472188	-1.19404	1.40324	-1.3135	1.63371
Q14166	TTLL12	Tubulin--tyrosine ligase-like protein 12	+				+		0.811347	0.21746	0.321838	0.0596215	0.0791658	0.382303	0.376824	1.47996	2.62877
Q14195-2	DPYSL3	Isoform LCRMP-4 of Dihydropyrimidinase-related protein 3	+			+	+		0.811035	0.233134	0.294592	0.333524	0.110008	1.35343	1.79245	1.28367	1.78534
Q14247	CTTN	Src substrate cortactin	+			+	+		0.810969	1.02914	0.647209	-0.18678	0.0865395	2.58932	1.80915	2.51773	1.81733
Q14258	TRIM25	E3 ubiquitin/ISG15 ligase TRIM25	+		+	+	+		0.810261	0.652485	0.523617	3.25228	3.04842	2.58047	2.93928	2.37657	3.256
Q14344;Q14344-2	GNA13	Guanine nucleotide-binding protein subunit alpha-13;Isoform 2 of Guanine nucleotide-binding protein subunit alpha-13	+				+		0.809708	1.50403	0.59384	0.105043	0.144373	1.24998	0.655937	1.14809	2.00529
Q14566	MCM6	DNA replication licensing factor MCM6	+			+	+		0.80921	-0.286406	0.253407	1.14499	0.829811	1.44206	2.93728	1.2459	3.29712
Q14683	SMC1A	Structural maintenance of chromosomes protein 1A	+				+		0.8088	0.366068	0.648524	0.181745	0.561204	-0.0629622	0.142164	1.70664	3.81774
Q14692	BMS1	Ribosome biogenesis protein BMS1 homolog	+				+		0.80834	-0.473221	0.250148	-0.878344	1.17461	-0.847386	0.531112	-1.24729	1.81363
Q14694;Q14694-2;Q14694-3	USP10	Ubiquitin carboxyl-terminal hydrolase 10;Isoform 2 of Ubiquitin carboxyl-terminal hydrolase 10;Isoform 3 of Ubiquitin carboxyl-terminal hydrolase 10	+				+		0.808249	-0.599851	0.936536	-0.0530481	0.0195603	-1.21285	0.958493	-1.51042	1.59399
Q14847;Q14847-2	LASP1	LIM and SH3 domain protein 1;Isoform 2 of LIM and SH3 domain protein 1	+			+	+	+	1.5273	0.374855	0.164232	2.03155	0.681636	2.76507	3.22689	2.79921	3.33641
Q14C86-2;Q14C86-4;Q14C86-6	GAPVD1	Isoform 2 of GTPase-activating protein and VPS9 domain-containing protein 1;Isoform 4 of GTPase-activating protein and VPS9 domain-containing protein 1;Isoform 6 of GTPase-activating protein and VPS9 domain-containing protein 1	+			+	+		0.807363	0.474332	0.510935	0.682246	0.306161	1.67792	2.17338	1.64561	2.34936
Q15021	NCAPD2	Condensin complex subunit 1	+		+	+	+		0.80593	0.419629	0.508459	1.59485	3.67611	1.40061	3.69526	1.40234	3.39501
Q15046;Q15046-2	KARS1	Lysine--tRNA ligase;Isoform Mitochondrial of Lysine--tRNA ligase	+			+	+	+	1.52415	0.978578	1.04098	1.3545	0.778719	1.7683	1.65321	1.80686	1.81031
Q15084;Q15084-2;Q15084-3;Q15084-4;Q15084-5	PDIA6	Protein disulfide-isomerase A6;Isoform 2 of Protein disulfide-isomerase A6;Isoform 3 of Protein disulfide-isomerase A6;Isoform 4 of Protein disulfide-isomerase A6;Isoform 5 of Protein disulfide-isomerase A6	+	+					0.804761	-1.80718	2.02961	-0.356778	0.746234	-0.60073	1.60299	-0.557995	1.51444
Q15149	PLEC	Plectin	+	+					0.804656	-2.18148	3.24749	-0.249354	1.14344	-0.668696	2.41386	-0.655622	2.50852
Q15365	PCBP1	Poly(rC)-binding protein 1	+	+					0.803906	-2.15377	1.88894	-0.186968	0.334222	-0.610481	1.69663	-0.759137	1.62603
Q15417	CNN3	Calponin-3	+			+			1.38993	-1.7421	1.08101	-1.15254	1.0078	-1.58563	1.65101	-0.267159	0.262146
Q15459	SF3A1	Splicing factor 3A subunit 1	+		+	+	+		0.802983	0.0858879	0.0382418	2.6918	2.67015	2.38181	2.47392	2.33713	2.43685
Q15691	MAPRE1	Microtubule-associated protein RP/EB family member 1	+				+		0.802409	0.472359	0.190246	-0.515023	0.316582	2.38399	1.07636	2.54534	1.98176
Q15738	NSDHL	Sterol-4-alpha-carboxylate 3-dehydrogenase, decarboxylating	+	+	+	+	+		0.801931	-3.70695	1.9404	-3.46204	1.91629	-2.3634	1.85711	-3.77805	2.46298
Q15973;Q15973-1;Q15973-4	ZNF124	Zinc finger protein 124;Isoform 3 of Zinc finger protein 124;Isoform 2 of Zinc finger protein 124	+	+		+			0.801472	1.18122	1.93848	0.820912	0.935955	1.20984	2.57845	0.742471	0.901788
Q16576	RBBP7	Histone-binding protein RBBP7	+	+						-2.20915	1.54733	-0.17569	0.72203	-0.258997	0.711811	-0.396423	1.51862
Q16647	PTGIS	Prostacyclin synthase	+				+	+	1.52321	-0.552991	0.936831	-0.917271	1.45583	-1.05441	1.79151	-1.22256	2.25851
Q16822	PCK2	Phosphoenolpyruvate carboxykinase [GTP], mitochondrial	+				+		0.800383	0.785789	0.456424	-0.0760965	0.0811896	0.852753	1.45031	2.62782	3.24023
Q16881-3	TXNRD1	Isoform 3 of Thioredoxin reductase 1, cytoplasmic	+			+	+		0.800269	2.56396	0.84612	1.38186	0.444659	2.76779	1.73761	2.38055	1.53302
Q1KMD3	HNRNPUL2	Heterogeneous nuclear ribonucleoprotein U-like protein 2	+				+		0.800258	0.322701	0.268616	-0.24132	0.306549	1.80727	0.910603	2.55554	2.96997
Q3MIT2	PUS10	tRNA pseudouridine synthase Pus10	+			+			0.799134	1.25957	1.11376	1.08351	0.543213	1.46947	1.65315	0.328411	0.414459
Q53ET0	CRTC2	CREB-regulated transcription coactivator 2	+		+				0.797171	-0.0925099	0.062152	-2.1958	2.36848	-0.959322	0.63359	-0.131128	0.187022
Q53LP3	SOWAHC	Ankyrin repeat domain-containing protein SOWAHC	+			+			0.796944	-1.30167	1.17089	-1.04166	1.4061	-1.92399	2.11981	-1.48278	1.24584
Q5JTD0;Q5JTD0-2;Q5JTD0-4	TJAP1	Tight junction-associated protein 1;Isoform 2 of Tight junction-associated protein 1;Isoform 4 of Tight junction-associated protein 1	+	+					0.796276	1.42632	1.68795	0.52825	0.550465	0.766414	0.352939	0.884703	0.831119
Q5SRE5	NUP188	Nucleoporin NUP188	+				+		0.795464	-0.472015	1.13418	-0.458791	0.904369	-1.09079	0.874857	-1.44781	2.72529
Q5T2E6	ARMH3	Armadillo-like helical domain-containing protein 3	+			+			0.795028	-1.25451	0.372338	0.349295	0.19342	-4.28483	2.40146	-1.4669	0.325323
Q5T4S7;Q5T4S7-2;Q5T4S7-3	UBR4	E3 ubiquitin-protein ligase UBR4;Isoform 2 of E3 ubiquitin-protein ligase UBR4;Isoform 3 of E3 ubiquitin-protein ligase UBR4	+				+		0.794825	0.236048	0.206427	0.184826	0.283571	0.681922	0.518339	1.82973	2.98032
Q5TB19;Q9BTT0	ANP32E	Acidic (Leucine-rich) nuclear phosphoprotein 32 family, member E;Acidic leucine-rich nuclear phosphoprotein 32 family member E	+		+				0.793489	-1.21705	0.750909	-2.23799	1.3766	-0.764594	0.303118	-2.13397	1.36343
Q5VTR2	RNF20	E3 ubiquitin-protein ligase BRE1A	+				+		0.793206	-0.0631231	0.0266337	-1.01942	0.484351	-1.91192	0.848077	-1.85756	1.68763
Q5VYB9;Q86VZ4;Q86VZ4-2	LRP11	Low-density lipoprotein receptor-related protein 11;Low-density lipoprotein receptor-related protein 11;Isoform 2 of Low-density lipoprotein receptor-related protein 11	+			+	+	+	1.52049	0.0834341	0.055523	1.11011	0.592912	1.60872	1.64491	1.77086	1.69953
Q66K74;Q66K74-2	MAP1S	Microtubule-associated protein 1S;Isoform 2 of Microtubule-associated protein 1S	+				+		0.792778	1.97765	1.3854	1.01939	0.502689	0.24203	0.141993	3.32228	2.3425
Q69YN2;Q69YN2-3	CWF19L1	CWF19-like protein 1;Isoform 3 of CWF19-like protein 1	+		+				0.792355	-0.872671	0.348997	-2.60224	2.16512	-1.06842	0.600259	-0.332843	0.435632
Q6BDS2	UHRF1BP1	UHRF1-binding protein 1	+	+					0.791833	1.78177	1.43808	0.378556	0.16557	-0.407377	0.279063	-0.0642414	0.0285677
Q6NUQ4	TMEM214	Transmembrane protein 214	+			+			0.789161	-0.773866	0.531782	-1.08978	1.57629	-1.14593	2.34311	-0.916073	2.04141
Q6P3X3	TTC27	Tetratricopeptide repeat protein 27	+				+	+	1.51058	-0.134349	0.0999732	-0.980547	1.47625	-1.03829	1.45362	-1.12109	2.40488
Q6PIJ6;Q6PIJ6-2;Q6PIJ6-3	FBXO38	F-box only protein 38;Isoform 2 of F-box only protein 38;Isoform 3 of F-box only protein 38	+				+	+	1.50515	0.630201	0.617811	0.764315	1.31887	1.14042	0.996737	1.14323	3.10593
Q6STE5;Q6STE5-2	SMARCD3	SWI/SNF-related matrix-associated actin-dependent regulator of chromatin subfamily D member 3;Isoform 2 of SWI/SNF-related matrix-associated actin-dependent regulator of chromatin subfamily D member 3	+		+				0.789078	-2.13718	0.346954	-7.06301	3.45987	-1.85984	0.345915	0.000298023	0.00020471
Q6UXN9	WDR82	WD repeat-containing protein 82	+			+	+		0.787532	-0.320093	0.137761	-0.0171369	0.0131017	2.30797	2.17238	2.09615	2.12429
Q7L576	CYFIP1	Cytoplasmic FMR1-interacting protein 1	+			+	+		0.785193	0.96045	0.805576	1.74571	0.873489	2.82652	4.15149	2.37341	4.41668
Q7Z417	NUFIP2	FMR1-interacting protein NUFIP2	+				+	+	1.50054	-0.733917	1.73616	-0.753532	0.659443	-0.820816	1.19418	-1.1966	2.53564
Q7Z4F1	LRP10	Low-density lipoprotein receptor-related protein 10	+		+				0.78468	-0.99678	1.95165	-1.42453	1.93599	-0.573656	0.897932	-0.242877	0.641471
Q7Z6Z7;Q7Z6Z7-2;Q7Z6Z7-3	HUWE1	E3 ubiquitin-protein ligase HUWE1;Isoform 2 of E3 ubiquitin-protein ligase HUWE1;Isoform 3 of E3 ubiquitin-protein ligase HUWE1	+				+		0.784354	0.182884	0.206489	-0.191875	0.636948	-0.115124	0.307963	1.52429	3.57019
Q86SX6	GLRX5	Glutaredoxin-related protein 5, mitochondrial	+	+					0.783577	5.02611	1.72171	1.57371	0.97899	2.87644	0.586827	2.20376	0.373165
Q86TI2;Q86TI2-2;Q86TI2-4	DPP9	Dipeptidyl peptidase 9;Isoform 2 of Dipeptidyl peptidase 9;Isoform 3 of Dipeptidyl peptidase 9	+				+		0.783455	-0.203106	0.279501	-0.22221	0.586923	0.235609	0.21971	1.19399	3.73369
Q86UP2	KTN1	Kinectin	+			+	+		0.783143	0.577338	0.553383	-0.228813	0.41821	1.91961	3.44821	1.82405	3.39354
Q86VS8	HOOK3	Protein Hook homolog 3	+		+	+	+		0.782387	0.453431	0.47331	-1.68797	1.90867	-2.06966	2.24638	-1.6903	2.33202
Q86X55;Q86X55-1	CARM1	Histone-arginine methyltransferase CARM1;Isoform 1 of Histone-arginine methyltransferase CARM1	+				+		0.781856	1.02872	0.736649	0.044666	0.059134	1.44015	0.699264	2.43199	3.31823
Q86YN1	DOLPP1	Dolichyldiphosphatase 1	+	+					0.781684	2.68931	2.31141	1.41769	0.88922	0.738036	0.387553	0.382321	0.324832
Q86YS6	RAB43	Ras-related protein Rab-43	+		+	+	+		0.781406	1.15196	1.79025	2.27459	3.25281	1.28517	2.13411	1.2649	2.77489
Q8IVM0;Q8IVM0-2	CCDC50	Coiled-coil domain-containing protein 50;Isoform 2 of Coiled-coil domain-containing protein 50	+		+		+	+	1.49816	0.839053	1.02984	1.81766	2.13711	2.24498	0.946905	2.92365	4.63538
Q8IW35	CEP97	Centrosomal protein of 97 kDa	+		+				0.781217	0.162777	0.0980753	1.90368	4.43568	0.821595	0.550687	0.790903	0.613451
Q8IWA0	WDR75	WD repeat-containing protein 75	+		+				0.780582	-0.454021	0.755593	-1.36809	1.9484	-0.852601	0.72668	-0.958	1.5825
Q8IWR0	ZC3H7A	Zinc finger CCCH domain-containing protein 7A	+				+		0.780561	-0.507114	0.411922	-1.08678	1.27062	-1.03562	1.05025	-1.33535	1.6056
Q8IWS0;Q8IWS0-5	PHF6	PHD finger protein 6;Isoform 5 of PHD finger protein 6	+				+			0.546335	0.212015	0.125972	0.155925	1.08641	0.397394	3.04422	2.531
Q8IXQ6;Q8IXQ6-2;Q8IXQ6-3	PARP9	Protein mono-ADP-ribosyltransferase PARP9;Isoform 2 of Protein mono-ADP-ribosyltransferase PARP9;Isoform 3 of Protein mono-ADP-ribosyltransferase PARP9	+		+				0.779342	1.11129	0.8172	1.487	1.78136	1.09265	1.10614	1.17249	1.56862
Q8IZ83	ALDH16A1	Aldehyde dehydrogenase family 16 member A1	+			+			0.777988	-0.267284	0.274845	0.126239	0.0969852	1.5034	1.84356	1.13597	1.9201
Q8N1G4	LRRC47	Leucine-rich repeat-containing protein 47	+				+		0.777791	1.03947	0.887822	0.231496	0.375102	-0.018383	0.0237074	2.42917	3.27884
Q8N3D4	EHBP1L1	EH domain-binding protein 1-like protein 1	+				+		0.777739	0.304849	0.258378	-0.82585	1.91043	-0.395472	0.45813	-1.06053	3.6857
Q8N7Y1	KIRREL3-AS3	Putative uncharacterized protein KIRREL3-AS3	+				+		0.776726	0.358907	0.665129	-2.19909	0.895379	0.0724613	0.0389434	1.29969	2.02359
Q8NBZ0	INO80E	INO80 complex subunit E	+			+			0.774446	1.13183	0.264219	-2.7734	0.709579	-2.33505	2.23117	-1.35261	0.898406
Q8NC51;Q8NC51-2	SERBP1	Plasminogen activator inhibitor 1 RNA-binding protein;Isoform 2 of Plasminogen activator inhibitor 1 RNA-binding protein	+		+	+	+		0.771323	0.82602	0.351973	3.54069	3.43332	3.27914	3.17602	3.40591	3.45202
Q8NCF5	NFATC2IP	NFATC2-interacting protein	+		+				0.771078	-0.170499	0.240022	-1.63792	1.8325	0.261841	0.48809	-0.576335	0.659021
Q8NEZ5	FBXO22	F-box only protein 22	+	+					0.770426	-1.22622	2.02549	-0.303444	0.404861	0.0427742	0.0479908	-0.0316451	0.0212536
Q8NFW8	CMAS	N-acylneuraminate cytidylyltransferase	+				+		0.769972	0.159491	0.371337	-0.125416	0.256975	-0.189594	0.909171	1.56842	3.23757
Q8TAT6;Q8TAT6-2	NPLOC4	Nuclear protein localization protein 4 homolog;Isoform 2 of Nuclear protein localization protein 4 homolog	+				+		0.769219	1.11904	0.670603	0.700617	0.688767	2.36689	0.754562	3.30973	3.53142
Q8TBC4	UBA3	NEDD8-activating enzyme E1 catalytic subunit	+	+					0.769084	3.39081	1.36576	0.583327	0.632397	0.579377	0.296354	1.54208	1.37192
Q8TCS8	PNPT1	Polyribonucleotide nucleotidyltransferase 1, mitochondrial	+				+		0.768864	0.542357	0.430176	-0.0913286	0.203859	0.61065	1.14777	2.4718	3.2009
Q8TDQ7;Q8TDQ7-2	GNPDA2	Glucosamine-6-phosphate isomerase 2;Isoform 2 of Glucosamine-6-phosphate isomerase 2	+				+	+	1.48675	0.505815	0.366842	0.860174	1.23086	1.14554	0.997567	1.39833	1.87333
Q8TEM1	NUP210	Nuclear pore membrane glycoprotein 210	+			+		+	1.47708	-0.297478	0.345003	-0.665573	1.22395	-1.12037	2.35808	-1.38185	1.51296
Q8TEW0;Q8TEW0-11;Q8TEW0-2	PARD3	Partitioning defective 3 homolog;Isoform 11 of Partitioning defective 3 homolog;Isoform 2 of Partitioning defective 3 homolog	+			+			0.768362	0.134555	0.0408624	2.10814	1.01387	2.60926	1.56308	1.90061	0.92787
Q8WU20	FRS2	Fibroblast growth factor receptor substrate 2	+		+	+			0.767679	1.06162	0.86346	2.50022	1.38126	2.83604	2.32983	1.15788	0.484469
Q8WUB8;Q8WUB8-3	PHF10	PHD finger protein 10;Isoform 3 of PHD finger protein 10	+			+			0.767601	0.35791	0.262071	1.07743	0.581355	1.31903	2.06171	0.737866	0.7567
Q8WUT4	LRRN4	Leucine-rich repeat neuronal protein 4	+				+		0.767049	-0.0292635	0.0306389	0.608175	0.337074	0.764782	1.04754	1.28383	1.80011
Q8WVQ1;Q8WVQ1-3	CANT1	Soluble calcium-activated nucleotidase 1;Isoform 3 of Soluble calcium-activated nucleotidase 1	+				+		0.766866	0.0491486	0.0381875	-0.677222	1.46608	-0.584376	0.589455	-1.49077	2.10325
Q8WX93;Q8WX93-3	PALLD	Palladin;Isoform 3 of Palladin	+		+	+	+		0.766669	0.264905	0.111779	3.47391	2.42731	2.82444	2.12815	2.95507	2.2149
Q92520	FAM3C	Protein FAM3C	+		+	+	+		0.766482	0.459595	0.265088	2.52699	2.16703	2.37501	1.96027	2.01361	1.98716
Q92526;Q92526-3	CCT6B	T-complex protein 1 subunit zeta-2;Isoform 3 of T-complex protein 1 subunit zeta-2	+				+		0.766439	-0.520189	0.191746	-1.0871	0.836753	-0.938523	0.626717	-1.33316	1.65976
Q92543;Q92543-2	SNX19	Sorting nexin-19;Isoform 2 of Sorting nexin-19	+		+		+		0.765762	-1.18386	1.12765	-2.21832	2.59336	-0.683904	1.01829	-1.58042	2.72085
Q92598;Q92598-2;Q92598-3	HSPH1	Heat shock protein 105 kDa;Isoform Beta of Heat shock protein 105 kDa;Isoform 3 of Heat shock protein 105 kDa	+	+					0.765125	-2.31492	1.97483	-0.517078	1.07139	-0.647679	0.946001	-0.86039	2.18264
Q92604	LPGAT1	Acyl-CoA:lysophosphatidylglycerol acyltransferase 1	+	+					0.765052	1.47853	2.01353	1.02492	0.643914	1.12619	0.735785	0.459236	1.71571
Q92616	GCN1	eIF-2-alpha kinase activator GCN1	+			+	+		0.764601	0.631385	0.477967	-0.072108	0.374753	2.38432	2.62147	2.44905	2.98267
Q92667	AKAP1	A-kinase anchor protein 1, mitochondrial	+			+	+	+	1.4724	-1.65456	1.23563	-1.95747	0.879387	-2.30456	2.03445	-2.46957	2.09043
Q92783;Q92783-2	STAM	Signal transducing adapter molecule 1;Isoform 2 of Signal transducing adapter molecule 1	+				+		0.76334	0.127771	0.0953378	-0.291856	0.39946	-0.335108	0.465602	1.98932	2.39465
Q92871	PMM1	Phosphomannomutase 1	+		+				0.763167	1.46983	0.95755	4.8973	2.52221	1.73021	0.621757	2.2081	0.798915
Q92890;Q92890-1	UFD1	Ubiquitin recognition factor in ER-associated degradation protein 1;Isoform Long of Ubiquitin recognition factor in ER-associated degradation protein 1	+		+	+	+		0.762951	1.02099	0.578022	2.53336	2.95319	2.56905	2.47825	2.4875	2.8484
Q92900;Q92900-2	UPF1	Regulator of nonsense transcripts 1;Isoform 2 of Regulator of nonsense transcripts 1	+				+		0.76278	0.399772	0.235962	-0.265739	1.2778	1.87085	1.12646	2.61491	4.27384
Q92922	SMARCC1	SWI/SNF complex subunit SMARCC1	+				+		0.762712	0.867049	0.308617	-0.277066	0.221542	1.00814	0.276827	3.54539	3.30589
Q92973;Q92973-2;Q92973-3	TNPO1	Transportin-1;Isoform 2 of Transportin-1;Isoform 3 of Transportin-1	+				+		0.762318	0.586058	0.35712	0.546232	0.274925	1.14542	1.85964	1.348	5.13377
Q93008;Q93008-3	USP9X	Probable ubiquitin carboxyl-terminal hydrolase FAF-X;Isoform 2 of Probable ubiquitin carboxyl-terminal hydrolase FAF-X	+				+		0.762226	0.152678	0.110144	0.0458129	0.0956478	0.742342	0.493226	2.23164	4.34277
Q93052	LPP	Lipoma-preferred partner	+			+	+		0.761581	-0.011597	0.00397558	2.06845	1.06227	2.3634	2.28513	2.22593	2.27556
Q93099	HGD	Homogentisate 1,2-dioxygenase	+				+		0.761581	-0.065012	0.043489	-1.16199	1.67702	-0.893749	1.11366	-1.29787	1.65871
Q96AT1	KIAA1143	Uncharacterized protein KIAA1143	+				+		0.761201	-0.0535749	0.0906911	0.189349	0.380907	-0.362817	0.28364	-1.79663	1.83369
Q96BN8	OTULIN	Ubiquitin thioesterase otulin	+				+		0.759928	0.57106	0.652042	0.235717	0.195616	-0.030022	0.0297317	1.99949	2.37996
Q96CN7	ISOC1	Isochorismatase domain-containing protein 1	+				+		0.759878	1.9813	0.515358	-0.368134	0.210964	-0.18855	0.178011	1.74787	2.13135
Q96DB5;Q96DB5-2	RMDN1	Regulator of microtubule dynamics protein 1;Isoform 2 of Regulator of microtubule dynamics protein 1	+				+	+	1.47085	0.267133	0.0844493	1.35717	0.822709	2.05675	0.981665	2.16175	1.43955
Q96DC9	OTUB2	Ubiquitin thioesterase OTUB2	+	+			+		0.759468	4.51388	4.53737	2.57254	0.567998	3.04971	1.04396	-1.43946	2.42336
Q96DE0;Q96DE0-3	NUDT16	U8 snoRNA-decapping enzyme;Isoform 3 of U8 snoRNA-decapping enzyme	+				+	+	1.46956	0.525372	0.265069	1.37169	0.815409	2.31502	1.33262	2.59785	3.50964
Q96EL2	MRPS24	28S ribosomal protein S24, mitochondrial	+	+					0.758758	1.47559	1.71828	2.24639	0.492314	0.271925	0.20614	0.269658	0.282032
Q96ER3	SAAL1	Protein SAAL1	+		+					-0.296579	0.354996	-1.47185	2.47808	-0.271497	0.600295	-0.354132	0.299553
Q96FN4	CPNE2	Copine-2	+		+				0.757981	-0.276965	0.103502	2.33219	1.68923	-0.875123	0.206717	-0.267015	0.102834
Q96FQ6	S100A16	Protein S100-A16	+				+		0.75772	1.43367	0.680519	0.3205	1.70197	2.7591	0.88147	4.10215	4.41436
Q96GY0	ZC2HC1A	Zinc finger C2HC domain-containing protein 1A	+		+		+		0.756214	0.367261	0.126693	-2.79463	1.58445	-2.18994	0.815706	-3.38573	2.0673
Q96HC4	PDLIM5	PDZ and LIM domain protein 5	+				+		0.756214	1.21356	1.12063	0.173363	0.131984	2.08915	0.932744	2.91854	4.76946
Q96HS1	PGAM5	Serine/threonine-protein phosphatase PGAM5, mitochondrial	+				+		0.75581	0.446822	0.238984	-1.37014	0.612032	-1.50557	0.957346	-1.91575	1.91792
Q96I36	COX14	Cytochrome c oxidase assembly protein COX14	+		+				0.755424	-3.18247	1.28353	-3.72053	1.36003	0.318049	0.342364	0.0699685	0.0564556
Q96K17	BTF3L4	Transcription factor BTF3 homolog 4	+			+	+		0.755172	2.70525	1.0454	0.161382	0.0320565	3.2622	2.0426	3.37385	2.0388
Q96KP4	CNDP2	Cytosolic non-specific dipeptidase	+	+					0.754767	-1.57669	2.6687	-0.290102	1.39902	-0.378213	1.47813	-0.59027	2.33923
Q96L92	SNX27	Sorting nexin-27	+				+		0.75472	0.112303	0.0447748	0.024656	0.00739167	-0.482696	0.59894	-1.41506	1.99895
Q96LD4	TRIM47	E3 ubiquitin-protein ligase TRIM47	+				+		0.754662	1.06949	0.502523	-0.5228	0.378049	-1.01298	0.672388	-1.64332	1.7035
Q96MG7	NSMCE3	Non-structural maintenance of chromosomes element 3 homolog	+				+		0.754609	-1.08022	0.485022	-1.56696	1.10663	-1.3457	0.652529	-1.90255	1.40607
Q96NC0	ZMAT2	Zinc finger matrin-type protein 2	+	+		+			0.754431	2.59129	1.63309	2.07468	0.990915	2.46477	1.79955	1.96765	0.920125
Q96PZ0;Q96PZ0-2	PUS7	Pseudouridylate synthase 7 homolog;Isoform 2 of Pseudouridylate synthase 7 homolog	+		+	+	+		0.753759	0.192712	0.136589	1.98575	2.62659	1.594	2.44172	1.58835	1.93218
Q96QK1	VPS35	Vacuolar protein sorting-associated protein 35	+		+	+	+		0.753581	0.514643	0.140872	3.31744	2.17286	3.11109	2.04744	3.00036	2.0256
Q96T51	RUFY1	RUN and FYVE domain-containing protein 1	+				+		0.752503	0.288935	0.189634	-0.199274	0.24654	0.592975	0.301651	2.47976	3.47558
Q99436	PSMB7	Proteasome subunit beta type-7	+				+		0.752498	-0.0462313	0.00639645	0.991075	0.190776	2.26556	0.514108	4.66603	1.96963
Q99536	VAT1	Synaptic vesicle membrane protein VAT-1 homolog	+			+	+		0.752336	2.0311	0.752804	1.38134	0.416251	4.168	2.68371	4.18237	3.11083
Q99747	NAPG	Gamma-soluble NSF attachment protein	+	+					0.751961	1.3073	1.64589	1.19901	0.638474	-0.472645	0.646285	-0.851394	1.34427
Q9BSJ8	ESYT1	Extended synaptotagmin-1	+				+		0.74983	0.560998	0.299301	-0.292433	0.28757	0.7229	0.237715	2.69966	2.67002
Q9BT09	CNPY3	Protein canopy homolog 3	+				+		0.748944	0.752761	0.11374	2.10721	0.278788	-0.667758	0.543249	5.5655	4.07838
Q9BTE3-2	MCMBP	Isoform 2 of Mini-chromosome maintenance complex-binding protein	+		+					0.97047	0.395686	1.35107	1.6909	0.492379	0.437812	0.466913	0.734887
Q9BUL5;Q9BUL5-4	PHF23	PHD finger protein 23;Isoform 4 of PHD finger protein 23	+				+		0.74878	0.683479	0.265852	-1.94238	0.973084	-1.45868	0.55247	-1.77823	1.48966
Q9BUL8	PDCD10	Programmed cell death protein 10	+			+	+		0.748238	0.0631628	0.136427	-0.236243	0.504229	1.34392	1.71915	1.23227	3.32647
Q9BUQ8	DDX23	Probable ATP-dependent RNA helicase DDX23	+		+	+	+		0.748059	0.346331	0.235432	2.80166	5.19614	2.46272	3.79925	2.35953	4.3212
Q9BVK6	TMED9	Transmembrane emp24 domain-containing protein 9	+				+		0.747931	0.917445	0.382633	0.284977	0.136759	-0.0582991	0.027879	3.4467	2.26592
Q9BVP2;Q9BVP2-2	GNL3	Guanine nucleotide-binding protein-like 3;Isoform 2 of Guanine nucleotide-binding protein-like 3	+				+		0.747245	-0.73753	0.852439	-1.16728	1.29965	-0.701936	0.909013	-1.34794	2.9224
Q9BW71	HIRIP3	HIRA-interacting protein 3	+		+				0.746912	-0.180579	0.114653	-1.62771	2.45966	-1.04156	0.79149	-0.265686	0.171808
Q9BWM7	SFXN3	Sideroflexin-3	+				+		0.746433	-1.27454	0.647299	-1.05458	1.15245	-1.10852	0.85581	-1.4411	1.81934
Q9BXL5	HEMGN	Hemogen	+				+		0.746064	-0.220118	0.0677989	-1.3772	0.752314	-0.961609	0.339646	-2.55199	1.39183
Q9BXP5;Q9BXP5-2;Q9BXP5-3;Q9BXP5-4	SRRT	Serrate RNA effector molecule homolog;Isoform 2 of Serrate RNA effector molecule homolog;Isoform 3 of Serrate RNA effector molecule homolog;Isoform 4 of Serrate RNA effector molecule homolog	+			+	+		0.745746	0.630809	0.219171	2.48476	0.902356	3.6512	4.04485	3.44228	4.03391
Q9BXR0	QTRT1	Queuine tRNA-ribosyltransferase catalytic subunit 1	+				+			2.00308	0.531032	-0.602761	0.200112	1.88496	0.540775	3.38699	2.84831
Q9BZE4	GTPBP4	GTP-binding protein 4	+		+	+	+		0.745291	-0.674145	0.418909	-1.3122	2.17815	-1.39842	2.60638	-1.35287	2.78789
Q9C0C2	TNKS1BP1	182 kDa tankyrase-1-binding protein	+				+			0.247759	0.43724	-0.318427	1.54008	-0.367497	0.621631	1.22028	2.4428
Q9GZL7	WDR12	Ribosome biogenesis protein WDR12	+				+	+	1.44797	0.612725	0.41962	1.50672	1.44252	2.11298	1.16471	2.73548	4.02223
Q9H0A0	NAT10	RNA cytidine acetyltransferase	+		+		+		0.744113	-0.726574	1.493	-1.22825	2.05461	-0.968521	0.879483	-1.10418	2.93414
Q9H0D6	XRN2	5'-3' exoribonuclease 2	+			+	+		0.744113	0.365259	0.188127	0.923915	0.457181	2.65903	2.71702	2.37456	3.0279
Q9H0S4;Q9H0S4-2	DDX47	Probable ATP-dependent RNA helicase DDX47;Isoform 2 of Probable ATP-dependent RNA helicase DDX47	+	+	+		+		0.743444	-1.37053	1.79098	-1.31471	1.77582	-1.03952	0.874694	-1.30558	1.69237
Q9H1C4	UNC93B1	Protein unc-93 homolog B1	+		+				0.743226	0.770087	0.651774	2.18648	1.63214	1.46331	0.961396	-0.521251	0.289509
Q9H1E5	TMX4	Thioredoxin-related transmembrane protein 4	+		+	+	+	+	1.44268	-3.19251	1.06943	-4.53733	4.24286	-4.74039	4.14383	-5.24838	4.09727
Q9H223	EHD4	EH domain-containing protein 4	+				+		0.742049	0.238193	0.12622	0.0567344	0.0555447	1.87935	1.08938	2.58943	3.80192
Q9H307	PNN	Pinin	+			+	+		0.741127	1.30009	0.571117	0.071111	0.15971	4.16293	5.63207	4.07293	4.47318
Q9H3S7	PTPN23	Tyrosine-protein phosphatase non-receptor type 23	+				+		0.740772	0.39356	0.240925	0.238112	0.192801	0.0766023	0.0488379	2.11771	2.00289
Q9H444	CHMP4B	Charged multivesicular body protein 4b	+		+	+	+	+	1.43576	0.395739	0.491306	1.78743	1.97536	1.80587	2.26252	1.85351	2.57715
Q9H446;Q9H446-2	RWDD1	RWD domain-containing protein 1;Isoform 2 of RWD domain-containing protein 1	+			+			0.7401	0.824197	0.776439	0.169097	0.209643	1.66228	2.36809	0.284105	0.223118
Q9H6S3;Q9H6S3-3	EPS8L2	Epidermal growth factor receptor kinase substrate 8-like protein 2;Isoform 3 of Epidermal growth factor receptor kinase substrate 8-like protein 2	+			+	+		0.739299	1.62837	0.766724	0.780133	0.525505	2.95254	3.77805	2.95782	4.29189
Q9HC35	EML4	Echinoderm microtubule-associated protein-like 4	+				+		0.737678	0.181334	0.299556	0.0177628	0.0308029	0.465861	0.483013	1.13444	2.20179
Q9HC38-2	GLOD4	Isoform 2 of Glyoxalase domain-containing protein 4	+	+					0.736938	-3.02772	1.86203	-1.25199	0.484431	-1.01494	0.550637	-1.92948	0.901277
Q9NP97	DYNLRB1	Dynein light chain roadblock-type 1	+			+	+		0.736436	0.939985	0.646707	1.67656	0.614176	2.50963	1.80507	2.29357	1.72898
Q9NPA3	MID1IP1	Mid1-interacting protein 1	+		+				0.736221	-0.618262	0.724918	-1.60431	1.6579	-1.00209	0.847268	-1.13627	0.941353
Q9NPG8	ZDHHC4	Palmitoyltransferase ZDHHC4	+			+			0.734773	1.08943	0.817983	1.05234	1.08084	1.71948	1.67123	1.26854	0.712965
Q9NQH7;Q9NQH7-3;Q9NQH7-4;Q9NQH7-5	XPNPEP3	Xaa-Pro aminopeptidase 3;Isoform 3 of Xaa-Pro aminopeptidase 3;Isoform 4 of Xaa-Pro aminopeptidase 3;Isoform 5 of Xaa-Pro aminopeptidase 3	+		+				0.734037	3.08741	1.17522	4.01746	2.1551	0.678977	0.350251	-0.48901	0.104614
Q9NRF8	CTPS2	CTP synthase 2	+				+		0.73392	0.32138	0.24345	0.777671	0.808634	-0.532554	0.479395	1.79384	1.6778
Q9NRZ7;Q9NRZ7-2;Q9NRZ7-3	AGPAT3	1-acyl-sn-glycerol-3-phosphate acyltransferase gamma;Isoform 2 of 1-acyl-sn-glycerol-3-phosphate acyltransferase gamma;Isoform 3 of 1-acyl-sn-glycerol-3-phosphate acyltransferase gamma	+	+		+	+		0.73374	-1.47845	1.65554	-1.12293	1.30423	-1.43648	1.60061	-1.55792	1.70576
Q9NSV4;Q9NSV4-4;Q9NSV4-6	DIAPH3	Protein diaphanous homolog 3;Isoform 4 of Protein diaphanous homolog 3;Isoform 6 of Protein diaphanous homolog 3	+	+					0.733688	-1.68364	1.85008	0.0210358	0.00960894	-0.493283	0.342847	-0.971044	0.845434
Q9NTZ6	RBM12	RNA-binding protein 12	+			+			0.733352	0.369004	0.705973	-0.210548	0.258876	1.20993	2.10833	1.03362	1.8992
Q9NUQ9	CYRIB	CYFIP-related Rac1 interactor B	+				+		0.731727	1.26251	0.644006	-0.712105	0.38574	1.72268	0.750432	3.21948	2.17731
Q9NVH1;Q9NVH1-2;Q9NVH1-3	DNAJC11	DnaJ homolog subfamily C member 11;Isoform 2 of DnaJ homolog subfamily C member 11;Isoform 3 of DnaJ homolog subfamily C member 11	+				+		0.731726	-1.40633	0.487483	-2.49679	1.06083	-1.92547	0.820438	-2.83568	1.47308
Q9NVM6	DNAJC17	DnaJ homolog subfamily C member 17	+			+			0.730501	0.720136	0.377767	1.38601	1.21618	1.83116	1.51262	0.904938	0.63664
Q9NWB6	ARGLU1	Arginine and glutamate-rich protein 1	+	+					0.729743	2.54835	2.02285	1.09041	0.964138	1.1878	1.05748	0.77179	0.659326
Q9NXE8	CWC25	Pre-mRNA-splicing factor CWC25 homolog	+				+		0.729424	1.17362	0.495622	1.05172	0.310791	1.71474	0.515521	2.97235	2.96625
Q9NYH9	UTP6	U3 small nucleolar RNA-associated protein 6 homolog	+		+	+	+		0.728675	0.148707	0.247557	-1.28748	2.22059	-1.37551	2.07605	-1.82566	2.29315
Q9NZ45	CISD1	CDGSH iron-sulfur domain-containing protein 1	+			+			0.728609	-0.283923	0.0883382	0.0232792	0.0149988	3.77753	2.49368	2.4253	0.721506
Q9NZD8	SPG21	Maspardin	+			+	+		0.72848	-1.22006	1.12341	-0.399676	0.22503	-1.54404	1.59542	-1.99813	1.8941
Q9NZM1;Q9NZM1-6	MYOF	Myoferlin;Isoform 6 of Myoferlin	+			+	+		0.727799	0.509911	0.805631	0.771447	0.872675	1.17036	2.98847	1.14216	3.6995
Q9NZN3	EHD3	EH domain-containing protein 3	+				+		0.727365	0.543684	0.978261	0.463052	1.34435	1.20669	0.935229	1.87748	3.68346
Q9P287	BCCIP	BRCA2 and CDKN1A-interacting protein	+			+	+	+	1.42374	0.467838	0.182018	0.630659	0.18532	2.04504	2.13867	2.63614	2.4542
Q9UBC2;Q9UBC2-2;Q9UBC2-3	EPS15L1	Epidermal growth factor receptor substrate 15-like 1;Isoform 2 of Epidermal growth factor receptor substrate 15-like 1;Isoform 3 of Epidermal growth factor receptor substrate 15-like 1	+				+		0.726663	0.277009	0.714142	-0.268635	1.66576	-0.348247	2.13346	1.57084	4.14446
Q9UBE0	SAE1	SUMO-activating enzyme subunit 1	+	+					0.726544	1.60695	1.46189	1.64398	0.715541	1.20259	0.711057	1.10172	0.732655
Q9UBQ7	GRHPR	Glyoxylate reductase/hydroxypyruvate reductase	+			+		+	1.41468	-1.11701	0.545499	-1.44958	1.34588	-1.60939	1.64804	-2.07173	1.23159
Q9UBV8	PEF1	Peflin	+		+	+	+		0.726544	0.428944	0.11977	3.38054	1.90588	2.97371	1.67129	2.78431	1.68322
Q9UGI8;Q9UGI8-2	TES	Testin;Isoform 2 of Testin	+			+	+		0.72446	0.360544	0.273061	0.14934	0.294173	2.36715	4.32233	2.05311	3.00752
Q9UHD8;Q9UHD8-2;Q9UHD8-5;Q9UHD8-7	SEPTIN9	Septin-9;Isoform 2 of Septin-9;Isoform 5 of Septin-9;Isoform 7 of Septin-9	+		+	+	+		0.723512	-0.0920343	0.0574085	2.05517	2.05002	1.67688	1.86585	1.43024	1.586
Q9UHG3	PCYOX1	Prenylcysteine oxidase 1	+				+		0.72262	1.10122	0.653167	-0.431641	0.519368	-1.02813	1.74317	-1.1435	2.17567
Q9UI30;Q9UI30-2	TRMT112	Multifunctional methyltransferase subunit TRM112-like protein;Isoform 2 of Multifunctional methyltransferase subunit TRM112-like protein	+				+	+	1.40081	-0.1759	0.157544	-0.714405	0.758328	-1.14328	1.68287	-1.2528	1.72762
Q9UIQ6;Q9UIQ6-2;Q9UIQ6-3	LNPEP	Leucyl-cystinyl aminopeptidase;Isoform 2 of Leucyl-cystinyl aminopeptidase;Isoform 3 of Leucyl-cystinyl aminopeptidase	+			+	+		0.722172	1.74127	0.956398	1.12836	0.372493	2.54192	1.41084	2.44805	1.37516
Q9UKD2	MRTO4	mRNA turnover protein 4 homolog	+			+	+		0.721553	1.77026	0.85125	1.30764	0.555356	3.57353	6.28262	3.43966	5.86245
Q9UMS4	PRPF19	Pre-mRNA-processing factor 19	+		+				0.721013	0.248796	0.0953178	2.79074	1.91211	1.67154	0.703351	0.257763	0.150226
Q9UNS1;Q9UNS1-2	TIMELESS	Protein timeless homolog;Isoform 2 of Protein timeless homolog	+		+		+		0.720709	-0.205479	0.082508	-1.42651	1.95487	-0.168724	0.104411	-1.4164	2.38989
Q9UPT9	USP22	Ubiquitin carboxyl-terminal hydrolase 22	+	+	+				0.720211	-3.35306	1.3616	-3.28471	1.66289	-2.00435	0.647982	0.0622679	0.0197837
Q9Y224	RTRAF	RNA transcription, translation and transport factor protein	+		+	+	+		0.71988	0.981156	0.310635	4.27583	3.13589	4.1769	4.41949	3.98481	4.44077
Q9Y266	NUDC	Nuclear migration protein nudC	+				+		0.719843	-1.34766	0.855473	-0.71337	1.46312	-0.997156	2.20134	-1.26442	3.34077
Q9Y2A7;Q9Y2A7-2	NCKAP1	Nck-associated protein 1;Isoform 2 of Nck-associated protein 1	+			+	+		0.719037	0.575049	0.332592	1.36759	0.734131	1.89067	1.98824	1.81866	2.02254
Q9Y2D5-6	AKAP2	Isoform 4 of A-kinase anchor protein 2	+				+		0.718859	1.63034	0.785917	0.824195	0.83348	2.82685	0.953722	4.17117	4.24622
Q9Y2Q5;Q9Y2Q5-2	LAMTOR2	Ragulator complex protein LAMTOR2;Isoform 2 of Ragulator complex protein LAMTOR2	+			+			0.718433	2.39011	1.34883	1.35255	0.781629	2.77837	2.10374	0.550878	0.158026
Q9Y316;Q9Y316-2;Q9Y316-3	MEMO1	Protein MEMO1;Isoform 2 of Protein MEMO1;Isoform 3 of Protein MEMO1	+		+	+	+		0.718204	1.24598	0.678708	3.16483	3.107	2.69811	2.82763	2.751	3.07831
Q9Y3A5	SBDS	Ribosome maturation protein SBDS	+	+					0.717872	-2.37725	2.84569	-0.48105	0.783143	-1.05771	2.32536	-0.857064	2.00053
Q9Y3C6	PPIL1	Peptidyl-prolyl cis-trans isomerase-like 1	+		+	+	+		0.717472	0.322071	0.22904	2.41553	2.88045	1.9265	3.15089	1.97311	3.13385
Q9Y3I0	RTCB	RNA-splicing ligase RtcB homolog	+		+	+			0.717156	-0.070727	0.178428	1.33838	2.16437	1.1003	2.38366	1.01713	2.59007
Q9Y4G6	TLN2	Talin-2	+	+					0.716648	-3.06146	2.32489	-0.506765	1.29689	-0.54558	1.20231	-0.846082	1.68556
Q9Y5B9	SUPT16H	FACT complex subunit SPT16	+			+	+		0.71586	0.346795	0.310258	0.546996	0.201572	1.75192	1.78592	1.72453	1.83149
Q9Y5X2	SNX8	Sorting nexin-8	+		+				0.715283	-0.2106	0.147223	1.90818	1.41178	0.598701	0.686022	0.804782	0.686946
Q9Y678	COPG1	Coatomer subunit gamma-1	+		+				0.715124	0.956416	0.553567	1.40882	1.79698	1.18899	1.58945	1.06342	1.49632
Q9Y6Y8	SEC23IP	SEC23-interacting protein	+				+		0.714966	0.437482	0.606821	0.050854	0.0493814	0.273793	0.118322	1.74098	2.60326
