# Supplementary material for: Proteomic Changes Induced by the Immunosuppressant Everolimus in Human Podocytes
Source: Int J Mol Sci. 2024 Jul 4;25(13):7336. doi: 10.3390/ijms25137336 (PMC11242170; doi:10.3390/ijms25137336)
Supplement: Supplementary file 1 [file ijms-25-07336-s001.zip › Supplementary Table S6.xlsx]

## Sheet: Table S6
Supplementary Table S6. List of all statistically significant proteins identified in supernatants of the podocytes treated with EVE
Uniprot Ids	Gene Name	Protein name	ANOVA Significant sup	Significant Podocyte EVE 10 nM sup_Podocyte CTR sup	Significant Podocyte EVE 100 nM sup_Podocyte CTR sup	Significant Podocyte EVE 200 nM sup_Podocyte CTR sup	Significant Podocyte EVE 500 nM sup_Podocyte CTR sup	Correlation Sup Dose	Whole VIP-Score	Fold Change Podocyte EVE 10 nM sup_Podocyte CTR sup	P-value Podocyte EVE 10 nM sup_Podocyte CTR sup	Fold Change Podocyte EVE 100 nM sup_Podocyte CTR sup	P-value Podocyte EVE 100 nM sup_Podocyte CTR sup	Fold Change Podocyte EVE 200 nM sup_Podocyte CTR sup	P-value Podocyte EVE 200 nM sup_Podocyte CTR sup	Fold Change Podocyte EVE 500 nM sup_Podocyte CTR sup	P-value Podocyte EVE 500 nM sup_Podocyte CTR sup
A0A087WT44;P30519;P30519-2	HMOX2	Heme oxygenase (biliverdin-producing);Heme oxygenase 2;Isoform 2 of Heme oxygenase 2	+				+		1.3849	0.551473	0.365097	0.726602	1.08263	0.47181	0.668761	1.30691	1.83992
A0A087WUF3;K7EIU8;Q13485	SMAD4	Mothers against decapentaplegic homolog;Mothers against decapentaplegic homolog;Mothers against decapentaplegic homolog 4	+			+			1.38465	-2.1154	0.520175	-0.672764	0.373745	-2.51856	2.54104	-0.992503	0.310293
A0A087WVD9;Q96NT3;Q96NT3-2;Q96NT3-3	GUCD1	Protein GUCD1;Protein GUCD1;Isoform 2 of Protein GUCD1;Isoform 3 of Protein GUCD1	+	+					1.37992	-1.77738	1.59848	-1.5903	1.23326	-1.54827	0.89278	-1.46975	1.08389
A0A087WXK8;Q9H4H8	FAM83D	Chromosome 20 open reading frame 129;Protein FAM83D	+		+		+		1.37251	-2.1269	1.11346	-1.7281	2.56859	-2.13494	0.713531	-2.02228	2.28679
A0A087WYF6;E7ESD2;Q641Q2;Q641Q2-2	WASHC2A	WASH complex subunit 2A;WASH complex subunit 2A;WASH complex subunit 2A;Isoform 2 of WASH complex subunit 2A	+		+				1.36622	0.421763	0.213629	2.15013	1.39039	0.955266	0.296972	1.15934	0.714496
A0A087WYT3;Q15185;Q15185-4	PTGES3	Prostaglandin E synthase 3;Prostaglandin E synthase 3;Isoform 4 of Prostaglandin E synthase 3	+	+					1.36092	-1.41943	1.79566	-0.434273	0.237056	0.420216	0.437704	0.286114	0.230019
A0A087WZ97;A0A087WZK6;A0A087X2C2;Q5T7M9	DIPK1A	Divergent protein kinase domain 1A	+	+					1.3589	-9.35319	2.79646	-4.29032	0.360242	0.871765	0.513219	-0.411584	0.334896
A0A087X0X3;P52272;P52272-2	HNRNPM	Heterogeneous nuclear ribonucleoprotein M;Heterogeneous nuclear ribonucleoprotein M;Isoform 2 of Heterogeneous nuclear ribonucleoprotein M	+		+	+			1.35858	1.17246	0.659016	3.57212	2.27772	3.3722	2.19618	1.82627	0.971268
A0A087X295;Q9NNW5	WDR6	WD repeat-containing protein 6	+			+			1.35395	-0.522468	0.497715	-1.12175	1.28217	-1.83779	1.55114	0.0910521	0.032359
A0A087X2I1;P62333	PSMC6	26S proteasome regulatory subunit 10B	+	+					2.4937	-1.3847	1.58873	-0.562695	0.526818	-0.529102	0.62609	-1.19883	0.455371
A0A096LP25	AAK1	AP2-associated protein kinase 1	+		+		+		1.35288	1.59118	1.15715	2.1457	1.51473	1.95493	1.36372	1.94695	1.40029
A0A0A0MQR2;Q9BY42	RTF2	Replication termination factor 2	+				+		1.34085	0.373871	0.135615	1.47022	0.648077	-0.960101	0.214932	2.29055	2.50696
A0A0A0MRR7;P09234	SNRPC	U1 small nuclear ribonucleoprotein C	+			+			1.33506	0.912064	0.611092	-1.1398	0.551782	1.93986	1.97389	1.40288	1.40253
A0A0B4J1R4;P32754;P32754-2	HPD	4-hydroxyphenylpyruvate dioxygenase;4-hydroxyphenylpyruvate dioxygenase;Isoform 2 of 4-hydroxyphenylpyruvate dioxygenase	+	+					1.32016	3.24257	2.79256	1.31939	0.775146	0.163133	0.0776971	1.53853	0.653425
A0A0B4J2B4;K7ELC2;K7EM56;P62841;S4R417	RPS15	40S ribosomal protein S15	+	+					1.31904	-2.63348	1.39203	-1.11013	0.321157	-1.7697	0.559953	-1.12487	0.570431
A0A0B4J2C3;P13693;Q5W0H4	TPT1	Translationally-controlled tumor protein	+				+		1.30962	0.0180254	0.0127831	1.17152	1.31298	0.91385	0.638751	1.48809	1.56536
A0A0C4DG88;P14859;P14859-2;P14859-3;P14859-4;P14859-5;P14859-6	POU2F1	POU domain protein (Fragment);POU domain, class 2, transcription factor 1;Isoform 2 of POU domain, class 2, transcription factor 1;Isoform 3 of POU domain, class 2, transcription factor 1;Isoform 4 of POU domain, class 2, transcription factor 1;Isoform 5 of POU domain, class 2, transcription factor 1;Isoform 6 of POU domain, class 2, transcription factor 1	+			+			1.30092	0.379186	0.155727	0.415752	0.205718	1.71651	1.94688	0.297613	0.111411
A0A0C4DGD4;H0YB09;H0YB62;Q7Z3D6;Q7Z3D6-2;Q7Z3D6-3;Q7Z3D6-4;Q7Z3D6-5	DGLUCY	D-glutamate cyclase, mitochondrial (Fragment);D-glutamate cyclase, mitochondrial (Fragment);D-glutamate cyclase, mitochondrial (Fragment);D-glutamate cyclase, mitochondrial;Isoform 2 of D-glutamate cyclase, mitochondrial;Isoform 3 of D-glutamate cyclase, mitochondrial;Isoform 4 of D-glutamate cyclase, mitochondrial;Isoform 5 of D-glutamate cyclase, mitochondrial	+	+		+			1.29776	-6.21629	1.6518	-3.61414	1.04362	-4.62169	1.3976	-5.30651	1.31391
A0A0G2JQD6;Q8IXL6	FAM20C	Extracellular serine/threonine protein kinase FAM20C (Fragment);Extracellular serine/threonine protein kinase FAM20C	+	+					1.27812	-1.87986	1.52257	0.77726	1.48365	0.221443	0.217262	0.711442	1.33402
A0A0R4J2E8;A8MXP9;P43243	MATR3	Matrin-3	+	+					1.2749	3.53413	2.00091	-0.65016	0.38008	-2.02088	0.796706	-0.495327	0.213239
A0A0U1RQI6;A0A804HJG7;E3W994;E7ERI8;E7EW49;J3KR49;O75122;O75122-3	CLASP2	CLIP-associating protein 2;CLIP-associating protein 2;CLIP-associating protein 2;CLIP-associating protein 2;CLIP-associating protein 2;CLIP-associating protein 2;CLIP-associating protein 2;Isoform 3 of CLIP-associating protein 2	+		+				1.27391	-1.20527	0.603744	-2.86742	2.30607	-0.891636	0.437648	-0.607544	0.393388
A0A1W2PPU4;A0A8I5KRZ3;A0A8I5KW48;A0A8I5QJ58;Q06124;Q06124-1	PTPN11	Protein-tyrosine-phosphatase;Protein-tyrosine-phosphatase;Tyrosine-protein phosphatase non-receptor type 11;Protein-tyrosine-phosphatase;Tyrosine-protein phosphatase non-receptor type 11;Isoform 2 of Tyrosine-protein phosphatase non-receptor type 11	+			+			1.26552	-0.791571	1.26207	-0.957586	1.82102	-1.37331	2.34585	-1.1651	1.53962
A0A1X7SBZ2;A0A5H1ZRQ2;Q92841	DDX17	RNA helicase;RNA helicase;Probable ATP-dependent RNA helicase DDX17	+			+			1.26452	0.747551	1.15043	0.440659	0.465088	1.32043	2.75875	0.623514	1.77566
A0A286YF23;A0A2R8YFM0;Q96JP2	MYO15B	Unconventional myosin-XVB	+				+		1.25877	2.22401	0.612441	0.318011	0.208088	0.534001	0.572161	3.32166	1.36161
A0A2Q3DQE3;H0Y6G2;Q13555;Q13555-10;Q13555-11;Q13555-2;Q13555-3;Q13555-4;Q13555-5;Q13555-6;Q13555-7;Q13555-8;Q13555-9;Q5SWX3	CAMK2G	Calcium/calmodulin-dependent protein kinase;Calcium/calmodulin-dependent protein kinase;Calcium/calmodulin-dependent protein kinase type II subunit gamma;Isoform 10 of Calcium/calmodulin-dependent protein kinase type II subunit gamma;Isoform 11 of Calcium/calmodulin-dependent protein kinase type II subunit gamma;Isoform 2 of Calcium/calmodulin-dependent protein kinase type II subunit gamma;Isofor…	+		+		+		1.25722	-0.71387	0.843557	-1.66799	1.68667	-1.08413	0.851456	-2.1394	1.53615
A0A2R8Y3N3;A0A2R8Y5P7;D6RB22;P49590;P49590-2	HARS2	Histidine--tRNA ligase;Histidine--tRNA ligase;Histidine--tRNA ligase;Histidine--tRNA ligase, mitochondrial;Isoform 2 of Histidine--tRNA ligase, mitochondrial	+		+		+		1.24764	2.35568	1.14814	-3.40448	1.4592	-1.17087	0.26053	-4.34458	1.99856
A0A2R8Y4T4;A0A2R8Y765;A0A2R8Y7I9;A0A2R8Y7U4;A0A2R8Y855;A0A2R8YES3;A0A2U3TZQ7;B4DGM3;Q969G3;Q969G3-2;Q969G3-3;Q969G3-4;Q969G3-5;Q969G3-6	SMARCE1	SWI/SNF-related matrix-associated actin-dependent regulator of chromatin subfamily E member 1;SWI/SNF-related matrix-associated actin-dependent regulator of chromatin subfamily E member 1;SWI/SNF-related matrix-associated actin-dependent regulator of chromatin subfamily E member 1;SWI/SNF-related matrix-associated actin-dependent regulator of chromatin subfamily E member 1;SWI/SNF-related matrix-…	+			+			1.24134	1.17889	0.569447	0.521068	0.219898	1.9511	3.40272	0.612824	0.245449
A0A2R8Y5Y7;P32969	RPL9	60S ribosomal protein L9	+				+		1.23502	-2.86324	0.420013	-1.59213	0.937577	-3.926	0.695886	-3.67867	1.4518
A0A2R8Y6G7;E9PKG6;P80303;P80303-2	NUCB2	Nucleobindin-2;Nucleobindin-2;Nucleobindin-2;Isoform 2 of Nucleobindin-2	+				+		1.23142	0.635846	0.301776	1.62004	1.32343	1.45596	0.657543	2.65493	1.87815
A0A2R8YEF5;M0R208;Q16740	CLPP	Endopeptidase Clp (Fragment);ATP-dependent Clp protease proteolytic subunit;ATP-dependent Clp protease proteolytic subunit, mitochondrial	+	+					1.22852	3.22829	2.53116	1.20185	0.658048	1.09397	0.659618	2.55118	1.60065
A0A2R8YF87;H3BMM5;Q96AX1	VPS33A	Vacuolar protein sorting-associated protein 33A	+				+		1.22745	-1.45477	0.444634	0.547112	0.704079	-0.884278	0.192321	1.27093	2.48492
A0A3B3IRL2;O75629	CREG1	Cellular repressor of E1A-stimulated genes 1, isoform CRA_a;Protein CREG1	+	+					1.21536	3.59018	1.51667	-0.639537	0.223838	0.697611	0.261775	-0.730065	0.219751
A0A3B3ISR2;B4DPQ0;F5H2D0;P00736	C1R	Complement subcomponent C1r;Complement subcomponent C1r;Complement subcomponent C1r;Complement C1r subcomponent	+			+			1.2092	-0.317266	0.480592	-0.870426	1.93678	-1.30905	2.91108	-1.05037	1.20082
A0A3B3ITN8;Q8NFJ5	GPRC5A	Retinoic acid-induced protein 3	+	+	+	+	+		1.20657	-1.22919	3.0809	-2.15852	3.09727	-3.09032	1.52054	-1.46135	2.7461
A0A3B3IU24;Q92743	HTRA1	Serine protease HTRA1	+	+					1.20592	-1.44396	1.71516	-0.254959	0.200367	-0.692819	0.660934	-0.477435	0.549211
A0A3B3IUC4;A0A6Q8PFA9;P06280	GLA	Alpha-galactosidase;Alpha-galactosidase;Alpha-galactosidase A	+			+	+	+	2.37888	-0.838208	1.06598	-1.33388	1.58162	-1.55351	1.59475	-1.60385	3.17059
A0A499FJK2;P01137	TGFB1	Transforming growth factor beta;Transforming growth factor beta-1 proprotein	+	+					1.19287	1.22703	2.31594	-0.948703	0.851423	-0.242478	0.243042	-0.772332	0.20731
A0A5F9ZHM4;P07195	LDHB	L-lactate dehydrogenase;L-lactate dehydrogenase B chain	+				+		1.18438	0.276178	0.337292	-0.982957	0.977219	-0.640828	0.70537	-1.25866	1.78551
A0A669KAY5;A0A669KB27	DUS4L-BCAP29	DUS4L-BCAP29 readthrough	+	+					1.18434	8.14218	3.8464	0.822987	0.490229	3.01565	0.47216	-0.0715458	0.0221617
A0A6I8PIP2;A0A804H3B5;O75071	EFCAB14	EF-hand calcium-binding domain-containing protein 14	+	+					1.18372	2.40633	1.46151	-1.35306	0.99174	-0.859131	0.367483	-1.84934	1.04406
A0A6Q8PGB0;P24928	POLR2A	DNA-directed RNA polymerase subunit;DNA-directed RNA polymerase II subunit RPB1	+				+		1.17854	-1.07094	1.18677	-0.538927	0.143773	0.772607	0.333567	-1.42295	1.60017
A0A7I2U302;P08473	MME	Neprilysin	+	+					1.17827	3.39146	2.15224	1.62351	0.675691	1.5007	0.869432	1.73076	0.510324
A0A7I2V2F9;E7EUI6;H7C4K3;P05556	ITGB1	Integrin beta;Integrin beta;Integrin beta;Integrin beta-1	+		+	+			1.17807	-0.558791	0.575764	-2.17695	3.10044	-2.15785	1.42198	-0.655773	1.28181
A0A7I2V2M5;A0A7I2V430;A0A7I2V4F0;A0A7I2YQ77;Q92499	DDX1	ATP-dependent RNA helicase DDX1;ATP-dependent RNA helicase DDX1;ATP-dependent RNA helicase DDX1;RNA helicase;ATP-dependent RNA helicase DDX1	+	+	+	+			1.17218	1.27915	1.70226	1.23687	1.91278	1.35571	2.74247	1.12827	1.6162
A0A7I2V2Q8;A0A7I2V466;A0A7I2V6E3;A0A7I2YQT5;P53634	CTSC	Dipeptidyl peptidase 1;Dipeptidyl peptidase 1;Dipeptidyl-peptidase I;Dipeptidyl peptidase 1;Dipeptidyl peptidase 1	+		+		+		1.17209	-0.451715	0.213841	1.73385	1.48779	1.66124	1.22565	1.84512	1.59307
A0A7I2V370;P21964;P21964-2	COMT	Catechol O-methyltransferase;Catechol O-methyltransferase;Isoform Soluble of Catechol O-methyltransferase	+				+		1.16959	-2.33216	1.36439	-2.79561	1.18615	-2.4481	0.930792	-2.10203	1.50877
A0A7P0T9U7;Q15637-5	SF1	Splicing factor 1;Isoform 5 of Splicing factor 1	+			+			1.14914	0.879718	0.284982	0.362175	0.0848151	2.2804	1.37366	1.22425	0.796764
A0A7P0TA83;J3KQ66;P78509;P78509-2;P78509-3	RELN	Reelin;Reelin;Reelin;Isoform 2 of Reelin;Isoform 3 of Reelin	+	+					1.14527	-1.38328	1.98524	0.0720978	0.0474702	-0.736403	1.33552	-0.0778538	0.0452059
A0A7P0TB24;H7C1Q6;Q9NXE4;Q9NXE4-3;Q9NXE4-4	SMPD4	Sphingomyelin phosphodiesterase 4;Sphingomyelin phosphodiesterase 4 (Fragment);Sphingomyelin phosphodiesterase 4;Isoform 3 of Sphingomyelin phosphodiesterase 4;Isoform 4 of Sphingomyelin phosphodiesterase 4	+				+	+	2.2642	-0.169655	0.0314096	-0.942657	0.295588	-2.56808	1.30148	-4.445	1.54122
A0A804HI32;A0A804HL50;Q86XX4;Q86XX4-2;Q86XX4-5	FRAS1	Extracellular matrix organizing protein FRAS1;Extracellular matrix organizing protein FRAS1;Extracellular matrix organizing protein FRAS1;Isoform 2 of Extracellular matrix organizing protein FRAS1;Isoform 5 of Extracellular matrix organizing protein FRAS1	+			+	+		1.13753	-0.777824	0.414695	-2.66456	0.993863	-2.20782	1.62321	-2.39127	1.81357
A0A804HIY3;Q9NQ90;Q9NQ90-2	ANO2	Anoctamin;Anoctamin-2;Isoform 2 of Anoctamin-2	+		+		+		1.13719	1.66953	1.04361	-4.27122	2.08268	-2.70819	0.682867	-3.62086	1.97746
A0A8I5KR70;Q7Z4Q2	HEATR3	HEAT repeat-containing protein 3 (Fragment);HEAT repeat-containing protein 3	+				+		1.13637	-0.118744	0.110679	1.10215	1.12474	0.39911	0.318067	1.56512	2.37578
A0A8I5KWY9;Q08378	GOLGA3	Golgin subfamily A member 3	+		+				2.1858	-3.00151	0.63561	1.7571	1.53691	0.19776	0.0554925	0.638942	0.247329
A0A8I5KZ38;P35580-2;P35580-4	MYH10	Myosin-10;Isoform 2 of Myosin-10;Isoform 4 of Myosin-10	+	+					1.12466	-1.14932	3.02463	-0.719155	2.6442	-0.594504	0.975865	-0.599247	1.6032
A0A8J9AUI2;Q15042;Q15042-3	RAB3GAP1	Rab3 GTPase-activating protein catalytic subunit;Rab3 GTPase-activating protein catalytic subunit;Isoform 2 of Rab3 GTPase-activating protein catalytic subunit	+	+					1.12373	4.21133	1.46784	1.11541	0.418877	1.70558	0.40631	0.865599	0.303679
A0A8Q3WMA7;P23246	SFPQ	Splicing factor, proline- and glutamine-rich;Splicing factor, proline- and glutamine-rich	+			+			1.11347	0.170111	0.292305	0.973278	0.980369	1.6449	1.96598	1.38352	1.31776
A1X283	SH3PXD2B	SH3 and PX domain-containing protein 2B	+	+		+			1.11152	2.34563	1.59919	1.3525	0.886466	1.90937	1.45353	1.07713	0.543725
A6NGP5;Q9H910;Q9H910-3	JPT2	Jupiter microtubule-associated homolog 2;Jupiter microtubule associated homolog 2;Isoform 3 of Jupiter microtubule associated homolog 2	+		+	+	+	+	2.0916	1.30323	1.34908	1.93461	1.56884	2.15121	1.7419	2.42842	2.04688
A8MW49;P07148	FABP1	Fatty acid-binding protein, liver;Fatty acid-binding protein, liver	+			+			1.10266	-0.0814403	0.0397846	-1.38873	0.817794	-3.4487	1.4083	-1.37295	0.817953
B0QYN7;H3BQQ9;P63279	UBE2I	SUMO-conjugating enzyme UBC9;SUMO-conjugating enzyme UBC9 (Fragment);SUMO-conjugating enzyme UBC9	+				+	+	1.96871	1.13907	0.894781	1.71028	1.33331	1.73258	1.01294	1.84235	1.52593
B0YIW2;P02656	APOC3	Apolipoprotein C-III	+	+					1.10187	3.09546	2.21018	0.693701	0.219348	0.920242	0.471886	-0.981435	0.478491
B3KTM8;H0YLJ3;Q9UBU8-2	MORF4L1	Mortality factor 4-like protein 1;Mortality factor 4-like protein 1;Isoform 2 of Mortality factor 4-like protein 1	+		+				1.09734	0.812074	0.215328	4.13249	1.86884	1.5727	0.560808	0.414901	0.1457
B4DN67;Q5W0F9;Q5W0G0;Q96J84;Q96J84-2;Q96J84-3	KIRREL1	Kin of IRRE-like protein 1;Kin of IRRE-like protein 1;Kin of IRRE-like protein 1;Kin of IRRE-like protein 1;Isoform 2 of Kin of IRRE-like protein 1;Isoform 3 of Kin of IRRE-like protein 1	+		+		+		1.09313	-0.250035	0.71321	-2.18619	3.57958	-0.799113	0.833499	-1.55549	2.17966
B4DR24;I3L1K0;I3L2L7;I3L2V3;Q9NX65;Q9NX65-2;Q9NX65-3	ZSCAN32	Zinc finger and SCAN domain-containing protein 32;Zinc finger and SCAN domain-containing protein 32 (Fragment);Zinc finger and SCAN domain-containing protein 32;Zinc finger and SCAN domain-containing protein 32;Zinc finger and SCAN domain-containing protein 32;Isoform 2 of Zinc finger and SCAN domain-containing protein 32;Isoform 3 of Zinc finger and SCAN domain-containing protein 32	+	+		+			1.09175	-1.63504	1.47457	-1.43346	0.667296	-1.98257	2.41774	-1.78631	1.02292
B4E3T4;Q93062;Q93062-2;Q93062-3;Q93062-4;Q93062-5	RBPMS	HCG2043421, isoform CRA_c;RNA-binding protein with multiple splicing;Isoform B of RNA-binding protein with multiple splicing;Isoform C of RNA-binding protein with multiple splicing;Isoform D of RNA-binding protein with multiple splicing;Isoform E of RNA-binding protein with multiple splicing	+			+	+	+	1.96413	0.484841	0.310221	2.5661	1.90201	2.80369	2.3096	2.91951	2.35622
B5MC96;F6TR53;Q53T59	HS1BP3	HCLS1-binding protein 3	+		+				1.08921	0.33174	0.437683	-3.39759	1.48438	-2.31575	0.84428	-0.734845	0.472331
B5MCZ9;Q16769;Q16769-2	QPCT	Glutaminyl-peptide cyclotransferase (Fragment);Glutaminyl-peptide cyclotransferase;Isoform 2 of Glutaminyl-peptide cyclotransferase	+		+				1.08614	-1.0957	1.03006	-1.65982	1.59236	-1.82856	1.39026	-1.80034	1.06004
B5MDL5;P53778;P53778-2	MAPK12	Mitogen-activated protein kinase;Mitogen-activated protein kinase 12;Isoform 2 of Mitogen-activated protein kinase 12	+			+			1.08419	-0.159202	0.0507627	1.03719	0.146508	-2.05089	1.68493	0.440822	0.0735404
B9ZVN9;O95602	POLR1A	DNA-directed RNA polymerase subunit;DNA-directed RNA polymerase I subunit RPA1	+			+			1.08122	-2.37336	0.72932	-1.76044	0.616446	-3.44845	2.05367	0.218172	0.0360114
C9JEV6;Q9UJ70;Q9UJ70-2	NAGK	N-acetyl-D-glucosamine kinase;N-acetyl-D-glucosamine kinase;Isoform 2 of N-acetyl-D-glucosamine kinase	+		+				1.07179	0.402905	0.329512	-2.09859	1.76054	-1.31399	1.05742	-1.52773	1.32776
C9JS59;Q5XPI4;Q5XPI4-2	RNF123	E3 ubiquitin-protein ligase RNF123;E3 ubiquitin-protein ligase RNF123;Isoform 2 of E3 ubiquitin-protein ligase RNF123	+		+				1.06605	-2.37406	1.19451	-1.91291	2.72364	-0.942945	0.572719	-0.578514	0.280307
D3DPS3;Q3KQU3;Q3KQU3-2;Q3KQU3-4	MAP7D1	Arginine/proline rich coiled-coil 1, isoform CRA_b;MAP7 domain-containing protein 1;Isoform 2 of MAP7 domain-containing protein 1;Isoform 4 of MAP7 domain-containing protein 1	+			+			1.06361	0.372897	0.508161	1.2112	1.43105	1.50713	1.65816	1.37692	1.09946
D6RGW0;Q6P179;Q6P179-2;Q6P179-3;Q6P179-4	ERAP2	Endoplasmic reticulum aminopeptidase 2 (Fragment);Endoplasmic reticulum aminopeptidase 2;Isoform 2 of Endoplasmic reticulum aminopeptidase 2;Isoform 3 of Endoplasmic reticulum aminopeptidase 2;Isoform 4 of Endoplasmic reticulum aminopeptidase 2	+				+		1.06048	-1.02617	0.708869	-1.4557	1.30151	-0.481375	0.889308	-1.76335	2.08264
E5RJR5;P63208	SKP1	S-phase kinase-associated protein 1	+			+			1.05934	-1.32736	0.74816	-0.889622	0.190559	-2.32578	1.43748	-0.969077	0.292618
E7EMS2;G3V2V8;G3V3D1;G3V3E8;H0YIZ1;J3KMY5;P61916;P61916-2	NPC2	NPC intracellular cholesterol transporter 2;NPC intracellular cholesterol transporter 2 (Fragment);NPC intracellular cholesterol transporter 2 (Fragment);NPC intracellular cholesterol transporter 2;NPC intracellular cholesterol transporter 2 (Fragment);NPC intracellular cholesterol transporter 2;NPC intracellular cholesterol transporter 2;Isoform 2 of NPC intracellular cholesterol transporter 2	+				+	+	1.89276	0.384079	0.0814314	1.26706	0.280502	3.55892	1.09481	4.04798	1.32606
E7EVA0	MAP4	Microtubule-associated protein	+			+	+		1.05251	-0.380765	0.473737	0.625872	0.558233	1.34673	1.58585	1.39881	2.44721
E7EVM0;H0YBY1;P01266;P01266-2	TG	Thyroglobulin;Thyroglobulin (Fragment);Thyroglobulin;Isoform 2 of Thyroglobulin	+			+			1.05233	-0.35914	0.347914	-0.830997	0.445108	-4.29668	1.84598	-2.78431	0.850371
E9PB61;Q86V81	ALYREF	THO complex subunit 4	+	+		+	+		1.05126	1.19294	1.98919	1.25542	0.855711	1.74834	2.69869	1.29243	2.41114
E9PGA6;Q9BXJ4;Q9BXJ4-2;Q9BXJ4-3	C1QTNF3-AMACR	C1QTNF3-AMACR readthrough (NMD candidate);Complement C1q tumor necrosis factor-related protein 3;Isoform 2 of Complement C1q tumor necrosis factor-related protein 3;Isoform 3 of Complement C1q tumor necrosis factor-related protein 3	+			+			1.04787	-1.25015	0.641363	-0.451576	0.299583	-2.92661	1.73811	-1.02334	0.778553
E9PIF4;Q99519	NEU1	Exo-alpha-sialidase;Sialidase-1	+			+			1.0466	-0.358977	0.104314	-2.39208	0.986247	-3.28382	1.49546	-2.25962	1.06911
E9PNY1;E9PQ47;O95159	ZFPL1	Zinc finger protein-like 1 (Fragment);Zinc finger protein-like 1 (Fragment);Zinc finger protein-like 1	+				+		1.03912	0.977618	0.580582	1.64889	0.65707	1.16431	0.671528	2.08302	2.27016
E9PPM8;Q9Y315	DERA	Deoxyribose-phosphate aldolase	+		+				1.03835	0.369027	0.702921	-1.89708	1.4278	-1.13951	0.674809	0.0117734	0.00930026
E9PRR2;O95084;O95084-2	PRSS23	Serine protease 23 (Fragment);Serine protease 23;Isoform 2 of Serine protease 23	+	+					1.03688	2.99219	2.07678	-0.722444	0.414628	-0.576897	0.692999	-0.104809	0.0791039
E9PRU1;H0YET5;O95967	EFEMP2	EGF-containing fibulin-like extracellular matrix protein 2;EGF-containing fibulin-like extracellular matrix protein 2 (Fragment);EGF-containing fibulin-like extracellular matrix protein 2	+	+					1.03574	-1.57478	2.51765	-0.337626	0.372433	-1.09341	1.13056	-0.644252	0.889157
F2Z3N3;Q68BL8	OLFML2B	Olfactomedin-like protein 2B	+		+		+		1.03292	0.386565	0.385998	-1.11759	2.68953	-0.76293	0.402476	-1.22055	1.85928
F5GYQ1;J3QL14;P61421	ATP6V0D1	V-type proton ATPase subunit;V-type proton ATPase subunit d 1 (Fragment);V-type proton ATPase subunit d 1	+		+				1.0325	0.610795	0.224378	-3.21528	1.45009	-2.64588	0.596426	-2.46187	1.07267
F5H039;Q9NQX3;Q9NQX3-2	GPHN	Gephyrin;Gephyrin;Isoform 2 of Gephyrin	+				+		1.02817	-2.16967	1.23732	-1.00618	0.663837	-0.826716	0.864449	-2.42503	1.50062
F5H2A4;F5H2U8;P52926	HMGA2	High mobility group protein HMGI-C	+			+			1.02451	0.458094	0.320909	1.01164	2.57287	1.60647	2.51176	1.47042	1.42223
F5H459;Q92572	AP3S1	AP complex subunit sigma;AP-3 complex subunit sigma-1	+	+					1.02224	-2.10827	2.145	-1.33163	0.790779	-1.28737	0.69549	-0.498685	0.577619
F6QDS0;I3L0H8;I3L352;Q9NUU7;Q9NUU7-2	hCG_2043426	RNA helicase;ATP-dependent RNA helicase DDX19A;ATP-dependent RNA helicase DDX19A (Fragment);ATP-dependent RNA helicase DDX19A;Isoform 2 of ATP-dependent RNA helicase DDX19A	+		+				1.02001	0.567376	0.429169	-2.31511	1.40887	0.124363	0.0655684	0.0742461	0.0504978
F6SKB8;Q9NVZ3;Q9NVZ3-2;Q9NVZ3-3	NECAP2	Adaptin ear-binding coat-associated protein 2;Adaptin ear-binding coat-associated protein 2;Isoform 2 of Adaptin ear-binding coat-associated protein 2;Isoform 3 of Adaptin ear-binding coat-associated protein 2	+	+			+		1.0195	5.88556	1.95369	2.49004	0.576906	1.79321	0.437321	3.93755	1.3899
F8VNT9;F8VV56;F8VWK8;F8W022;P08962;P08962-2;P08962-3	CD63	CD63 antigen (Fragment);CD63 antigen;Tetraspanin (Fragment);Tetraspanin (Fragment);CD63 antigen;Isoform 2 of CD63 antigen;Isoform 3 of CD63 antigen	+		+	+			1.01932	-1.94165	1.13425	-4.34666	2.57261	-4.92187	1.8234	-0.528473	0.361331
F8VW96;Q16527	CSRP2	Cysteine and glycine-rich protein 2	+			+			1.01469	0.473877	0.31814	1.68477	1.08927	2.37332	1.63291	1.64147	0.938368
G3V3A0;P01011	SERPINA3	Alpha-1-antichymotrypsin	+	+					1.01142	-2.25617	1.40445	-1.4978	0.736113	-0.666196	0.188771	-1.50235	0.652909
G5E9W3;Q9UKF6	CPSF3	Cleavage and polyadenylation specific factor 3, 73kDa, isoform CRA_b;Cleavage and polyadenylation specificity factor subunit 3	+	+					1.00832	1.73697	1.44542	-0.616951	0.620199	-0.84251	0.52005	-1.75203	0.737668
H0Y2Y8;Q15942;Q15942-2	ZYX	Zyxin (Fragment);Zyxin;Isoform 2 of Zyxin	+		+	+	+		1.0078	1.29329	1.31361	1.44332	2.51133	1.83662	1.79993	1.71992	1.85289
H0Y614;P61960	UFM1	Ubiquitin-fold modifier 1 (Fragment);Ubiquitin-fold modifier 1	+				+	+	1.84466	0.297027	0.917822	0.920843	2.41103	1.0688	2.54793	1.16017	2.42096
H0YFQ2;Q24JP5;Q24JP5-2;Q24JP5-4	TMEM132A	Transmembrane protein 132A (Fragment);Transmembrane protein 132A;Isoform 2 of Transmembrane protein 132A;Isoform 4 of Transmembrane protein 132A	+	+					1.00122	-2.88503	1.88686	-0.855995	0.45035	-1.18646	1.05839	0.0791804	0.0712097
H0YJ03	PSMA3	Proteasome subunit alpha type-3 (Fragment)	+	+					1.00115	3.86075	1.76388	-0.91342	0.281275	1.25229	0.460993	-0.516068	0.151519
H0YJK7;Q9Y6Y1;Q9Y6Y1-2	CAMTA1	Calmodulin-binding transcription activator 1 (Fragment);Calmodulin-binding transcription activator 1;Isoform 2 of Calmodulin-binding transcription activator 1	+	+					1.00092	-3.3078	1.55699	-1.51112	0.485498	0.662698	0.364815	-2.03969	0.759586
H0YMD1;J3KMZ9;P01130;P01130-2;P01130-3;P01130-4;P01130-5;P01130-6	LDLR	Low-density lipoprotein receptor;Low-density lipoprotein receptor (Fragment);Low-density lipoprotein receptor;Isoform 2 of Low-density lipoprotein receptor;Isoform 3 of Low-density lipoprotein receptor;Isoform 4 of Low-density lipoprotein receptor;Isoform 5 of Low-density lipoprotein receptor;Isoform 6 of Low-density lipoprotein receptor	+	+					0.998964	-2.15294	2.47764	-0.369172	0.740627	-0.850718	0.89356	-0.651096	1.59286
H3BLV9;Q96SB4;Q96SB4-3;Q96SB4-4	SRPK1	SRSF protein kinase 1 (Fragment);SRSF protein kinase 1;Isoform 1 of SRSF protein kinase 1;Isoform 3 of SRSF protein kinase 1	+			+			0.996865	-0.587268	0.194602	-1.52435	0.290603	2.08295	2.31759	-0.261957	0.0900444
H3BMQ7;H3BPD9;H3BRA8;Q13232	NME3	Nucleoside diphosphate kinase 3 (Fragment);Nucleoside diphosphate kinase 3 (Fragment);Nucleoside diphosphate kinase 3 (Fragment);Nucleoside diphosphate kinase 3	+	+					0.994708	-6.75273	1.49802	-5.67404	1.22586	-5.57861	1.1875	-4.80939	1.11224
H3BMU1;H3BQF7;H3BUI0;J3KR23;P53990;P53990-2;P53990-3;P53990-4;P53990-5	IST1	IST1 homolog (Fragment);IST1 homolog (Fragment);IST1 homolog (Fragment);IST1 homolog (Fragment);IST1 homolog;Isoform 2 of IST1 homolog;Isoform 3 of IST1 homolog;Isoform 4 of IST1 homolog;Isoform 5 of IST1 homolog	+				+	+	1.78817	0.548306	0.18735	2.40117	0.995773	2.5576	1.08663	3.80308	1.3791
H3BNI9;P19784	CSNK2A2	Casein kinase II subunit alpha'	+		+				0.990018	-0.988313	0.235115	-3.02654	1.38742	-1.99414	0.736707	-2.27527	1.29393
H3BPF6	PFDN5	Prefoldin subunit 5	+			+			0.989429	1.45511	0.615085	1.60491	0.847225	1.78219	1.50101	-0.341415	0.140289
H7C0V4;H7C215;Q9BZR6	RTN4R	Reticulon-4 receptor (Fragment);Reticulon-4 receptor (Fragment);Reticulon-4 receptor	+	+					0.986778	-1.12411	2.22764	0.382261	0.468411	-0.262987	0.278909	-1.17551	0.323517
H7C2Q8;Q99848	EBNA1BP2	EBNA1 binding protein 2, isoform CRA_d;Probable rRNA-processing protein EBP2	+			+			0.985504	2.02574	1.15011	2.1808	0.839366	2.91689	1.40764	2.60819	1.32648
I3L397;I3L504;P63241;P63241-2	EIF5A	Eukaryotic translation initiation factor 5A (Fragment);Eukaryotic translation initiation factor 5A-1;Eukaryotic translation initiation factor 5A-1;Isoform 2 of Eukaryotic translation initiation factor 5A-1	+	+		+	+		0.982064	2.02536	1.56532	-1.40581	0.494547	2.18571	2.82688	1.62931	1.65838
J3QRS9;O43670;O43670-2;O43670-4	ZNF207	BUB3-interacting and GLEBS motif-containing protein ZNF207;BUB3-interacting and GLEBS motif-containing protein ZNF207;Isoform 2 of BUB3-interacting and GLEBS motif-containing protein ZNF207;Isoform 4 of BUB3-interacting and GLEBS motif-containing protein ZNF207	+				+	+	1.75952	1.37915	0.340928	1.94048	0.889265	2.26997	1.16403	3.28408	1.4668
K7ELV2;Q96EE3;Q96EE3-1	SEH1L	Nucleoporin SEH1 (Fragment);Nucleoporin SEH1;Isoform B of Nucleoporin SEH1	+		+				0.971642	0.0444873	0.0499955	-3.73085	2.26657	-1.69541	0.65949	-2.15706	1.17278
M0QZC5;P62280	RPS11	40S ribosomal protein S11	+	+					0.968291	-1.42094	3.47191	-0.666749	1.2211	-2.06126	0.642152	-0.754607	1.55768
M0QZG7;P09012	SNRPA	U1 small nuclear ribonucleoprotein A (Fragment);U1 small nuclear ribonucleoprotein A	+			+			0.966828	0.266042	0.175242	0.630311	0.295877	1.81129	1.95641	1.42033	1.47644
O00161	SNAP23	Synaptosomal-associated protein 23	+				+		0.964515	1.12795	0.422987	1.62822	1.09977	0.822398	0.460681	2.78434	1.74585
O00468;O00468-3;O00468-4;O00468-5;O00468-6;O00468-7	AGRN	Agrin;Isoform 3 of Agrin;Isoform 4 of Agrin;Isoform 5 of Agrin;Isoform 6 of Agrin;Isoform 7 of Agrin	+			+			0.962858	-1.14992	1.61873	-0.923503	0.912029	-1.48234	2.67491	-1.31866	0.901764
O00743;O00743-2	PPP6C	Serine/threonine-protein phosphatase 6 catalytic subunit;Isoform 2 of Serine/threonine-protein phosphatase 6 catalytic subunit	+	+	+				0.961297	8.27768	4.0956	2.79749	1.39756	1.81123	0.513907	2.34793	1.6741
O14561	NDUFAB1	Acyl carrier protein, mitochondrial	+				+		0.958942	-0.993018	0.307473	2.03328	1.02906	2.20229	1.03788	2.82915	1.53478
O14737	PDCD5	Programmed cell death protein 5	+	+					0.958671	1.24191	1.73559	-0.471793	0.964666	0.554434	1.05944	0.11409	0.331427
O14745	SLC9A3R1	Na(+)/H(+) exchange regulatory cofactor NHE-RF1	+		+				0.957707	-0.272925	0.206314	-2.00717	1.76525	-1.66322	0.341197	-1.29597	0.523068
O14818	PSMA7	Proteasome subunit alpha type-7	+		+				0.957448	1.28701	1.37326	1.36289	2.34591	0.91941	1.57032	1.08145	1.82274
O15145	ARPC3	Actin-related protein 2/3 complex subunit 3	+		+		+		0.955511	1.0024	1.63297	1.73037	1.72182	1.18484	0.908693	2.3724	2.96722
O15164;O15164-2	TRIM24	Transcription intermediary factor 1-alpha;Isoform Short of Transcription intermediary factor 1-alpha	+			+			0.954857	-1.78961	0.893316	0.22354	0.12733	-1.66142	1.62058	-0.890146	0.355267
O15230	LAMA5	Laminin subunit alpha-5	+		+	+			0.954025	-1.20955	1.46737	-1.14515	2.19174	-1.32769	2.26038	-0.928618	0.79393
O15327	INPP4B	Inositol polyphosphate 4-phosphatase type II	+		+				0.953854	-1.08255	0.356246	-3.42832	1.74604	-3.2782	1.20349	-1.71836	1.0362
O43399;O43399-5;O43399-7	TPD52L2	Tumor protein D54;Isoform 5 of Tumor protein D54;Isoform 7 of Tumor protein D54	+				+	+	1.75282	0.881311	1.11352	1.17406	1.16813	1.41411	1.28992	1.53224	1.62956
O43920	NDUFS5	NADH dehydrogenase [ubiquinone] iron-sulfur protein 5	+				+		0.947864	1.90257	1.04982	1.78004	0.875572	2.00712	1.0553	3.41195	1.89045
O60506;O60506-2	SYNCRIP	Heterogeneous nuclear ribonucleoprotein Q;Isoform 2 of Heterogeneous nuclear ribonucleoprotein Q	+			+			0.946976	0.26596	0.432053	1.01963	1.2886	1.41516	3.26175	0.964162	1.86405
O60934	NBN	Nibrin	+			+	+		0.944994	0.791898	0.1926	0.878409	0.279318	-1.72594	4.17126	-2.07336	4.94602
O75063	FAM20B	Glycosaminoglycan xylosylkinase	+	+					0.943428	5.25755	1.55267	-1.23862	0.324777	1.52303	0.30853	0.299123	0.100404
O75093;O75093-2;Q5T0V0;Q5T0V2;Q5T0V4	SLIT1	Slit homolog 1 protein;Isoform 2 of Slit homolog 1 protein;Slit homolog 1 protein;Slit homolog 1 protein;Slit homolog 1 protein (Fragment)	+	+					0.942998	1.93243	2.7811	-1.02632	0.534801	0.448387	0.330475	-1.41688	0.534533
O75439	PMPCB	Mitochondrial-processing peptidase subunit beta	+		+				0.941893	-3.95585	0.813547	2.13184	1.45597	0.97744	0.400332	1.85932	1.27739
O75506	HSBP1	Heat shock factor-binding protein 1	+			+	+		0.939042	0.251524	0.372039	0.888765	1.02073	1.45638	2.32476	1.40097	2.26862
O75643	SNRNP200	U5 small nuclear ribonucleoprotein 200 kDa helicase	+				+	+	1.683	-0.187586	0.238444	-1.03814	1.64093	-1.06388	1.35163	-1.37209	1.61909
O75663	TIPRL	TIP41-like protein	+	+					0.936595	-2.12913	1.94342	-1.67804	0.876474	-0.6346	0.520438	-1.40047	0.861382
O75717	WDHD1	WD repeat and HMG-box DNA-binding protein 1	+		+				0.936509	-0.477135	0.495661	-1.39227	1.92814	-0.494264	0.346332	-1.43786	0.850116
O75882;O75882-2;O75882-3	ATRN	Attractin;Isoform 2 of Attractin;Isoform 3 of Attractin	+	+					0.936011	-1.42149	2.11991	-0.240465	0.278409	-0.988295	0.99131	-0.665297	0.706933
O75934	BCAS2	Pre-mRNA-splicing factor SPF27	+		+				0.935882	0.664427	0.419131	-2.67678	1.79994	-0.0919422	0.0396084	-1.49789	0.752205
O94851;O94851-1;O94851-3	MICAL2	[F-actin]-monooxygenase MICAL2;Isoform 1 of [F-actin]-monooxygenase MICAL2;Isoform 3 of [F-actin]-monooxygenase MICAL2	+		+	+	+		0.934574	-2.07266	0.840192	-3.03028	1.48608	-2.69351	1.43942	-3.50812	1.89456
O95400	CD2BP2	CD2 antigen cytoplasmic tail-binding protein 2	+		+	+			0.930305	-0.210047	0.106916	-4.31666	2.55432	-3.77378	2.24456	-2.12679	1.34674
O95425;O95425-3;O95425-4	SVIL	Supervillin;Isoform SV3 of Supervillin;Isoform SV4 of Supervillin	+	+					0.929027	3.60621	1.49602	0.261505	0.10721	1.72193	0.259977	0.0926088	0.0209008
P01040	CSTA	Cystatin-A	+				+		0.926222	-1.17054	0.81416	-1.06423	1.15124	0.183291	0.136981	-1.47527	1.79008
P02458;P02458-1	COL2A1	Collagen alpha-1(II) chain;Isoform 1 of Collagen alpha-1(II) chain	+			+			0.926161	-0.065333	0.0475465	-0.600548	0.360886	-2.75196	1.3773	-0.28114	0.164789
P02462	COL4A1	Collagen alpha-1(IV) chain	+			+			0.925884	-1.43656	0.881587	-1.39643	1.09184	-1.52632	1.78516	-0.344379	0.204435
P02765	AHSG	Alpha-2-HS-glycoprotein	+	+	+	+	+		0.922869	-2.01536	2.38207	-3.24698	2.13676	-3.21422	1.69346	-2.61461	2.78548
P02794	FTH1	Ferritin heavy chain	+	+					0.922028	-1.21964	2.06858	0.0831629	0.0989485	-0.094285	0.0409885	0.588643	0.532024
P05089;P05089-2	ARG1	Arginase-1;Isoform 2 of Arginase-1	+		+				0.918877	-0.983481	0.433796	-2.60344	2.22444	-1.50281	0.809537	-1.8938	0.889286
P05543	SERPINA7	Thyroxine-binding globulin	+		+		+		0.91847	0.77593	0.587634	-3.60259	1.62168	-3.06639	1.09885	-4.24005	1.67352
P07911;P07911-2;P07911-3;P07911-4;P07911-5;X6RBG4	UMOD	Uromodulin;Isoform 2 of Uromodulin;Isoform 3 of Uromodulin;Isoform 4 of Uromodulin;Isoform 5 of Uromodulin;Uromodulin	+				+		0.915141	-3.23997	0.759044	-3.24108	1.29994	-3.32359	1.26306	-3.32196	1.53208
P08133;P08133-2	ANXA6	Annexin A6;Isoform 2 of Annexin A6	+		+				0.915136	0.0222085	0.024744	-3.11753	1.44016	-1.81781	0.797548	-8.30981	1.11316
P08758	ANXA5	Annexin A5	+		+				0.915047	-0.595668	0.907035	-1.7333	2.851	-1.70635	1.31709	-0.743037	1.81839
P09525;P09525-3	ANXA4	Annexin A4;Isoform 3 of Annexin A4	+		+	+			0.913874	-0.689974	0.908203	-1.36128	1.96231	-1.47368	2.81326	-0.43402	0.398445
P09543	CNP	2',3'-cyclic-nucleotide 3'-phosphodiesterase	+			+			0.913254	-1.69122	1.2757	-1.28892	0.622536	-2.05452	1.43608	-0.0601025	0.0221322
P10451-5	SPP1	Isoform 2 of Osteopontin	+		+		+	+	1.67243	-2.04864	1.34715	-2.34314	2.50745	-2.95391	1.30287	-3.79516	3.13023
P10646	TFPI	Tissue factor pathway inhibitor	+	+					0.911542	1.82517	1.60467	0.182125	0.167675	0.698415	0.444515	-0.143064	0.114165
P10745	RBP3	Retinol-binding protein 3	+			+	+		0.911414	-1.87173	0.39178	0.548667	0.213566	1.89356	2.11394	1.5838	3.20154
P10809	HSPD1	60 kDa heat shock protein, mitochondrial	+		+	+				0.230593	0.314168	1.32322	1.98138	1.38415	2.52479	0.85899	0.783824
P11047	LAMC1	Laminin subunit gamma-1	+			+	+		0.910959	-1.16511	1.88487	-0.812823	1.44661	-1.3365	1.65872	-1.31865	1.73553
P11172	UMPS	Uridine 5'-monophosphate synthase	+		+				0.910273	1.31802	1.03775	-2.22814	1.48656	-1.44501	0.5626	-1.7791	0.732861
P11802	CDK4	Cyclin-dependent kinase 4	+	+					0.910086	-1.90073	2.09095	-0.55936	0.518103	0.0957486	0.0619656	-0.374869	0.555142
P12035	KRT3	Keratin, type II cytoskeletal 3	+	+					0.909941	1.60429	2.19534	-2.0992	1.04038	-0.893518	0.488631	-3.24142	0.975075
P13984	GTF2F2	General transcription factor IIF subunit 2	+	+					0.906243	1.42803	2.03497	0.39358	0.745487	1.03616	1.88101	0.0153516	0.0118183
P15311	EZR	Ezrin	+			+			0.905046	-0.683834	0.484022	-0.465684	0.251961	-1.15898	2.21133	-1.05852	1.17763
P16035	TIMP2	Metalloproteinase inhibitor 2	+	+					0.90401	-1.79611	1.65173	0.0840416	0.0513128	-0.442997	0.277812	0.0415716	0.0258819
P16220;P16220-1;P16220-3	CREB1	Cyclic AMP-responsive element-binding protein 1;Isoform 2 of Cyclic AMP-responsive element-binding protein 1;Isoform 3 of Cyclic AMP-responsive element-binding protein 1	+			+	+		0.903678	-1.43646	0.55172	-0.314606	0.193655	-2.70291	2.17732	-2.21265	1.51601
P17050	NAGA	Alpha-N-acetylgalactosaminidase	+	+					0.902465	-1.12983	2.24852	0.163236	0.332599	-0.17511	0.238072	-0.293897	0.577427
P17096-2	HMGA1	Isoform HMG-Y of High mobility group protein HMG-I/HMG-Y	+				+			0.942492	1.19474	1.46338	0.936175	0.9984	0.290603	2.06664	1.64368
P20839;P20839-3;P20839-5;P20839-6;P20839-7	IMPDH1	Inosine-5'-monophosphate dehydrogenase 1;Isoform 3 of Inosine-5'-monophosphate dehydrogenase 1;Isoform 5 of Inosine-5'-monophosphate dehydrogenase 1;Isoform 6 of Inosine-5'-monophosphate dehydrogenase 1;Isoform 7 of Inosine-5'-monophosphate dehydrogenase 1	+		+				0.898669	5.03184	0.843253	2.92178	1.38754	0.258067	0.0731917	1.19055	0.284164
P21291	CSRP1	Cysteine and glycine-rich protein 1	+			+			0.898334	-3.57042	0.765583	1.74787	0.773312	3.20634	2.08701	0.699079	0.17603
P21912	SDHB	Succinate dehydrogenase [ubiquinone] iron-sulfur subunit, mitochondrial	+				+		0.897805	0.316581	0.703784	1.16969	1.08964	0.61535	1.45194	1.2662	2.04199
P21980	TGM2	Protein-glutamine gamma-glutamyltransferase 2	+		+				0.897436	-1.59062	0.886861	-1.96594	1.70957	-2.72201	0.880392	-2.06363	0.850401
P22087	FBL	rRNA 2'-O-methyltransferase fibrillarin	+		+					-1.29841	0.348225	-4.19103	1.48681	-1.44072	0.539935	-1.82878	0.669152
P22570;P22570-2;P22570-3;P22570-4;P22570-5;P22570-7	FDXR	NADPH:adrenodoxin oxidoreductase, mitochondrial;Isoform Long of NADPH:adrenodoxin oxidoreductase, mitochondrial;Isoform 3 of NADPH:adrenodoxin oxidoreductase, mitochondrial;Isoform 4 of NADPH:adrenodoxin oxidoreductase, mitochondrial;Isoform 5 of NADPH:adrenodoxin oxidoreductase, mitochondrial;Isoform 7 of NADPH:adrenodoxin oxidoreductase, mitochondrial	+			+			0.896799	-0.986497	0.482479	0.287165	0.154786	-2.27842	1.79952	0.539466	0.167361
P23297;Q5T7Y4;Q5T7Y5	S100A1	Protein S100-A1;Protein S100-A1;Protein S100-A1 (Fragment)	+	+					0.894216	1.81003	1.65107	0.531906	0.255723	0.155213	0.0655752	0.410465	0.360266
P23527;P33778;Q16778	H2BC17	Histone H2B type 1-O;Histone H2B type 1-B;Histone H2B type 2-E	+			+	+		0.891564	1.57027	0.895802	3.40972	1.14486	3.25296	1.46465	2.97262	1.55727
P23921	RRM1	Ribonucleoside-diphosphate reductase large subunit	+				+		0.891223	0.0863314	0.0850416	-0.680964	0.518297	-0.502579	0.406409	-1.2913	1.6663
P25705	ATP5F1A	ATP synthase subunit alpha, mitochondrial	+		+	+			0.890248	1.08862	1.33158	1.86675	1.79103	1.57488	1.65768	0.998665	1.48305
P26006;P26006-1	ITGA3	Integrin alpha-3;Isoform 2 of Integrin alpha-3	+	+	+	+			0.889328	-1.32597	2.20232	-2.42763	2.98457	-2.29458	1.49504	-0.982674	1.19501
P26022	PTX3	Pentraxin-related protein PTX3	+		+	+	+		0.887781	-0.56326	1.09039	-2.22656	2.96179	-1.99725	1.49131	-2.53625	2.48392
P26583	HMGB2	High mobility group protein B2	+			+			0.884795	0.190936	0.341501	0.730773	0.618612	1.2705	3.44912	1.0204	2.76746
P27694	RPA1	Replication protein A 70 kDa DNA-binding subunit	+		+				0.884669	-0.468819	1.2558	-3.18898	1.36551	-0.458167	0.73305	-1.69989	1.39077
P27701;P27701-2	CD82	CD82 antigen;Isoform 2 of CD82 antigen	+		+				0.884443	-1.18677	1.22862	-2.35547	1.37807	-0.991329	0.244017	-0.0592051	0.0378386
P29279	CCN2	CCN family member 2	+			+	+		0.883204	0.574513	0.737188	0.447204	0.246083	1.33809	1.83894	1.35355	1.6093
P31151	S100A7	Protein S100-A7	+				+		0.877832	-0.0250521	0.00885095	-2.33657	1.10677	-1.34596	0.353087	-4.11891	1.86925
P31431;P31431-2	SDC4	Syndecan-4;Isoform 2 of Syndecan-4	+	+		+	+		0.877667	-2.01229	1.95438	-1.45282	1.22585	-2.07002	1.93599	-2.0942	1.4789
P31751;P31751-2	AKT2	RAC-beta serine/threonine-protein kinase;Isoform 2 of RAC-beta serine/threonine-protein kinase	+	+					0.877525	-2.3019	1.61505	-1.52739	1.2886	-1.33388	0.742227	-1.27487	1.36678
P32119	PRDX2	Peroxiredoxin-2	+				+		0.877317	-0.467938	0.201585	0.192167	0.158183	1.44554	0.990812	1.44204	2.1873
P35240;P35240-2;P35240-3;P35240-8	NF2	Merlin;Isoform 2 of Merlin;Isoform 3 of Merlin;Isoform 8 of Merlin	+			+	+		0.874981	1.10137	1.30405	-0.0371461	0.00949503	1.81079	2.47471	1.68333	2.0286
P35269	GTF2F1	General transcription factor IIF subunit 1	+	+					0.874142	1.51925	1.58525	1.05714	1.27784	1.23142	1.48691	0.43884	0.297069
P35858;P35858-2	IGFALS	Insulin-like growth factor-binding protein complex acid labile subunit;Isoform 2 of Insulin-like growth factor-binding protein complex acid labile subunit	+			+			0.873732	0.09928	0.0887156	-0.988458	0.566528	-1.82593	1.88739	-0.451715	0.245702
P37108	SRP14	Signal recognition particle 14 kDa protein	+			+			0.872705	-1.17087	0.430796	0.330225	0.113644	-1.35261	1.73885	-0.267493	0.435117
P37235	HPCAL1	Hippocalcin-like protein 1	+	+					0.872151	5.72806	1.93215	1.97256	0.549018	-0.707112	0.116627	2.0115	0.663256
P38606;P38606-2	ATP6V1A	V-type proton ATPase catalytic subunit A;Isoform 2 of V-type proton ATPase catalytic subunit A	+	+					0.871011	-1.23911	2.15416	-0.2652	0.337768	-0.344445	0.557178	-0.256384	0.795342
P39748	FEN1	Flap endonuclease 1	+				+		0.868968	-0.463906	0.339832	0.95579	0.575275	0.782209	0.421986	1.60066	1.87872
P42345	MTOR	Serine/threonine-protein kinase mTOR	+				+	+	1.6418	-0.632213	0.497195	-1.84616	1.36579	-0.695897	0.440245	-2.42029	2.28827
P45877	PPIC	Peptidyl-prolyl cis-trans isomerase C	+				+		0.865779	0.433233	0.198665	-4.19371	0.942644	-1.95099	0.598754	-5.63014	1.35127
P46013	MKI67	Proliferation marker protein Ki-67	+			+			0.862816	0.947201	3.87694	0.984319	2.24383	1.13508	2.94955	0.993804	3.01821
P46777	RPL5	60S ribosomal protein L5	+				+		0.860223	0.0121361	0.0128482	2.11631	1.30606	1.19296	1.16028	1.50292	1.69433
P46779	RPL28	60S ribosomal protein L28	+				+		0.860179	-0.428124	0.267539	0.187245	0.0542294	-0.411407	0.167419	1.47086	1.61926
P46934;P46934-2	NEDD4	E3 ubiquitin-protein ligase NEDD4;Isoform 2 of E3 ubiquitin-protein ligase NEDD4	+			+			0.859906	1.14685	0.542633	0.665529	0.18179	1.87876	1.46235	0.594413	0.239189
P48739;P48739-2;P48739-3	PITPNB	Phosphatidylinositol transfer protein beta isoform;Isoform 2 of Phosphatidylinositol transfer protein beta isoform;Isoform 3 of Phosphatidylinositol transfer protein beta isoform	+			+			0.856299	1.01506	1.27436	1.19673	0.521613	1.69904	1.58104	-1.45342	1.4343
P48745	CCN3	CCN family member 3	+		+		+		0.856046	-0.187233	0.0578448	3.17982	1.36339	2.28904	0.744623	3.25898	1.37739
P50995;P50995-2	ANXA11	Annexin A11;Isoform 2 of Annexin A11	+		+				0.852319	-2.38203	1.23057	-2.20688	1.39578	-0.946995	1.43206	-0.42942	0.568345
P52815	MRPL12	39S ribosomal protein L12, mitochondrial	+			+	+		0.850937	0.929652	0.880089	0.951279	1.16442	1.85356	2.21023	1.47262	1.68573
P53350	PLK1	Serine/threonine-protein kinase PLK1	+	+			+	+	1.57584	2.85113	1.99602	0.663909	0.293373	2.60884	0.640311	3.58451	2.36555
P54646	PRKAA2	5'-AMP-activated protein kinase catalytic subunit alpha-2	+		+	+			0.849518	-0.566135	0.399953	-1.75566	1.74449	-1.76536	1.5635	-0.666879	0.7255
P54802	NAGLU	Alpha-N-acetylglucosaminidase	+	+		+			0.848542	-1.49	2.53631	-0.771666	1.56626	-1.40673	1.84604	-2.51354	0.839797
P55265	ADAR	Double-stranded RNA-specific adenosine deaminase	+	+					0.847769	-1.82811	1.75396	-0.323389	0.33069	-0.798268	0.785584	-0.364301	0.382508
P60903	S100A10	Protein S100-A10	+			+			0.847716	4.56255	1.01874	1.97994	0.440564	5.37979	2.52642	4.04221	0.680104
P61019	RAB2A	Ras-related protein Rab-2A	+		+				0.846799	0.0553637	0.0439854	-2.70224	2.46785	-1.34461	1.19606	-0.920397	0.987015
P61247	RPS3A	40S ribosomal protein S3a	+	+					0.845433	-1.28424	2.14098	-0.138793	0.205265	-0.566656	1.0793	-0.197458	0.321529
P62166	NCS1	Neuronal calcium sensor 1	+				+		0.843838	-0.832458	1.59647	0.701323	1.30987	0.658314	0.821226	1.14534	2.06386
P62318	SNRPD3	Small nuclear ribonucleoprotein Sm D3	+			+			0.842928	0.291301	0.34047	1.02528	1.46182	1.50809	1.55872	0.224822	0.191187
P63218	GNG5	Guanine nucleotide-binding protein G(I)/G(S)/G(O) subunit gamma-5	+				+		0.840139	-0.720153	0.354617	0.678065	0.32607	1.16483	0.582189	2.64328	1.51549
P63313	TMSB10	Thymosin beta-10	+			+			0.839702	-0.0692542	0.0414678	0.360091	0.174207	1.41173	2.98846	0.687345	0.694214
P68402	PAFAH1B2	Platelet-activating factor acetylhydrolase IB subunit alpha2	+	+					0.838923	1.41374	2.36568	0.814271	0.573621	0.854854	1.59769	1.11927	1.44893
P78539;P78539-2;P78539-3;P78539-5	SRPX	Sushi repeat-containing protein SRPX;Isoform 2 of Sushi repeat-containing protein SRPX;Isoform 3 of Sushi repeat-containing protein SRPX;Isoform 5 of Sushi repeat-containing protein SRPX	+	+	+	+			0.837267	2.84984	1.73595	3.83605	2.39121	3.89878	2.77137	2.63207	1.01392
P83876	TXNL4A	Thioredoxin-like protein 4A	+				+		0.835439	0.525162	0.59115	-2.49932	0.923032	-1.63491	0.576131	-3.16365	1.95743
P98160	HSPG2	Basement membrane-specific heparan sulfate proteoglycan core protein	+			+			0.834403	-1.40171	1.25621	-1.04142	1.01133	-1.49348	1.74529	-0.992135	0.61007
Q00535	CDK5	Cyclin-dependent kinase 5	+			+	+		0.834184	-1.66925	0.958736	-2.23221	1.0309	-3.91717	2.26351	-2.2253	1.56907
Q02388;Q02388-2	COL7A1	Collagen alpha-1(VII) chain;Isoform 2 of Collagen alpha-1(VII) chain	+	+					0.832722	-1.19484	1.81792	-0.424911	1.21584	-0.378352	0.841189	-0.387105	0.375972
Q02880;Q02880-2	TOP2B	DNA topoisomerase 2-beta;Isoform Beta-1 of DNA topoisomerase 2-beta	+			+			0.832457	0.232774	0.319305	-1.49754	1.15808	-2.81379	1.98281	-0.750439	1.03661
Q03111	MLLT1	Protein ENL	+		+				0.830472	-0.498625	0.418299	-2.60142	1.6752	-1.68938	0.969935	-0.973021	0.542767
Q03135	CAV1	Caveolin-1	+	+			+		0.83038	3.65725	2.22587	1.60474	1.08034	1.86056	1.26213	2.29232	1.60621
Q04724	TLE1	Transducin-like enhancer protein 1	+	+		+			0.829851	-1.90424	2.56587	-0.992935	2.77221	-1.57646	2.58379	-0.616644	0.924989
Q06203	PPAT	Amidophosphoribosyltransferase	+		+		+		0.829119	0.0221138	0.00765775	2.2608	1.72283	1.15958	0.342742	2.07941	1.46869
Q07960	ARHGAP1	Rho GTPase-activating protein 1	+		+				0.828388	-0.138334	0.169369	1.81371	3.3686	0.987064	1.4892	1.00045	0.967861
Q08380	LGALS3BP	Galectin-3-binding protein	+		+				0.82813	-0.835298	1.19971	-1.2383	3.10691	-0.916089	2.78396	-0.929247	1.13684
Q09666	AHNAK	Neuroblast differentiation-associated protein AHNAK	+			+			0.824988	0.412854	0.920184	0.869223	2.39759	1.45617	2.7112	0.99864	1.90227
Q12802;Q12802-2;Q12802-4	AKAP13	A-kinase anchor protein 13;Isoform 2 of A-kinase anchor protein 13;Isoform 3 of A-kinase anchor protein 13	+	+					0.824591	2.41238	2.08601	0.719961	0.410458	-0.385786	0.160691	1.66405	1.14487
Q12834	CDC20	Cell division cycle protein 20 homolog	+	+					0.821549	-1.96693	1.82099	-1.27285	0.809894	-1.6196	1.1031	-0.0299438	0.0212361
Q12872;Q12872-2	SFSWAP	Splicing factor, suppressor of white-apricot homolog;Isoform 2 of Splicing factor, suppressor of white-apricot homolog	+	+					0.821503	1.62928	3.76308	-0.643538	1.09956	-1.49095	0.830263	-2.03047	1.1222
Q13057;Q13057-2	COASY	Bifunctional coenzyme A synthase;Isoform 2 of Bifunctional coenzyme A synthase	+		+				0.820652	1.98413	1.37648	3.14643	2.15678	2.83078	1.13296	2.94067	1.18208
Q13155	AIMP2	Aminoacyl tRNA synthase complex-interacting multifunctional protein 2	+	+					0.819071	2.44076	1.76992	-0.92986	0.51075	-0.246671	0.0576042	-0.414524	0.203573
Q13185	CBX3	Chromobox protein homolog 3	+				+		0.818861	0.893313	0.934222	0.998563	2.24472	1.42767	1.32691	1.09172	2.53499
Q13242	SRSF9	Serine/arginine-rich splicing factor 9	+	+			+		0.817315	1.61676	2.40376	1.96655	0.741821	0.622213	0.548427	3.45868	3.46701
Q13257	MAD2L1	Mitotic spindle assembly checkpoint protein MAD2A	+	+					0.817273	-1.35113	3.01225	-1.51728	0.337279	0.30362	0.186821	-0.171427	0.312015
Q13421;Q13421-2;Q13421-3;Q13421-4	MSLN	Mesothelin;Isoform 3 of Mesothelin;Isoform 2 of Mesothelin;Isoform 4 of Mesothelin	+			+			0.816172	0.510682	0.502487	1.02612	0.751524	1.42538	1.72224	1.26485	1.36628
Q13435	SF3B2	Splicing factor 3B subunit 2	+			+			1.54816	0.530433	0.756418	0.773461	1.06588	1.29301	1.6653	0.986787	1.30796
Q14019	COTL1	Coactosin-like protein	+	+					0.81189	4.00039	1.63988	0.92917	0.608867	1.62447	1.07637	-0.159464	0.0879617
Q14118	DAG1	Dystroglycan 1	+		+		+		0.811729	0.0443894	0.0777991	1.19677	2.1429	0.656261	0.470646	1.46934	2.00276
Q14192	FHL2	Four and a half LIM domains protein 2	+			+	+		0.811098	2.00901	1.05797	2.39492	1.2718	2.81623	1.46439	2.69676	1.42616
Q14558-2	PRPSAP1	Isoform 2 of Phosphoribosyl pyrophosphate synthase-associated protein 1	+		+				0.80963	-0.800451	0.247391	3.75387	1.4591	2.08184	0.403317	2.83187	0.7427
Q15007	WTAP	Pre-mRNA-splicing regulator WTAP	+		+				0.807344	-2.13571	0.45301	1.3013	1.76144	1.29187	1.15447	-0.77254	0.269302
Q15036;Q15036-2	SNX17	Sorting nexin-17;Isoform 2 of Sorting nexin-17	+	+					0.805913	-2.05009	2.02919	-1.3823	1.3924	-2.26603	0.850677	-0.862778	0.639145
Q15067	ACOX1	Peroxisomal acyl-coenzyme A oxidase 1	+	+	+				0.805311	-1.6574	2.09753	-2.04604	1.63083	-1.3791	0.930429	-1.94164	1.13004
Q15291	RBBP5	Retinoblastoma-binding protein 5	+		+		+		0.804059	-0.554655	0.621684	-4.50088	1.53546	-2.8028	0.776495	-4.46481	2.95994
Q15417	CNN3	Calponin-3	+				+	+	1.38993	0.920619	1.43751	1.30769	1.49043	1.40479	1.5044	1.63858	2.04237
Q15424;Q15424-2;Q15424-3;Q15424-4	SAFB	Scaffold attachment factor B1;Isoform 2 of Scaffold attachment factor B1;Isoform 3 of Scaffold attachment factor B1;Isoform 4 of Scaffold attachment factor B1	+		+		+		0.80373	-1.16385	0.433218	-3.08402	1.35156	-1.85902	0.864411	-4.15614	1.98677
Q15477	SKIV2L	Helicase SKI2W	+		+				0.802624	-0.557712	0.29384	-3.83764	2.27357	-1.32266	0.716145	-1.08774	0.255117
Q15759	MAPK11	Mitogen-activated protein kinase 11	+	+					0.801504	1.52797	1.62185	0.051712	0.0168477	1.22279	0.800637	0.351724	0.182349
Q16706	MAN2A1	Alpha-mannosidase 2	+	+					0.800999	-1.20739	1.92964	0.132605	0.186464	-0.389893	0.283961	-0.0256697	0.0239113
Q2TAY7	SMU1	WD40 repeat-containing protein SMU1	+	+					0.799919	1.67577	1.48407	0.533411	2.25281	0.637976	2.15646	0.618533	1.69427
Q4G148;Q4G148-2	GXYLT1	Glucoside xylosyltransferase 1;Isoform 2 of Glucoside xylosyltransferase 1	+		+				0.798446	1.98227	0.578106	4.24463	1.33379	1.1864	0.236885	0.315435	0.0620804
Q4LDG9	DNAL1	Dynein axonemal light chain 1	+	+					0.798132	1.36183	3.46643	0.0596517	0.204919	0.582259	0.517407	-0.290675	0.51871
Q52LJ0	FAM98B	Protein FAM98B	+			+			0.797736	1.52803	0.857749	0.769179	2.08154	2.82882	3.10688	0.103586	0.0276143
Q53EL6;Q53EL6-2	PDCD4	Programmed cell death protein 4;Isoform 2 of Programmed cell death protein 4	+			+	+		0.797486	0.49897	0.571334	-0.551517	0.193533	1.46685	2.72899	1.11916	2.8567
Q5JPT2;Q96B97;Q96B97-2	SH3KBP1	SH3 domain-containing kinase-binding protein 1 (Fragment);SH3 domain-containing kinase-binding protein 1;Isoform 2 of SH3 domain-containing kinase-binding protein 1	+				+		0.796757	0.885416	0.631956	-2.53295	1.16219	-2.05094	0.548368	-3.2293	2.92165
Q5JTV1;Q9UKD1	GMEB2	Glucocorticoid modulatory element binding protein 2, isoform CRA_a;Glucocorticoid modulatory element-binding protein 2	+				+		0.79622	-0.449518	0.335333	0.237124	0.0786205	-0.093919	0.0232492	1.52454	2.77793
Q5JVS0	HABP4	Intracellular hyaluronan-binding protein 4	+				+		0.795623	-0.256265	0.0745935	-0.21202	0.0856659	2.10038	0.793551	2.65882	1.68175
Q5NDL2	EOGT	EGF domain-specific O-linked N-acetylglucosamine transferase	+				+		0.79562	-0.439611	0.674893	-0.751617	1.1276	-1.6537	0.695098	-1.31283	1.85832
Q5T3Q7;Q9H583	HEATR1	HEAT repeat-containing protein 1	+	+					0.794874	-1.77105	1.49114	0.349679	0.217806	-0.711985	0.379317	0.332212	0.227903
Q5TH30;Q9UGV2;Q9UGV2-2	NDRG3	Protein NDRG3;Protein NDRG3;Isoform 2 of Protein NDRG3	+			+			0.79346	-0.884919	0.434375	-2.38289	0.942588	-2.13372	1.44508	-2.33942	1.3343
Q5VZR0;Q9H4G4	GLIPR2	Golgi-associated plant pathogenesis-related protein 1	+	+			+		0.793018	2.28261	3.22448	1.91963	1.69546	1.84126	2.0663	2.2203	2.01865
Q68BL7;Q68BL7-2;Q68BL7-3	OLFML2A	Olfactomedin-like protein 2A;Isoform 2 of Olfactomedin-like protein 2A;Isoform 3 of Olfactomedin-like protein 2A	+	+					0.792416	-2.41304	1.87537	0.010788	0.0063673	-0.614932	0.478061	-0.315268	0.167981
Q6GMV3	PTRHD1	Putative peptidyl-tRNA hydrolase PTRHD1	+			+			0.791713	0.871572	0.887224	0.668581	0.286392	1.68208	1.44972	0.570827	0.27856
Q6NUK1	SLC25A24	Calcium-binding mitochondrial carrier protein SCaMC-1	+				+		0.790075	-1.17645	0.603181	-2.70938	0.917484	-0.620567	0.27895	-3.6791	2.03366
Q6UVK1	CSPG4	Chondroitin sulfate proteoglycan 4	+			+			0.788133	3.63915	1.28123	5.29374	0.456551	14.1101	3.79838	10.2529	1.10096
Q6UWP2-3	DHRS11	Isoform 3 of Dehydrogenase/reductase SDR family member 11	+	+					0.787829	2.09165	1.78642	1.17239	0.458173	0.811901	0.694057	1.06696	1.10036
Q6V1X1;Q6V1X1-3;Q6V1X1-5	DPP8	Dipeptidyl peptidase 8;Isoform 3 of Dipeptidyl peptidase 8;Isoform 5 of Dipeptidyl peptidase 8	+	+					0.78723	1.4919	1.82119	0.215179	0.105787	0.319574	0.0978596	0.435836	0.227501
Q6ZS17;Q6ZS17-2;Q6ZS17-3;Q6ZS17-4	RIPOR1	Rho family-interacting cell polarization regulator 1;Isoform 2 of Rho family-interacting cell polarization regulator 1;Isoform 3 of Rho family-interacting cell polarization regulator 1;Isoform 4 of Rho family-interacting cell polarization regulator 1	+				+		0.786853	0.220535	0.169666	-2.40285	1.05751	-1.30526	0.597253	-2.43363	1.4946
Q7L7X3	TAOK1	Serine/threonine-protein kinase TAO1	+	+			+	+	1.50336	-5.89735	4.85095	-4.39421	0.813758	-3.9491	0.497215	-5.35444	1.09961
Q7LGC8	CHST3	Carbohydrate sulfotransferase 3	+	+					0.785116	1.60292	1.69975	-2.14057	1.26273	-2.32957	0.661091	-2.06068	0.770208
Q7Z417	NUFIP2	FMR1-interacting protein NUFIP2	+	+					1.50054	-1.72816	1.55911	-1.34492	0.562323	-0.0354255	0.0150341	-0.396651	0.154147
Q7Z478	DHX29	ATP-dependent RNA helicase DHX29	+	+					0.784994	2.02598	1.92504	1.2739	0.756198	1.23131	1.10824	1.03677	0.865442
Q86UD1	OAF	Out at first protein homolog	+				+		0.783338	0.494135	0.536543	-1.12273	0.798512	-1.35752	1.06799	-1.60658	1.83823
Q8IXT5	RBM12B	RNA-binding protein 12B	+			+			0.779183	-1.00894	0.862499	-3.22105	1.16025	-4.67734	2.16067	-4.49967	1.11771
Q8IYS1	PM20D2	Xaa-Arg dipeptidase	+	+					0.778057	-3.28293	1.74176	0.272912	0.104875	-0.264941	0.152039	-0.825477	0.383558
Q8N668;Q8N668-2	COMMD1	COMM domain-containing protein 1;Isoform 2 of COMM domain-containing protein 1	+	+					0.777033	-3.28091	1.52032	-2.28769	0.982958	-1.88667	0.810378	-2.72749	1.26285
Q8NBT2	SPC24	Kinetochore protein Spc24	+	+					0.774509	4.29572	1.93549	0.715235	0.272243	1.01857	0.258448	0.236735	0.0869002
Q8NEU8;Q8NEU8-2;Q8NEU8-3	APPL2	DCC-interacting protein 13-beta;Isoform 2 of DCC-interacting protein 13-beta;Isoform 3 of DCC-interacting protein 13-beta	+				+		0.770953	-1.59797	0.549079	-1.11083	0.653521	-1.82995	0.658745	-1.64759	2.08363
Q8NFH3	NUP43	Nucleoporin Nup43	+	+					0.770412	-1.89372	2.15585	-1.53966	0.734374	-1.52621	0.639716	-2.96395	1.29214
Q8TAF3;Q8TAF3-3	WDR48	WD repeat-containing protein 48;Isoform 3 of WD repeat-containing protein 48	+	+					0.769305	-1.71293	2.06744	0.600298	0.598049	-0.65341	0.325998	-0.327569	0.231132
Q8TEW0;Q8TEW0-11;Q8TEW0-2	PARD3	Partitioning defective 3 homolog;Isoform 11 of Partitioning defective 3 homolog;Isoform 2 of Partitioning defective 3 homolog	+		+				0.768362	1.40403	0.838248	2.25351	1.86401	0.759644	0.450906	1.02017	0.347349
Q8TF74	WIPF2	WAS/WASL-interacting protein family member 2	+				+	+	1.47542	0.732448	1.10143	1.01236	1.18824	1.22213	1.74011	1.44358	1.56413
Q8WUF5	PPP1R13L	RelA-associated inhibitor	+	+					0.767367	6.0375	1.34355	2.56379	0.348653	2.78159	0.398302	3.05592	0.542495
Q8WUQ7;Q8WUQ7-2	CACTIN	Cactin;Isoform 2 of Cactin	+			+			0.767331	-2.65185	0.69513	-1.01333	0.613063	-2.5624	1.56471	-1.1356	0.86427
Q8WUT4	LRRN4	Leucine-rich repeat neuronal protein 4	+				+		0.767049	-1.07728	0.495342	0.710803	0.467485	-0.905359	0.346111	-2.08337	1.40361
Q92621	NUP205	Nuclear pore complex protein Nup205	+		+				0.763723	0.102391	0.0609248	2.81786	2.43623	0.473826	0.189388	-0.165132	0.0510702
Q92797	SYMPK	Symplekin	+	+					0.76334	-2.48373	1.98941	-2.53839	0.991518	1.53459	0.406505	-1.29919	0.371466
Q92882	OSTF1	Osteoclast-stimulating factor 1	+	+					0.763141	1.8503	3.87259	0.411502	1.01518	0.274212	0.390856	0.5331	1.42469
Q92954;Q92954-2;Q92954-3;Q92954-4;Q92954-5;Q92954-6	PRG4	Proteoglycan 4;Isoform B of Proteoglycan 4;Isoform C of Proteoglycan 4;Isoform D of Proteoglycan 4;Isoform E of Proteoglycan 4;Isoform F of Proteoglycan 4	+		+		+		0.762451	0.027202	0.0371905	-1.97366	2.85121	-1.76303	0.896742	-1.68403	2.38689
Q96B23;Q96B23-2	C18orf25	Uncharacterized protein C18orf25;Isoform 2 of Uncharacterized protein C18orf25	+	+					0.760748	-1.98329	2.04316	-1.47776	0.585242	0.290715	0.553068	-2.66752	0.977114
Q96BJ3	AIDA	Axin interactor, dorsalization-associated protein	+		+		+		0.760648	-1.23966	0.647829	2.05515	2.0448	0.748529	0.285973	1.67993	1.68776
Q96BN8	OTULIN	Ubiquitin thioesterase otulin	+	+					0.759928	-2.03499	1.47729	-1.34164	1.02922	-2.16929	0.968795	-2.57854	1.02008
Q96CW5	TUBGCP3	Gamma-tubulin complex component 3	+		+				0.759546	-1.82397	0.853815	-2.19731	1.38225	-2.78114	1.25237	-1.06034	0.494885
Q96D42	HAVCR1	Hepatitis A virus cellular receptor 1	+	+	+	+			0.75949	-2.23753	2.0715	-2.74359	1.45708	-2.33995	1.60865	-0.95946	0.655058
Q96DB5;Q96DB5-2	RMDN1	Regulator of microtubule dynamics protein 1;Isoform 2 of Regulator of microtubule dynamics protein 1	+			+	+		1.47085	0.749673	0.562944	1.23718	1.19017	1.98955	2.25737	1.81984	2.30865
Q96EB6	SIRT1	NAD-dependent protein deacetylase sirtuin-1	+		+				0.758846	1.35752	1.15492	3.40893	2.61353	2.81297	2.51264	2.82483	1.19789
Q96EM0	L3HYPDH	Trans-3-hydroxy-L-proline dehydratase	+				+	+	1.45218	-0.179523	0.122346	-0.502742	0.488492	-1.06573	0.456565	-2.15013	1.4352
Q96EY8	MMAB	Corrinoid adenosyltransferase MMAB	+			+			0.758655	2.77043	0.853572	0.897447	0.383005	3.49953	1.48415	0.52442	0.258876
Q96GD0	PDXP	Chronophin	+	+			+		0.75756	1.35209	2.01447	0.72424	0.510239	1.19383	0.807611	1.29335	2.57798
Q96GG9	DCUN1D1	DCN1-like protein 1	+	+					0.756406	1.82701	2.37095	1.11145	0.830006	-0.290429	0.357911	1.95274	0.790566
Q96I25	RBM17	Splicing factor 45	+			+			0.755447	-0.819858	0.301512	-0.886197	0.175527	1.25332	2.1068	-0.284319	0.0920971
Q96IJ6	GMPPA	Mannose-1-phosphate guanyltransferase alpha	+	+		+			0.755334	-1.50555	1.58739	-0.205782	0.0506413	1.80166	2.14002	0.343715	0.106458
Q96P63;Q96P63-2	SERPINB12	Serpin B12;Isoform 2 of Serpin B12	+				+		0.754286	-0.184982	0.130978	-2.73659	0.940651	-4.00205	0.860137	-2.175	1.58114
Q99661	KIF2C	Kinesin-like protein KIF2C	+			+			0.7521	-0.562185	0.0794633	-1.58051	0.974117	-2.96747	1.99986	-1.66613	0.563731
Q9BQI0;Q9BQI0-3	AIF1L	Allograft inflammatory factor 1-like;Isoform 3 of Allograft inflammatory factor 1-like	+	+					0.750228	2.37698	1.47708	0.959517	0.497683	0.732683	0.417226	1.60977	0.985913
Q9BQP7	MGME1	Mitochondrial genome maintenance exonuclease 1	+	+					0.750114	3.27214	1.34748	-2.6121	0.503237	-1.26413	0.221751	-0.536062	0.168067
Q9BRX5	GINS3	DNA replication complex GINS protein PSF3	+	+					0.750062	1.14305	2.22932	0.124363	0.212462	0.461734	1.00764	0.383815	0.743539
Q9BSL1	UBAC1	Ubiquitin-associated domain-containing protein 1	+				+		0.749294	0.749721	0.2112	1.827	0.519286	0.943054	0.259813	2.77873	1.4252
Q9BW27;Q9BW27-3	NUP85	Nuclear pore complex protein Nup85;Isoform 3 of Nuclear pore complex protein Nup85	+				+		0.746998	-0.169846	0.0618047	-2.2681	1.16207	-1.16991	0.68899	-2.56346	1.59903
Q9BXS6;Q9BXS6-2;Q9BXS6-3;Q9BXS6-5	NUSAP1	Nucleolar and spindle-associated protein 1;Isoform 2 of Nucleolar and spindle-associated protein 1;Isoform 3 of Nucleolar and spindle-associated protein 1;Isoform 5 of Nucleolar and spindle-associated protein 1	+		+				0.745616	-2.33376	2.28411	1.24732	1.8165	-1.13469	0.238189	1.35419	0.356555
Q9BYC5	FUT8	Alpha-(1,6)-fucosyltransferase	+			+			0.74548	-2.20952	0.546814	-2.72829	1.01933	-3.87686	1.43534	-3.15479	1.14668
Q9C0C9	UBE2O	(E3-independent) E2 ubiquitin-conjugating enzyme	+		+				0.745263	2.45885	1.265	2.4017	1.57958	2.14432	1.47126	2.18291	1.18728
Q9C0J8	WDR33	pre-mRNA 3' end processing protein WDR33	+			+			0.745221	1.65393	0.456419	1.32323	0.375285	4.45351	1.68081	1.37665	0.364859
Q9GZM7;Q9GZM7-3	TINAGL1	Tubulointerstitial nephritis antigen-like;Isoform 3 of Tubulointerstitial nephritis antigen-like	+	+		+			0.744208	-1.39067	1.75821	-0.925093	1.02639	-1.50163	1.52178	-0.760518	0.376494
Q9H0H5	RACGAP1	Rac GTPase-activating protein 1	+		+				0.743875	1.02332	1.2291	-2.81866	1.70541	-1.23411	0.642224	-2.25222	1.14878
Q9H1I8	ASCC2	Activating signal cointegrator 1 complex subunit 2	+				+		0.742488	-0.806058	0.166546	-1.73285	0.961409	0.77399	0.28155	-1.87549	2.33997
Q9H269;Q9H269-2	VPS16	Vacuolar protein sorting-associated protein 16 homolog;Isoform 2 of Vacuolar protein sorting-associated protein 16 homolog	+		+				0.741681	-2.74674	0.730456	-2.46358	1.75777	-1.06854	0.41431	-1.57368	0.811659
Q9H2J4	PDCL3	Phosducin-like protein 3	+	+					0.741612	1.66168	2.40475	-0.836588	0.441797	0.377803	0.642187	-0.078283	0.0325536
Q9H3G5	CPVL	Probable serine carboxypeptidase CPVL	+	+					0.741069	-2.52158	2.04229	0.951624	0.836911	0.165657	0.068776	1.02035	0.886013
Q9H479	FN3K	Fructosamine-3-kinase	+	+					0.739836	2.39042	2.07133	1.17493	0.576927	1.42613	1.04434	1.83985	1.43273
Q9H501	ESF1	ESF1 homolog	+			+			0.739428	0.895006	0.49695	1.76865	1.53002	2.86685	1.99638	-0.0242866	0.00923188
Q9H6T3;Q9H6T3-2	RPAP3	RNA polymerase II-associated protein 3;Isoform 2 of RNA polymerase II-associated protein 3	+	+					0.739101	-3.09278	2.14016	-2.34866	0.782866	0.658222	0.526976	-0.181596	0.0984266
Q9H773	DCTPP1	dCTP pyrophosphatase 1	+			+			0.738648	-0.837045	1.32653	0.658519	0.781587	1.22794	1.77635	1.16514	1.49949
Q9H814	PHAX	Phosphorylated adapter RNA export protein	+	+	+	+	+		0.738595	2.83286	1.42006	3.59978	2.30194	5.02653	4.70318	4.58923	3.79502
Q9H9A5;Q9H9A5-2;Q9H9A5-6	CNOT10	CCR4-NOT transcription complex subunit 10;Isoform 2 of CCR4-NOT transcription complex subunit 10;Isoform 6 of CCR4-NOT transcription complex subunit 10	+				+		0.738127	0.430424	0.663008	2.03131	0.938615	0.480411	0.654158	1.30633	1.9023
Q9H9Y6;Q9H9Y6-2;Q9H9Y6-3;Q9H9Y6-4	POLR1B	DNA-directed RNA polymerase I subunit RPA2;Isoform 2 of DNA-directed RNA polymerase I subunit RPA2;Isoform 3 of DNA-directed RNA polymerase I subunit RPA2;Isoform 4 of DNA-directed RNA polymerase I subunit RPA2	+		+				0.737962	-0.62083	0.385621	-4.43635	2.47747	-1.60183	0.655815	-1.51839	1.10854
Q9HAV4	XPO5	Exportin-5	+		+		+		0.737856	-0.402737	0.393081	-1.29857	1.77569	-0.0658147	0.0250334	-2.13649	1.92161
Q9HCM2	PLXNA4	Plexin-A4	+	+					0.736924	-1.96406	1.72933	-1.00687	0.714302	-1.70044	1.26177	-1.76584	1.30317
Q9NQ29;Q9NQ29-2	LUC7L	Putative RNA-binding protein Luc7-like 1;Isoform 2 of Putative RNA-binding protein Luc7-like 1	+				+		0.734207	1.55541	0.482747	4.20756	1.1932	3.8778	0.990187	4.14647	1.37242
Q9NR12	PDLIM7	PDZ and LIM domain protein 7	+	+			+		0.734036	1.20825	1.77673	0.738276	0.703106	1.0393	0.815541	1.36321	1.61399
Q9NRX4	PHPT1	14 kDa phosphohistidine phosphatase	+	+					0.733755	-2.05105	1.51786	0.749671	0.542978	1.60583	0.312103	-0.704489	0.175341
Q9NUP9	LIN7C	Protein lin-7 homolog C	+			+			0.733205	0.171879	0.405163	0.506761	0.793298	1.98797	1.83446	0.437032	1.32556
Q9NUQ3	TXLNG	Gamma-taxilin	+	+					0.731885	2.17618	1.52965	-0.868561	0.250535	-1.00597	0.224449	-1.76688	0.894957
Q9NVE7	PANK4	4'-phosphopantetheine phosphatase	+				+	+	1.42953	-0.974194	0.652769	-1.16154	1.58853	-1.30989	1.2865	-1.39112	1.77998
Q9NVH6;Q9NVH6-6;Q9NVH6-7;Q9NVH6-8	TMLHE	Trimethyllysine dioxygenase, mitochondrial;Isoform 6 of Trimethyllysine dioxygenase, mitochondrial;Isoform 7 of Trimethyllysine dioxygenase, mitochondrial;Isoform 8 of Trimethyllysine dioxygenase, mitochondrial	+		+				0.730696	-0.633246	0.138117	-1.54231	1.92306	-0.947683	0.771346	-0.776918	0.52041
Q9NWA0	MED9	Mediator of RNA polymerase II transcription subunit 9	+	+			+		0.730452	2.12342	2.05813	0.224576	0.0623471	0.931777	0.52294	1.47128	1.6095
Q9NWV4	CZIB	CXXC motif containing zinc binding protein	+			+			0.729525	1.21385	0.927833	-1.24641	1.54435	-2.02976	1.40513	-4.33049	0.709086
Q9NXH8	TOR4A	Torsin-4A	+	+					0.729407	3.00432	1.90022	0.151441	0.0607294	0.682548	1.21675	-0.1965	0.0898081
Q9NY93;Q9NY93-2	DDX56	Probable ATP-dependent RNA helicase DDX56;Isoform 2 of Probable ATP-dependent RNA helicase DDX56	+				+		0.729179	-0.542787	0.347947	0.125733	0.0367828	0.813342	0.579697	2.14831	1.7361
Q9NYB0	TERF2IP	Telomeric repeat-binding factor 2-interacting protein 1	+			+			0.728838	-1.44999	1.03932	-0.226192	0.282497	-2.03994	1.43328	-0.784514	0.768897
Q9NYH9	UTP6	U3 small nucleolar RNA-associated protein 6 homolog	+			+			0.728675	-0.899015	0.656557	-0.977455	2.16508	-1.93057	2.23983	-0.843579	1.00921
Q9NZN3	EHD3	EH domain-containing protein 3	+		+				0.727365	-1.69407	1.06458	-1.75729	1.53568	-1.62192	0.584924	0.257255	0.356452
Q9P2B2	PTGFRN	Prostaglandin F2 receptor negative regulator	+			+			0.727108	-1.08728	1.11361	-1.42291	1.14664	-2.34891	1.94315	-0.845953	0.367017
Q9UGI8;Q9UGI8-2	TES	Testin;Isoform 2 of Testin	+	+					0.72446	1.8099	1.43037	0.50846	0.695582	-0.250172	0.447416	0.798813	1.69819
Q9UHB6;Q9UHB6-4	LIMA1	LIM domain and actin-binding protein 1;Isoform 4 of LIM domain and actin-binding protein 1	+	+					0.723694	1.68035	1.60489	1.25923	1.01277	0.0613651	0.0222882	1.23539	0.642903
Q9UI15	TAGLN3	Transgelin-3	+			+	+		0.722489	-0.204534	1.44431	0.890642	3.369	1.15301	3.08233	1.18968	2.68728
Q9UJU6-2	DBNL	Isoform 2 of Drebrin-like protein	+	+	+	+	+		0.721955	3.87848	1.94139	4.01729	1.87345	3.54916	1.55114	4.6964	2.10992
Q9ULF5	SLC39A10	Zinc transporter ZIP10	+		+		+		0.72117	0.208798	0.500899	-1.21517	1.91563	-0.831452	1.09076	-2.28978	3.26284
Q9UMX5	NENF	Neudesin	+			+			0.72091	-0.445295	0.11645	0.942554	0.267964	4.96046	1.5586	0.184188	0.0375656
Q9UNK0	STX8	Syntaxin-8	+	+					0.720832	4.15021	4.08485	2.68346	2.535	1.52779	0.74401	1.98442	1.00662
Q9UPN9;Q9UPN9-2	TRIM33	E3 ubiquitin-protein ligase TRIM33;Isoform Beta of E3 ubiquitin-protein ligase TRIM33	+	+					0.720266	3.44826	2.07203	1.73074	0.43542	-1.16553	0.124302	1.77663	0.458334
Q9Y294	ASF1A	Histone chaperone ASF1A	+	+					0.71964	-3.36297	1.59416	0.650787	1.55037	0.435804	0.583516	0.661531	0.81681
Q9Y295	DRG1	Developmentally-regulated GTP-binding protein 1	+		+				0.719443	0.865372	0.998837	1.5901	1.66503	0.895791	0.863645	0.70434	0.803185
Q9Y3C8	UFC1	Ubiquitin-fold modifier-conjugating enzyme 1	+			+	+		0.717233	2.44214	0.578812	2.30844	1.17026	2.61281	1.81449	3.03739	1.99262
Q9Y3U8	RPL36	60S ribosomal protein L36	+	+					0.717092	-3.49606	1.38739	-1.03368	0.139687	-2.48797	1.01002	1.43693	0.260011
Q9Y4B6;Q9Y4B6-2	DCAF1	DDB1- and CUL4-associated factor 1;Isoform 2 of DDB1- and CUL4-associated factor 1	+			+			0.717007	2.23079	0.610805	0.00499026	0.000978686	2.99448	1.3543	1.30821	0.404295
Q9Y4K0	LOXL2	Lysyl oxidase homolog 2	+	+					0.716175	-1.3613	2.09724	0.623354	0.489357	-0.385427	0.208984	0.242667	0.156295
Q9Y6X5	ENPP4	Bis(5'-adenosyl)-triphosphatase ENPP4	+			+			0.71512	-0.0578032	0.0254882	-0.137544	0.138849	-2.31607	2.51965	-1.71728	0.666097
