# Supplementary material for: Proteomic Changes Induced by the Immunosuppressant Everolimus in Human Podocytes
Source: Int J Mol Sci. 2024 Jul 4;25(13):7336. doi: 10.3390/ijms25137336 (PMC11242170; doi:10.3390/ijms25137336)
Supplement: Supplementary file 1 [file ijms-25-07336-s001.zip › Supplementary Table S7.xlsx]

## Sheet: Table S7
Supplementary Table S7. List of 65 proteins identified by the statistical and bioinformatics analyses
Uniprot Ids	Gene Name	Protein name	Significant and Correlated with EVE Dose in Cells or Sup	Associated with perturbed GO terms	VIP-Score
			65	26
A0A087WT20;Q9NV06	DCAF13	DDB1- and CUL4-associated factor 13	+	+	2.85342
A0A087WVQ9;A0A7I2V659;P68104	EEF1A1	Elongation factor 1-alpha;Elongation factor 1-alpha;Elongation factor 1-alpha 1	+		2.73645
A0A087X054;A0A494C039;A0A8Q3SHG4;K7EQK2;Q9Y4L1	HYOU1	Hypoxia up-regulated protein 1	+	+	2.67592
A0A087X2I1;P62333	PSMC6	26S proteasome regulatory subunit 10B	+	+	2.4937
A0A1W2PNV4	NaN	Actin-related protein 2/3 complex subunit 1A	+		2.42813
A0A3B3IUC4;A0A6Q8PFA9;P06280	GLA	Alpha-galactosidase;Alpha-galactosidase;Alpha-galactosidase A	+		2.37888
A0A499FI31	SART3	Squamous cell carcinoma antigen recognized by T-cells 3	+		2.36152
A0A7P0TB24;H7C1Q6;Q9NXE4;Q9NXE4-3;Q9NXE4-4	SMPD4	Sphingomyelin phosphodiesterase 4;Sphingomyelin phosphodiesterase 4 (Fragment);Sphingomyelin phosphodiesterase 4;Isoform 3 of Sphingomyelin phosphodiesterase 4;Isoform 4 of Sphingomyelin phosphodiesterase 4	+		2.2642
A0A7P0Z4B9;Q16531	DDB1	DNA damage-binding protein 1	+		2.23474
A0A8I5KWY9;Q08378	GOLGA3	Golgin subfamily A member 3	+		2.1858
A6NGP5;Q9H910;Q9H910-3	JPT2	Jupiter microtubule-associated homolog 2;Jupiter microtubule associated homolog 2;Isoform 3 of Jupiter microtubule associated homolog 2	+		2.0916
B0QYN7;H3BQQ9;P63279	UBE2I	SUMO-conjugating enzyme UBC9;SUMO-conjugating enzyme UBC9 (Fragment);SUMO-conjugating enzyme UBC9	+	+	1.96871
B4E3T4;Q93062;Q93062-2;Q93062-3;Q93062-4;Q93062-5	RBPMS	HCG2043421, isoform CRA_c;RNA-binding protein with multiple splicing;Isoform B of RNA-binding protein with multiple splicing;Isoform C of RNA-binding protein with multiple splicing;Isoform D of RNA-binding protein with multiple splicing;Isoform E of RNA-binding protein with multiple splicing	+		1.96413
B8ZZZ7;Q9NUQ6;Q9NUQ6-2;Q9NUQ6-3;Q9NUQ6-4	SPATS2L	DNA polymerase-transactivated protein 6, isoform CRA_b;SPATS2-like protein;Isoform 2 of SPATS2-like protein;Isoform 3 of SPATS2-like protein;Isoform 4 of SPATS2-like protein	+		1.94198
C9JW69	RCC1	Regulator of chromosome condensation (Fragment)	+		1.90656
E7EMS2;G3V2V8;G3V3D1;G3V3E8;H0YIZ1;J3KMY5;P61916;P61916-2	NPC2	NPC intracellular cholesterol transporter 2;NPC intracellular cholesterol transporter 2 (Fragment);NPC intracellular cholesterol transporter 2 (Fragment);NPC intracellular cholesterol transporter 2;NPC intracellular cholesterol transporter 2 (Fragment);NPC intracellular cholesterol transporter 2;NPC intracellular cholesterol transporter 2;Isoform 2 of NPC intracellular cholesterol transporter 2	+		1.89276
E9PM90;Q9UK41;Q9UK41-2	VPS28	Vacuolar protein sorting-associated protein 28 homolog (Fragment);Vacuolar protein sorting-associated protein 28 homolog;Isoform 2 of Vacuolar protein sorting-associated protein 28 homolog	+	+	1.87357
F1DAL7;F1DAL9;P10589	NR2F1	COUP transcription factor 1	+		1.85821
F8VQQ3;F8VR84;Q9HB07	MYG1	MYG1 exonuclease	+		1.85291
H0Y614;P61960	UFM1	Ubiquitin-fold modifier 1 (Fragment);Ubiquitin-fold modifier 1	+		1.84466
H3BMU1;H3BQF7;H3BUI0;J3KR23;P53990;P53990-2;P53990-3;P53990-4;P53990-5	IST1	IST1 homolog (Fragment);IST1 homolog (Fragment);IST1 homolog (Fragment);IST1 homolog (Fragment);IST1 homolog;Isoform 2 of IST1 homolog;Isoform 3 of IST1 homolog;Isoform 4 of IST1 homolog;Isoform 5 of IST1 homolog	+	+	1.78817
H7BYT1;P48730;P48730-2	CSNK1D	Casein kinase I isoform delta;Casein kinase I isoform delta;Isoform 2 of Casein kinase I isoform delta	+	+	1.78464
J3QRS9;O43670;O43670-2;O43670-4	ZNF207	BUB3-interacting and GLEBS motif-containing protein ZNF207;BUB3-interacting and GLEBS motif-containing protein ZNF207;Isoform 2 of BUB3-interacting and GLEBS motif-containing protein ZNF207;Isoform 4 of BUB3-interacting and GLEBS motif-containing protein ZNF207	+		1.75952
J3QSD7;Q9NYV4;Q9NYV4-2;Q9NYV4-3	CDK12	Cyclin-dependent kinase 12 (Fragment);Cyclin-dependent kinase 12;Isoform 2 of Cyclin-dependent kinase 12;Isoform 3 of Cyclin-dependent kinase 12	+		1.75534
O43399;O43399-5;O43399-7	TPD52L2	Tumor protein D54;Isoform 5 of Tumor protein D54;Isoform 7 of Tumor protein D54	+		1.75282
O75643	SNRNP200	U5 small nuclear ribonucleoprotein 200 kDa helicase	+	+	1.683
P05387	RPLP2	60S acidic ribosomal protein P2	+	+	1.39076
P10451-5	SPP1	Isoform 2 of Osteopontin	+	+	1.67243
P11388;P11388-2;P11388-3;P11388-4	TOP2A	DNA topoisomerase 2-alpha;Isoform 2 of DNA topoisomerase 2-alpha;Isoform 3 of DNA topoisomerase 2-alpha;Isoform 4 of DNA topoisomerase 2-alpha	+	+	1.65276
P41240	CSK	Tyrosine-protein kinase CSK	+		1.64892
P42345	MTOR	Serine/threonine-protein kinase mTOR	+	+	1.6418
P46783	RPS10	40S ribosomal protein S10	+	+	1.63324
P49748;P49748-2;P49748-3	ACADVL	Very long-chain specific acyl-CoA dehydrogenase, mitochondrial;Isoform 2 of Very long-chain specific acyl-CoA dehydrogenase, mitochondrial;Isoform 3 of Very long-chain specific acyl-CoA dehydrogenase, mitochondrial	+		1.61359
P49959;P49959-3	MRE11	Double-strand break repair protein MRE11;Isoform 3 of Double-strand break repair protein MRE11	+	+	1.60272
P53350	PLK1	Serine/threonine-protein kinase PLK1	+	+	1.57584
P62306	SNRPF	Small nuclear ribonucleoprotein F	+	+	1.56712
P62891;Q59GN2	RPL39	60S ribosomal protein L39;Putative 60S ribosomal protein L39-like 5	+	+	1.5643
Q06323	PSME1	Proteasome activator complex subunit 1	+	+	1.56001
Q09161	NCBP1	Nuclear cap-binding protein subunit 1	+	+	1.55609
Q13435	SF3B2	Splicing factor 3B subunit 2	+	+	1.54816
Q14146	URB2	Unhealthy ribosome biogenesis protein 2 homolog	+		1.53407
Q14847;Q14847-2	LASP1	LIM and SH3 domain protein 1;Isoform 2 of LIM and SH3 domain protein 1	+		1.5273
Q15046;Q15046-2	KARS1	Lysine--tRNA ligase;Isoform Mitochondrial of Lysine--tRNA ligase	+		1.52415
Q15417	CNN3	Calponin-3	+		1.38993
Q16647	PTGIS	Prostacyclin synthase	+		1.52321
Q5VYB9;Q86VZ4;Q86VZ4-2	LRP11	Low-density lipoprotein receptor-related protein 11;Low-density lipoprotein receptor-related protein 11;Isoform 2 of Low-density lipoprotein receptor-related protein 11	+		1.52049
Q6P3X3	TTC27	Tetratricopeptide repeat protein 27	+		1.51058
Q6PIJ6;Q6PIJ6-2;Q6PIJ6-3	FBXO38	F-box only protein 38;Isoform 2 of F-box only protein 38;Isoform 3 of F-box only protein 38	+		1.50515
Q7L7X3	TAOK1	Serine/threonine-protein kinase TAO1	+	+	1.50336
Q7Z417	NUFIP2	FMR1-interacting protein NUFIP2	+		1.50054
Q8IVM0;Q8IVM0-2	CCDC50	Coiled-coil domain-containing protein 50;Isoform 2 of Coiled-coil domain-containing protein 50	+		1.49816
Q8TDQ7;Q8TDQ7-2	GNPDA2	Glucosamine-6-phosphate isomerase 2;Isoform 2 of Glucosamine-6-phosphate isomerase 2	+	+	1.48675
Q8TEM1	NUP210	Nuclear pore membrane glycoprotein 210	+	+	1.47708
Q8TF74	WIPF2	WAS/WASL-interacting protein family member 2	+		1.47542
Q92667	AKAP1	A-kinase anchor protein 1, mitochondrial	+		1.4724
Q96DB5;Q96DB5-2	RMDN1	Regulator of microtubule dynamics protein 1;Isoform 2 of Regulator of microtubule dynamics protein 1	+		1.47085
Q96DE0;Q96DE0-3	NUDT16	U8 snoRNA-decapping enzyme;Isoform 3 of U8 snoRNA-decapping enzyme	+		1.46956
Q96EM0	L3HYPDH	Trans-3-hydroxy-L-proline dehydratase	+		1.45218
Q9GZL7	WDR12	Ribosome biogenesis protein WDR12	+	+	1.44797
Q9H1E5	TMX4	Thioredoxin-related transmembrane protein 4	+		1.44268
Q9H444	CHMP4B	Charged multivesicular body protein 4b	+	+	1.43576
Q9NVE7	PANK4	4'-phosphopantetheine phosphatase	+		1.42953
Q9P287	BCCIP	BRCA2 and CDKN1A-interacting protein	+		1.42374
Q9UBQ7	GRHPR	Glyoxylate reductase/hydroxypyruvate reductase	+		1.41468
Q9UI30;Q9UI30-2	TRMT112	Multifunctional methyltransferase subunit TRM112-like protein;Isoform 2 of Multifunctional methyltransferase subunit TRM112-like protein	+	+	1.40081
