# Supplementary material for: Proteomic Changes Induced by the Immunosuppressant Everolimus in Human Podocytes
Source: Int J Mol Sci. 2024 Jul 4;25(13):7336. doi: 10.3390/ijms25137336 (PMC11242170; doi:10.3390/ijms25137336)
Supplement: Supplementary file 1 [file ijms-25-07336-s001.zip › Supplementary Table S8.xlsx]

## Sheet: Table S8
Supplementary Table S8. List of Gene Ontology annotation terms identified by Enriched Gene set enrichment analysis
			Podocytes				Supernatants
Gen Ontology Type	Gene Ontology annotation Term	Total Enriched Score	EVE 10 nM	EVE 100 nM	EVE 200 nM	EVE 500 nM	EVE 10 nM	EVE 100 nM	EVE 200 nM	EVE 500 nM
EMT	ECM-receptor interaction	1.2083	0.018333	0.04333	0.08333	0.18333	0.1667	0.25	0.5	0.69167
EMT	Focal adhesion	0.9661	0.10169	0.16949	0.18644	0.20847	0.10169	0.20424	0.288	0.37288
EMT	Regulation of actin cytoskeleton	0.50667	0.08	0.08	0.08	0.16	0.08	0.093333	0.13333	0.16
EMT	Tight junction	0.35659	0.015504	0.03876	0.069767	0.12853	0.01	0.062016	0.10078	0.153
metabolism/biosynthesis	Vitamin B6 metabolism	3.2727	0.1818	0.1818	0.1818	0.34545	0.1818	0.1818	0.1818	0.21818
metabolism/biosynthesis	Purine metabolism	2.47	0.07	0.15	0.25	0.62	0.05	0.16	0.23	0.3
metabolism/biosynthesis	Pyrimidine metabolism	1.5424	0.067797	0.167797	0.22034	0.59322	0.03898	0.1649	0.22034	0.3254
metabolism/biosynthesis	D-Glutamine and D-glutamate metabolism	1.3333	0.3	0.3	0.3	0.3	0.3	0.3	0.3	0.3
metabolism/biosynthesis	Pentose phosphate pathway	1.2	0.28	0.28	0.28	0.28	0.24	0.24	0.24	0.24
metabolism/biosynthesis	Glycolysis or Gluconeogenesis	1.0294	0.088235	0.11765	0.11765	0.29529	0.058824	0.058824	0.058824	0.058824
metabolism/biosynthesis	Pyruvate metabolism	0.59091	0.08182	0.18182	0.21182	0.27273	0.27273	0.27273	0.27273	0.27273
signaling	ErbB signaling pathway	0.98305	0.016949	0.050847	0.13559	0.21186	0.016949	0.067797	0.097	0.10169
signaling	EGFR tyrosine kinase inhibitor resistance	0.94828	0.054483	0.11724	0.26207	0.38276	0.051724	0.068966	0.08966	0.0966
signaling	Glucagon signaling pathway	0.71429	0.081633	0.161633	0.22449	0.2449	0.020408	0.061224	0.10408	0.18367
signaling	AMPK signaling pathway	0.70149	0.089552	0.109552	0.13448	0.16418	0.044776	0.10448	0.28806	0.399
signaling	mTOR signaling pathway	0.66667	0.026667	0.36667	0.58667	0.91333	0.08	0.18	0.36	0.61
signaling	PI3K-Akt signaling pathway	0.60674	0.044944	0.08652	0.19888	0.41112	0.089888	0.1236	0.236	0.42584
signaling	TGF-beta signaling pathway	0.57746	0.028169	0.128169	0.2986	0.33803	0.084507	0.107	0.15493	0.215493
signaling	Chemokine signaling pathway	0.42857	0.07857	0.107857	0.17857	0.26786	0.017857	0.071429	0.091429	0.10429
signaling	VEGF signaling pathway	0.40741	0.0519	0.08519	0.10519	0.18519	0.074074	0.102222	0.15222	0.22222
signaling	HIF-1 signaling pathway	0.32812	0.046875	0.078125	0.09375	0.10938	0.015625	0.03625	0.07125	0.125
signaling	MAPK signaling pathway	0.22034	0.04746	0.084746	0.16949	0.33898	0.09712	0.10712	0.12712	0.16949
Biological process	Cell cycle	0.93407	0.054945	0.13187	0.48352	0.62637	0.043956	0.083956	0.106923	0.21978
Biological process	Endocytosis	0.2	0.025	0.066667	0.086667	0.108333	0.0043333	0.0083333	0.016667	0.025
Biological process	RNA transport	0.39423	0.019231	0.09231	0.11538	0.25	0.048077	0.058077	0.087692	0.106538
